# Supplementary material for: Biological characteristics of pregnancy in captive Yangtze finless porpoises revealed by urinary metabolomics
Source: Biol Reprod. 2024 Jan 3;110(4):808–18. doi: 10.1093/biolre/ioad175 (PMC11017131; doi:10.1093/biolre/ioad175)
Supplement: Table_S1_ioad175 [file table_s1_ioad175.xlsx]

## Sheet: Sheet1
Table S1 Summary of urinary samples and pregnancy events information of captive Yangtze finless porpoises during 2017 to 2022.
Pregnancy event	Animals	Sample date	Sample ID	Group	Days before parturition	Conception month	Date of parturition	Year of birth
PE1	YY	2019\04\27	NP-1	NP	403	2019\06	2020\06\03	2007
		2019\08\07	EP-1	EP	301
		2019\12\27	MP-1	MP	159
		2020\04\21	LP-1	LP	43
PE2	F9	2017\03\25	NP-2	NP	420	2017\05	2018\05\19	2009
		2017\08\01	EP-2	EP	291
		2017\11\27	MP-2	MP	173
		2018\04\11	LP-2	LP	38
PE3	F9	2018\05\31	NP-3	NP	376	2018\06	2019\06\11	2009
		2018\09\17	EP-3	EP	267
		2018\12\10	MP-3	MP	183
		2019\03\21	LP-3	LP	82
PE4	F9	2021\03\29	NP-4	NP	455	2021\06	2022\06\27	2009
		2021\08\23	EP-4	EP	308
		2021\12\17	MP-4	MP	192
		2022\03\28	LP-4	LP	91
