# Supplementary material for: Biological characteristics of pregnancy in captive Yangtze finless porpoises revealed by urinary metabolomics
Source: Biol Reprod. 2024 Jan 3;110(4):808–18. doi: 10.1093/biolre/ioad175 (PMC11017131; doi:10.1093/biolre/ioad175)
Supplement: Table_S2_ioad175 [file table_s2_ioad175.xlsx]

## Sheet: Positive ions
ID	Molecular.Weight	Actual.RT	KEGG.ID	HMDB.ID	Super.class	QC1	QC2	QC3	QC4	QC5	QC6	QC7	QC8	QC9	NP1	NP2	NP3	NP4	EP1	EP2	EP3	EP4	MP1	MP2	MP3	MP4	LP1	LP2	LP3	LP4
S7673	155.958	0.53	C11036	#N/A	#N/A	1.62939e+06	3.13956e+06	3.6445e+06	3.45734e+06	3.5148e+06	3.87698e+06	5.25805e+06	3.11289e+06	3.26297e+06	3.0559e+06	2.66034e+06	2.86304e+06	2.06208e+06	3.77685e+06	2.63727e+06	5.77098e+06	4.0617e+06	3.4041e+06	3.84279e+06	6.0153e+06	4.42073e+06	6.98092e+06	4.67439e+06	1.59672e+06	1.67276e+07
S105798	146.984	0.544	C08736	#N/A	#N/A	1.24181e+06	1.15324e+06	1.41436e+06	1.61665e+06	1.97567e+06	2.53177e+06	1.69769e+06	1.92583e+06	1.05463e+06	1.64016e+06	909301	398302	689441	449299	343561	2.08127e+06	958043	481725	979502	1.73363e+06	1.06495e+06	1.35357e+06	3.52661e+06	560382	1.48819e+07
S10686759	148.001	0.546	C00975	HMDB0002050	Organic acids and derivatives	2.0247e+07	2.09114e+07	2.10418e+07	1.87756e+07	2.0926e+07	3.06473e+07	2.27705e+07	2.16618e+07	1.8877e+07	1.00315e+07	1.52854e+07	1.51653e+07	2.06594e+07	2.38238e+07	1.06469e+07	3.71893e+07	2.38866e+07	1.93032e+07	2.06401e+07	2.68691e+07	2.22708e+07	2.44909e+07	3.08984e+07	2.00141e+07	9.86484e+07
S218253	188.04	0.551	C14353	#N/A	#N/A	1.04533e+08	9.32978e+07	9.96808e+07	1.11362e+08	115578427	1.12155e+08	1.54774e+08	1.53646e+08	1.89773e+08	3.3828e+07	158045665	135516964	3.04792e+08	1.17029e+08	8.05682e+07	2.87456e+08	1.61685e+08	1.08413e+08	1.76006e+08	1.61151e+08	1.48523e+08	1.28301e+08	2.26506e+08	2.31422e+08	7.78885e+08
S7994	283.954	0.553	C14445	#N/A	#N/A	9.093e+06	1.21478e+07	1.19565e+07	7.54445e+06	1.3792e+07	1.34818e+07	1.38635e+07	1.27977e+07	8.58109e+06	2.59696e+06	5.08852e+06	6.02981e+06	6.63878e+06	7.61851e+06	4.01972e+06	2.09597e+07	1.0866e+07	7.15531e+06	1.55679e+07	1.0243e+07	1.09887e+07	9.94725e+06	1.70341e+07	5.08831e+06	5.70667e+07
S20342	129.01	0.555	#N/A	#N/A	#N/A	2.93042e+08	3.12757e+08	3.01913e+08	2.89732e+08	3.04699e+08	2.82688e+08	2.78781e+08	2.83498e+08	289557615	8.70249e+07	306321952	3.12727e+08	5.19214e+08	3.85724e+08	1.13956e+08	4.54905e+08	3.18195e+08	3.39889e+08	3.237e+08	2.55503e+08	306363938	2.61273e+08	3.71488e+08	474463975	1276227642
S58862	233.174	0.555	#N/A	HMDB0011140	Organic acids and derivatives	2.70498e+06	3.04734e+06	2.6942e+06	2.74139e+06	2.88515e+06	2.76139e+06	2.6705e+06	2.64585e+06	2.83961e+06	4.71092e+06	4.59259e+06	4.90256e+06	4.16429e+06	3.19945e+06	4.20137e+06	4.64733e+06	4.01605e+06	3.73399e+06	3.65478e+06	1.58642e+06	2.99173e+06	1.33948e+06	1.80457e+06	3.28232e+06	7.51734e+06
S106574	165.029	0.556	#N/A	HMDB0041820	Organoheterocyclic compounds	3.63951e+07	3.33582e+07	3.46682e+07	3.69812e+07	3.60365e+07	3.45837e+07	4.31443e+07	4.20649e+07	5.13293e+07	9.79749e+06	4.52677e+07	4.13738e+07	8.46319e+07	3.92341e+07	1.84522e+07	7.14137e+07	4.30333e+07	3.87151e+07	5.18238e+07	3.88894e+07	4.31428e+07	3.48282e+07	6.29832e+07	7.83225e+07	2.11462e+08
S992	166.026	0.556	C01606	HMDB0002107	Benzenoids	2.78015e+07	4.18925e+07	4.44146e+07	4.81141e+07	4.55811e+07	4.46869e+07	5.21999e+07	5.15156e+07	4.85342e+07	1.24724e+07	5.65494e+07	4.96561e+07	1.0752e+08	4.71401e+07	2.52495e+07	9.69026e+07	5.64307e+07	4.77888e+07	6.63045e+07	5.2406e+07	5.54997e+07	4.69121e+07	7.86381e+07	1.06504e+08	250112885
S29008	71.0736	0.557	#N/A	HMDB0031641	Organoheterocyclic compounds	1.34889e+07	1.33464e+07	15243141	1.40558e+07	1.5689e+07	1.46178e+07	1.4207e+07	1.34623e+07	16061588	9.6711e+06	1.24556e+07	9.76962e+06	1.79261e+07	1.12775e+07	8.38557e+06	1.39466e+07	1.12033e+07	1.94367e+07	2.11687e+07	1.31795e+07	1.79283e+07	1.06943e+07	1.65555e+07	1.66572e+07	5.62122e+07
S30777605	259.998	0.558	#N/A	HMDB0041706	Phenylpropanoids and polyketides	6.48951e+07	6.62106e+07	5.42297e+07	5.64426e+07	5.97083e+07	5.48105e+07	5.64344e+07	7.49831e+07	7.99234e+07	4.27882e+06	9.8518e+07	8.75695e+07	2.03706e+08	7.8396e+07	1.33522e+07	1.0695e+08	6.62327e+07	7.40756e+07	8.89193e+07	3.00748e+07	6.43566e+07	3.9086e+07	9.84578e+07	1.49645e+08	3.2541e+08
S4878542	274.014	0.558	#N/A	HMDB0029200	Phenylpropanoids and polyketides	9.16946e+06	8.77514e+06	8.26341e+06	1.06916e+07	8.59212e+06	5.88439e+06	9.11184e+06	9.82047e+06	11303368	386214	1.2137e+07	9.66092e+06	2.63637e+07	1.14213e+07	1.67669e+06	1.5708e+07	9.60197e+06	9.67334e+06	1.19118e+07	5.16309e+06	8.91608e+06	6.07284e+06	1.35614e+07	2.32155e+07	5.01512e+07
S7842543	246.008	0.559	#N/A	#N/A	#N/A	4.82894e+06	4.5702e+06	4.53029e+06	4.13489e+06	5.09031e+06	3.06166e+06	3.44325e+06	3.71296e+06	4.34923e+06	200197	5.65186e+06	5.86677e+06	1.08886e+07	5.94816e+06	659887	5.65922e+06	4.08909e+06	5.62598e+06	5.45915e+06	1.57248e+06	4.2192e+06	2.41761e+06	5.35101e+06	1.20852e+07	2.09827e+07
S3741	255.008	0.56	#N/A	HMDB0014695	Benzenoids	5.61724e+06	5.68267e+06	5.97158e+06	5.08842e+06	5.4269e+06	4.62764e+06	5.16084e+06	4.37583e+06	5.11963e+06	171838	6.66407e+06	6.91828e+06	1.29021e+07	8.82198e+06	627430	7.18445e+06	5.54462e+06	6.55669e+06	6.22331e+06	1.85301e+06	4.87767e+06	2.99497e+06	5.87781e+06	1.22333e+07	2.4681e+07
S5704	138.091	0.562	C13692	#N/A	#N/A	2.71469e+06	2.65712e+06	2.6784e+06	2.79097e+06	2.48823e+06	2.78962e+06	3.01229e+06	2.7742e+06	2.95033e+06	3.79307e+06	3.81243e+06	3.66903e+06	3.97518e+06	3.21625e+06	3.93147e+06	4.70208e+06	3.94993e+06	2.55471e+06	2.17537e+06	2.17637e+06	2.30215e+06	1.95827e+06	3.11504e+06	2.70649e+06	7.75527e+06
S71627	128.015	0.563	#N/A	#N/A	#N/A	3.30871e+07	3.24243e+07	3.16895e+07	3.00719e+07	3.25806e+07	2.78223e+07	2.99282e+07	3.09636e+07	2.78572e+07	9.63581e+06	2.94056e+07	2.93648e+07	4.92163e+07	3.726e+07	1.13057e+07	4.41024e+07	3.08894e+07	3.53133e+07	3.33712e+07	2.55966e+07	3.1427e+07	2.59215e+07	3.46605e+07	4.99203e+07	1.2465e+08
S144469	160.121	0.564	C02728	HMDB0002038	Organic acids and derivatives	7.17721e+06	6.93773e+06	6.89552e+06	6.6591e+06	8.17152e+06	7.68011e+06	7.55661e+06	7.7002e+06	7.82149e+06	1.14233e+07	1.02113e+07	1.02719e+07	8.93868e+06	9.70784e+06	1.27405e+07	1.5132e+07	1.25268e+07	7.507e+06	6.27876e+06	9.41677e+06	7.73418e+06	7.236e+06	7.74889e+06	7.65428e+06	1.29406e+07
BGI108	125.095	0.571	#N/A	HMDB0001861	Organic nitrogen compounds	8.60681e+06	8.50811e+06	8.03906e+06	8.22133e+06	8.80719e+06	9.86888e+06	8.82073e+06	7.85311e+06	8.07871e+06	4.8968e+06	6.68529e+06	7.40043e+06	7.75866e+06	9.61113e+06	4.77664e+06	1.40815e+07	9.48976e+06	1.31716e+07	8.44448e+06	1.66024e+07	1.27395e+07	5.74846e+06	9.06858e+06	1.36143e+07	1.83229e+07
BGI25	145.158	0.578	C00315	HMDB0001257	Organic nitrogen compounds	2.82412e+07	2.57636e+07	2.40612e+07	2.70764e+07	2.69497e+07	1.64196e+07	3.09661e+07	2.91813e+07	3.08801e+07	5.60507e+06	1.26367e+07	1.50414e+07	1.72638e+07	1.68607e+07	9.63245e+06	1.30981e+07	1.31971e+07	1.83254e+07	1.42482e+07	6.17166e+06	1.29151e+07	8.36837e+06	7.52937e+06	8.00884e+06	1.9504e+08
S1072	202.216	0.584	C00750	HMDB0001256	Organic nitrogen compounds	1.61469e+06	1.19615e+06	851888	1.17466e+06	1.60456e+06	979284	1.92641e+06	1.24454e+06	1.41679e+06	2.52817e+06	2.39427e+06	2.67089e+06	1.98374e+06	1.29064e+06	1.19647e+06	767105	1.08474e+06	1.78083e+06	2.98111e+06	311589	1.69118e+06	898714	364808	379167	2.17345e+06
S1912	324.115	0.589	C06806	HMDB0014558	Organic oxygen compounds	1.52558e+06	1.59832e+06	1.34252e+06	996552	1.7476e+06	1.79606e+06	1.6579e+06	1.67145e+06	1.59274e+06	63148.9	583345	711677	975210	2.89643e+06	208210	344231	1.14962e+06	3.88273e+06	4.57724e+06	986229	3.14873e+06	1.3327e+06	1.62171e+06	1.81296e+06	615254
S12954	158.142	0.591	C19277	#N/A	#N/A	4.69728e+07	4.3578e+07	4.31946e+07	4.52152e+07	5.25088e+07	4.42157e+07	4.04985e+07	4.75036e+07	5.78616e+07	7.77479e+07	6.6987e+07	5.51379e+07	6.80751e+07	6.71926e+07	4.50434e+07	5.29529e+07	5.5063e+07	9.92873e+07	5.46458e+07	3.58335e+07	6.32556e+07	2.64965e+07	3.13875e+07	3.22829e+07	8.48945e+07
S19975972	256.127	0.592	C20021	HMDB0038319	Marine biotoxins	1.49763e+06	1.47308e+06	1.5725e+06	1.34348e+06	1.57592e+06	1.49847e+06	1.37074e+06	1.73044e+06	1.66366e+06	288385	1.91807e+06	2.78652e+06	2.6793e+06	2.05944e+06	744792	1.18183e+06	1.32869e+06	1.91476e+06	2.58921e+06	516237	1.6734e+06	337025	1.12287e+06	2.21192e+06	2.13435e+06
S5705	109.064	0.593	#N/A	#N/A	#N/A	1.61712e+07	1.52932e+07	1.29835e+07	1.53392e+07	1.51073e+07	1.41435e+07	1.55919e+07	1.26825e+07	1.5928e+07	1.25575e+06	1.61686e+07	1.75744e+07	2.96758e+07	1.74331e+07	6.82688e+06	1.34632e+06	8.53544e+06	2.51606e+07	24766656	2.78693e+07	2.59322e+07	1.11359e+07	1.1664e+07	2.43093e+07	5.51912e+07
S25279	237.06	0.593	C11080	#N/A	#N/A	4.12825e+06	4.4611e+06	3.67049e+06	4.524e+06	4.41417e+06	4.52383e+06	3.77257e+06	3.56983e+06	3.72021e+06	339905	5.29327e+06	6.94736e+06	8.59254e+06	1.46345e+06	1.31798e+06	3.06431e+06	1.94858e+06	4.3078e+06	2.606e+06	2.88888e+06	3.26756e+06	4.27404e+06	4.61583e+06	9.52269e+06	6.79212e+06
S61469	83.0736	0.601	C06181	#N/A	Alkaloids	8.44101e+06	9.88833e+06	9.83996e+06	7.6237e+06	9.72032e+06	1.18361e+07	1.08891e+07	1.0267e+07	1.17065e+07	1.04658e+07	1.15957e+07	1.17431e+07	1.25782e+07	9.37202e+06	8.6068e+06	18412824	1.21305e+07	1.1258e+07	1.40909e+07	1.07001e+07	1.20163e+07	1.02985e+07	1.07549e+07	9.92436e+06	2.07442e+07
S454169	120.061	0.609	#N/A	HMDB0036149	Organosulfur compounds	123826921	1.22945e+08	1.23993e+08	1.1631e+08	121775663	1.36459e+08	1.38833e+08	120825476	1.26967e+08	1.55822e+08	1.65209e+08	1.90791e+08	1.49015e+08	102949518	3.77711e+07	3.06482e+08	1.49068e+08	9.86191e+07	1.24459e+08	1.06985e+08	1.10021e+08	5.32478e+07	1.25023e+08	1.16963e+08	2.57518e+08
S36721	358.977	0.61	C11070	#N/A	#N/A	930394	946896	976470	825173	1.16154e+06	867199	869549	1.14574e+06	1.11296e+06	127693	2.78095e+06	3.39069e+06	4.82446e+06	123112	538383	1.45965e+06	707047	236360	155652	231597	207870	390955	849747	3.65631e+06	3.27783e+06
S4445367	225.944	0.618	C12835	HMDB0060363	Organic acids and derivatives	4.41223e+06	4.70657e+06	4.68266e+06	4.43434e+06	5.13993e+06	4.36968e+06	4.86011e+06	4.61606e+06	4.97775e+06	117998	165896	135493	244199	1.23661e+07	277964	229039	4.29105e+06	3.40901e+07	1.74035e+07	9.44734e+07	4.86557e+07	7.86107e+07	2.49549e+07	1.63219e+06	643434
S23288802	167.035	0.621	C17962	#N/A	FA Fatty acyls	8.06446e+06	8.45991e+06	7.73709e+06	6.91111e+06	9.01068e+06	8.90589e+06	9.59693e+06	9.36046e+06	9.36962e+06	9.17875e+06	1.23508e+07	1.21128e+07	1.5761e+07	8.02176e+06	1.17283e+07	2.01593e+07	1.33031e+07	4.85246e+06	7.86991e+06	8.57374e+06	7.0987e+06	4.80144e+06	8.93745e+06	1.0132e+07	4.55389e+07
BGI429	188.153	0.621	C03793	HMDB0001325	Organic acids and derivatives	2308355245	2244509725	2308946885	2174690454	2394200810	2398197145	2361191609	2309097595	2434316041	1452728585	2352736478	2490939613	3114541237	2531932009	1811079121	2768283591	2370431574	2816584983	3345813410	3065509397	3075969263	1775886194	2339206130	2500761851	5942970195
S35013080	310.07	0.621	#N/A	HMDB0029783	Phenylpropanoids and polyketides	6.31996e+06	7.1703e+06	7.74352e+06	7.05908e+06	7.04999e+06	7.41603e+06	7.14158e+06	6.37209e+06	8.44777e+06	1.99014e+07	1.7879e+07	1.20365e+07	2.1699e+07	5.58903e+06	1.33848e+07	2.45829e+07	1.45189e+07	1.76861e+06	3.616e+06	4.63468e+06	3.33976e+06	2.08551e+06	6.71307e+06	9.47747e+06	6.799e+07
S390273	294.096	0.622	C08570	#N/A	#N/A	1.39975e+07	1.14087e+07	1.3334e+07	1.0283e+07	1.20937e+07	1.51287e+07	1.18344e+07	1.15342e+07	1.5984e+07	2.9094e+06	5.62011e+06	4.7203e+06	9.23063e+06	1.35429e+07	6.45521e+06	4.28688e+06	8.09498e+06	9.89565e+06	1.64767e+07	1.82948e+07	1.48891e+07	1.07494e+07	1.3269e+07	1.17854e+07	6.57843e+06
S28533122	215.007	0.625	C20367	#N/A	#N/A	2.24706e+07	2.75272e+07	2.55251e+07	2.74212e+07	2.18659e+07	3.05431e+07	2.63424e+07	2.36942e+07	3.05478e+07	1.10418e+06	1.05944e+07	1.17777e+07	1.89012e+07	2.75948e+07	1.01286e+07	685195	1.28029e+07	4.01338e+07	5.60227e+07	5.81104e+07	5.14223e+07	2.0851e+07	2.09576e+07	2.82359e+07	2.34384e+07
S363983	281.036	0.627	C15427	#N/A	#N/A	757771	975036	882968	881954	942230	901977	976119	831723	868051	153780	286540	311979	393859	288774	175772	434320	299622	3.41754e+06	1.50851e+06	7.5726e+06	4.16622e+06	8.57363e+06	3.65227e+06	484746	869259
S20738	650.788	0.628	#N/A	HMDB0060074	Organic acids and derivatives	110857	120416	144435	151521	125154	131474	151931	123866	114436	154120	561437	195468	1.33472e+06	125843	92685.8	207338	141956	140862	138504	189303	156223	123056	159413	455715	1.8074e+07
S64349	193.026	0.637	#N/A	HMDB0041624	Organic acids and derivatives	1.15009e+08	1.22149e+08	1.54441e+08	140605868	1.24374e+08	1.60377e+08	1.57977e+08	1.50492e+08	1.64338e+08	1.50876e+07	1.17724e+08	1.04363e+08	2.33722e+08	140895765	7.6328e+07	1.52343e+07	7.7486e+07	1.52638e+08	2.22068e+08	1.80831e+08	1.85179e+08	7.99337e+07	1.03892e+08	2.4341e+08	6.43156e+08
S389250	183.101	0.64	C04259	#N/A	#N/A	1.60418e+06	1.50663e+06	1.58343e+06	1.52226e+06	1.63194e+06	1.8009e+06	1.49677e+06	1.78571e+06	1.76175e+06	648429	1.08588e+06	983925	1.62527e+06	9.87974e+06	2.10462e+06	1.16321e+06	4.38253e+06	980580	1.02357e+06	1.75917e+06	1.25444e+06	921464	1.49586e+06	1.08892e+06	4.56734e+06
S8648195	346.114	0.645	#N/A	HMDB0060832	Benzenoids	769477	1.17803e+06	963976	919492	1.21641e+06	1.2866e+06	1.07724e+06	1.15114e+06	1.37661e+06	1.61486e+06	1.64735e+06	2.05752e+06	1.26967e+06	1.63833e+06	1.67788e+06	3.18453e+06	2.16691e+06	536779	424875	616581	526078	242551	578047	698486	1.32873e+06
S74853048	278.078	0.647	#N/A	HMDB0132919	Phenylpropanoids and polyketides	3.57596e+07	3.87268e+07	1.47766e+07	3.56069e+07	3.89533e+07	4.04438e+07	4.00543e+07	3.80987e+07	4.20981e+07	9.84471e+07	6.21108e+07	3.50672e+07	5.2818e+07	3.29287e+07	8.90662e+07	8.79719e+07	6.99889e+07	1.21666e+07	2.886e+07	2.6229e+07	2.24185e+07	1.74455e+07	3.10073e+07	3.58514e+07	1.23846e+08
BGI17	155.07	0.649	C00135	HMDB0000177	Peptides	2.95322e+08	3.03272e+08	3.4636e+08	3.28322e+08	293587834	3.45959e+08	3.69583e+08	3.45259e+08	3.57232e+08	1.75789e+07	3.14628e+08	4.76538e+08	4.49767e+08	314857347	1.1982e+08	2.69409e+07	1.53873e+08	6.58343e+08	7.19502e+08	4.01649e+08	5.93165e+08	2.13209e+08	2.18619e+08	547924012	1045037427
S421123	332.056	0.649	C17118	#N/A	#N/A	5.28448e+06	5.11065e+06	5.33158e+06	4.57785e+06	4.86048e+06	5.5732e+06	4.91179e+06	5.02361e+06	5.82069e+06	198986	4.33905e+06	4.91151e+06	7.90666e+06	474388	2.35952e+06	2.01299e+06	1.61564e+06	4.31133e+06	3.06591e+06	1.22635e+07	6.5469e+06	1.23754e+07	7.73044e+06	1.00473e+07	7.66099e+06
S65255	222.067	0.65	C00799	#N/A	#N/A	2.78515e+06	2.55624e+06	2.44382e+06	1.9597e+06	1.77223e+06	2.36961e+06	2.2776e+06	2.1719e+06	2.19873e+06	259955	1.95693e+06	2.34213e+06	3.26871e+06	662474	854700	1.5021e+06	1.00642e+06	3.86019e+06	2.46975e+06	2.82714e+06	3.05236e+06	3.1578e+06	2.29272e+06	5.97604e+06	8.57455e+06
S124103	245.174	0.651	#N/A	HMDB0028964	Organic acids and derivatives	2.96422e+06	2.82379e+06	2.51426e+06	2.70626e+06	2.75151e+06	2.37315e+06	2.99024e+06	2.97314e+06	2.62769e+06	4.7538e+06	3.78124e+06	2.8033e+06	3.78663e+06	2.16481e+06	5.26501e+06	6.72353e+06	4.71778e+06	1.98922e+06	2.30365e+06	2.05445e+06	2.11577e+06	1.9743e+06	3.78978e+06	2.4895e+06	4.64866e+06
S8015298	308.158	0.651	C16488	#N/A	#N/A	2.37547e+06	2.3909e+06	2.84524e+06	2.27977e+06	3.13661e+06	3.29684e+06	2.57261e+06	2.66135e+06	2.76673e+06	2.55322e+06	3.75635e+06	6.08416e+06	2.63168e+06	4.54635e+06	3.25055e+06	6.09854e+06	4.63181e+06	2.48594e+06	1.79336e+06	833545	1.70428e+06	343673	1.29021e+06	1.85534e+06	2.87438e+06
S3676766	174.137	0.652	#N/A	HMDB0013287	Organic acids and derivatives	4.65054e+07	4.87513e+07	4.73804e+07	5.22877e+07	5.12901e+07	5.02084e+07	4.78116e+07	4.91156e+07	6.63454e+07	1.13307e+06	4.07636e+07	4.10041e+07	8.01536e+07	6.51123e+06	1.71191e+07	1.78668e+07	1.38324e+07	7.74461e+07	5.01694e+07	1.20588e+08	8.27345e+07	1.12806e+08	5.5417e+07	8.49166e+07	7.42332e+07
S389732	91.0634	0.655	C06057	#N/A	#N/A	1.57902e+06	1.50284e+06	1.87995e+06	1.77322e+06	2.03453e+06	1.90847e+06	1.8907e+06	1.72884e+06	2.03396e+06	818726	2.30187e+06	2.53135e+06	3.55553e+06	2.60277e+06	603070	2.36317e+06	1.85634e+06	3.14471e+06	2.542e+06	739155	2.14195e+06	461782	1.99396e+06	1.67613e+06	6.30189e+06
S137921	223.096	0.656	C19602	HMDB0062375	Organic oxygen compounds	1.1841e+08	1.17386e+08	1.17028e+08	1.09662e+08	115222314	1.30456e+08	1.32425e+08	1.1509e+08	1.20276e+08	1.49223e+08	1.58079e+08	1.84748e+08	1.40265e+08	9.68167e+07	1.23225e+08	2.92888e+08	1.70977e+08	9.48276e+07	1.18383e+08	9.93225e+07	1.04178e+08	4.97971e+07	1.1858e+08	1.11715e+08	2.43616e+08
S26332135	149.069	0.658	C20314	#N/A	#N/A	4.70275e+06	5.63843e+06	6.43339e+06	5.29993e+06	6.97481e+06	5.94204e+06	4.33686e+06	5.66267e+06	6.38218e+06	5.39557e+06	5.18264e+06	5.8783e+06	4.27403e+06	5.89348e+06	8.16961e+06	1.01751e+07	8.07938e+06	6.17508e+06	5.60009e+06	1.67817e+06	4.48445e+06	5.58329e+06	7.84593e+06	8.62866e+06	1.95031e+07
S80527	240.122	0.66	C00884	HMDB0000745	Organic acids and derivatives	1.56012e+08	1.58251e+08	1.77785e+08	1.47106e+08	1.56831e+08	2.0355e+08	2.11403e+08	1.54109e+08	163149926	2.03674e+08	2.29305e+08	2.97874e+08	1.86368e+08	1.41096e+08	2.04565e+08	3.74731e+08	2.4013e+08	1.13943e+08	1.55507e+08	1.30688e+08	1.33379e+08	7.30663e+07	150909681	1.75628e+08	3.89138e+08
S6257	121.074	0.662	C07182	HMDB0240288	Organic nitrogen compounds	3.78087e+06	5.33679e+06	7.25275e+06	5.10847e+06	5.98885e+06	4.80977e+06	6.66062e+06	5.17303e+06	3.07926e+06	4.93197e+07	2.34906e+07	4.00291e+06	1.71492e+07	3.73495e+06	2.82042e+06	9.19593e+06	5.25044e+06	5.07436e+06	5.62128e+06	5.40049e+06	5.36538e+06	8.65325e+06	7.34591e+06	6.75092e+06	8.99227e+07
MReference-503	187.169	0.662	C01029	HMDB0002189	Organic acids and derivatives	1.01467e+07	1.05216e+07	8.64797e+06	8.90201e+06	1.01305e+07	1.00022e+07	8.52728e+06	9.05765e+06	1.28781e+07	1.99622e+07	1.39558e+07	1.17214e+07	1.01838e+07	1.07335e+07	1.10283e+07	1.80877e+07	1.32831e+07	6.8814e+06	1.07347e+07	5.22947e+06	7.61518e+06	6.24501e+06	8.13518e+06	1.0475e+07	2.21107e+07
MReference-138	136.064	0.665	C02918	HMDB0000699	Organoheterocyclic compounds	2.8669e+08	2.66829e+08	2.93984e+08	2.81536e+08	3.09582e+08	3.04249e+08	3.04102e+08	2.85269e+08	2.98946e+08	322943248	3.35063e+08	3.01966e+08	3.80281e+08	265212131	3.23895e+08	8.02056e+08	4.63721e+08	2.36713e+08	2.41414e+08	3.37723e+08	2.7195e+08	2.43077e+08	2.87798e+08	2.87532e+08	1125553372
S391170	238.074	0.665	C10596	#N/A	Alkaloids	2.13738e+07	2.25688e+07	2.28096e+07	2.13589e+07	2.47775e+07	2.21023e+07	2.63068e+07	2.12536e+07	2.07736e+07	5.10687e+06	1.98668e+07	2.46464e+07	2.98472e+07	2.35984e+07	1.3765e+07	5.0895e+07	2.94195e+07	1.93565e+07	1.43399e+07	2.25777e+07	1.8758e+07	1.40905e+07	2.47001e+07	2.14424e+07	9.34294e+07
BGI299	117.054	0.667	C00581	HMDB0000128	Organic acids and derivatives	5.07557e+07	4.76697e+07	4.17187e+07	5.80822e+07	4.40024e+07	4.1082e+07	5.20769e+07	4.30579e+07	4.07843e+07	6.73742e+07	5.75561e+07	3.92396e+07	6.60546e+07	5.14161e+07	4.60737e+07	1.35333e+08	7.76076e+07	4.75947e+07	4.91386e+07	6.67487e+07	5.4494e+07	2.76745e+07	5.39316e+07	7.19001e+07	2.32705e+08
S388545	155.035	0.667	C01210	HMDB0060173	Organic acids and derivatives	2.38447e+07	2.55665e+07	3.1146e+07	2.53622e+07	2.96845e+07	2.63588e+07	2.85832e+07	2.76588e+07	2.56297e+07	1.07704e+08	5.0411e+07	1.30994e+07	3.04301e+07	2.1331e+07	2.31374e+07	3.8381e+07	2.76165e+07	9.93134e+06	1.99067e+07	6.47644e+07	3.15341e+07	2.96829e+07	3.98697e+07	3.17711e+07	1.28287e+08
MReference-881	161.105	0.668	#N/A	#N/A	#N/A	1438536099	1401025926	1456153462	1373803114	1518131985	1505953367	1512934654	1449438960	1488021777	4.21923e+07	2206024843	3524406349	3051475854	1313049953	4.11756e+08	1468316682	1064374199	2281323114	1331031955	2685231186	2099195418	1487428981	1273495701	1481411079	3668536702
S5365660	248.1	0.668	#N/A	HMDB0028829	Organic acids and derivatives	1.03426e+08	1.11847e+08	1.15094e+08	1.04802e+08	112644410	109062983	1.15859e+08	9.886e+07	1.12644e+08	7.31202e+07	4.18083e+07	1.28735e+07	3.94311e+07	2.1226e+08	7.51291e+07	4.07072e+07	1.09365e+08	7.54263e+07	1.4242e+08	1.74328e+08	1.30725e+08	1.29948e+08	1.56812e+08	5.52778e+07	5.62986e+07
S559235	276.029	0.668	C15627	#N/A	#N/A	1.15363e+07	1.38605e+07	1.38014e+07	1.27986e+07	1.30495e+07	1.16438e+07	1.50322e+07	12228481	1.40248e+07	1.75808e+07	1.42781e+07	9.07501e+06	1.61784e+07	1.45457e+07	1.78834e+07	2.20635e+07	1.81642e+07	4.19763e+06	1.04415e+07	1.73991e+07	1.06794e+07	9.38866e+06	1.56011e+07	1.09653e+07	5.03056e+07
S10657	247.106	0.669	C01594	HMDB0033699	Organic oxygen compounds	8.13367e+06	7.11664e+06	8.40022e+06	7.06304e+06	7.42897e+06	7.77207e+06	8.65491e+06	7.1591e+06	7.92943e+06	4.01689e+06	2.40941e+06	318311	2.89303e+06	1.91045e+07	4.89681e+06	2.74813e+06	8.91647e+06	4.79553e+06	9.56383e+06	1.33275e+07	9.22895e+06	8.59194e+06	1.23149e+07	3.59666e+06	3.59605e+06
S16831	264.074	0.67	#N/A	#N/A	#N/A	8.25831e+07	8.14907e+07	9.24826e+07	7.82966e+07	8.56011e+07	8.18564e+07	1.00654e+08	8.09523e+07	9.05372e+07	4.94151e+08	2.10136e+08	3.16103e+07	1.04645e+08	1.20925e+08	1.63259e+08	1.60953e+08	1.48379e+08	1.60575e+07	4.98609e+07	9.77358e+07	5.45514e+07	3.59472e+07	8.32266e+07	4.80816e+07	4.20965e+08
S16798	282.084	0.672	C19119	HMDB0032560	Benzenoids	9.32488e+07	9.36274e+07	1.01111e+08	8.74784e+07	9.42309e+07	9.49733e+07	1.09643e+08	9.20406e+07	1.01357e+08	497396098	2.16573e+08	3.56752e+07	1.16647e+08	1.33512e+08	1.71057e+08	1.7604e+08	1.60203e+08	1.8509e+07	5.7556e+07	1.12883e+08	6.29827e+07	4.36395e+07	9.48544e+07	5.8207e+07	4.5912e+08
MReference-894	117.079	0.673	C00719	HMDB0000043	Organic acids and derivatives	1.79109e+08	1.66105e+08	2.29734e+08	1.83377e+08	1.9697e+08	1.95184e+08	2.15881e+08	1.80891e+08	1.89552e+08	2.17717e+08	2.05524e+08	1.89386e+08	2.09467e+08	4.67353e+08	139515994	3.16491e+08	3.07787e+08	2.29489e+08	1.68076e+08	1.88752e+08	195439246	2.21025e+08	3.03304e+08	2.96993e+08	5.42071e+08
S1113	75.0685	0.676	C01104	HMDB0000925	Organic nitrogen compounds	4.72883e+07	4.70977e+07	4.7618e+07	4.34509e+07	4.60923e+07	5.28666e+07	46680414	4.57788e+07	4.38958e+07	1.61827e+08	105511192	1.64264e+07	1.3828e+08	2.09098e+07	9.07856e+07	1.97609e+08	1.03101e+08	7.29642e+06	3.46972e+07	5.02528e+07	3.07488e+07	2.29106e+07	1.02683e+08	2.62594e+07	137296935
BGI404	73.0641	0.677	C02294	HMDB0001522	Organic nitrogen compounds	2.5264e+07	2.20286e+07	3.47847e+07	2.13468e+07	2.03816e+07	2.63766e+07	4.36069e+07	2.00296e+07	2.51227e+07	2.92243e+07	1.6081e+07	8.09173e+06	1.09269e+07	1.72155e+07	8.92526e+07	3.69219e+07	4.77967e+07	8.35162e+06	3.79476e+07	2.24007e+07	2.29e+07	1.66441e+07	3.7284e+07	3.07296e+07	1.59659e+08
MReference-885	145.11	0.679	C01996	HMDB0000895	Organic nitrogen compounds	3.60229e+08	3.9636e+08	3.92446e+08	3.75529e+08	2.61292e+08	417126562	4.26187e+08	4.22239e+08	2.37942e+08	1.58777e+07	5.51745e+08	5.84506e+08	1054851355	274811012	1.0948e+08	2.09654e+08	1.97982e+08	6.50568e+08	3.92278e+08	9.44627e+08	6.62491e+08	3.46123e+08	1.46532e+08	3.17233e+08	3.89226e+08
S13842001	117.115	0.68	#N/A	HMDB0033971	Organic nitrogen compounds	7.30462e+06	6.62342e+06	6.33143e+06	6.6386e+06	7.27187e+06	7.83047e+06	7.79219e+06	1.2088e+07	6.67644e+06	4.04055e+07	2.15124e+07	1.64653e+07	7.6664e+06	5.88998e+06	1.32093e+07	1.32549e+07	1.07847e+07	4.19305e+06	4.52244e+06	4.98256e+06	4.56602e+06	3.05321e+06	5.39555e+06	4.70981e+06	2.23017e+07
S13835604	105.079	0.683	C06772	HMDB0004437	Organic nitrogen compounds	1.94106e+07	1.79943e+07	1.87064e+07	1.72936e+07	1.99684e+07	1.91884e+07	18619369	1.87502e+07	2.03156e+07	5.42852e+07	3.25627e+07	2.44807e+07	1.89222e+07	1.18603e+07	2.81824e+07	2.78197e+07	2.26208e+07	2.22879e+07	1.58619e+07	1.93517e+07	1.91672e+07	1.1544e+07	1.91902e+07	1.97864e+07	5.9981e+07
S8732	188.127	0.685	C01924	HMDB0000670	Organic acids and derivatives	7.49526e+06	5.99304e+06	9.07664e+06	6.54905e+06	7.88102e+06	8.56292e+06	7.37982e+06	6.5127e+06	7.0783e+06	2.93076e+07	1.68313e+07	3.40307e+06	1.77833e+07	4.2425e+06	1.90337e+07	2.94026e+07	1.75596e+07	1.48789e+06	4.48465e+06	5.55349e+06	3.84201e+06	3.13555e+06	1.23348e+07	4.37634e+06	2.8259e+07
MReference-835	202.143	0.686	#N/A	HMDB0003334	Organic acids and derivatives	7.23947e+08	6.81593e+08	629645827	6.72226e+08	7.55418e+08	6.92325e+08	7.30193e+08	687102458	714441251	713794611	7.08308e+08	4.87218e+08	923909959	6.23148e+08	4.91879e+08	1062080473	7.25702e+08	4.64881e+08	6.84485e+08	7.94979e+08	6.48115e+08	4.96465e+08	8.07476e+08	6.31504e+08	1634249441
S51700	415.191	0.688	#N/A	#N/A	#N/A	4.62104e+07	4.84607e+07	5.12467e+07	4.01237e+07	4.78128e+07	4.95869e+07	4.75739e+07	4.99665e+07	4.63734e+07	996605	7.73884e+06	3.71546e+06	1.85045e+07	8.58211e+07	1.3111e+06	2.39659e+07	3.70327e+07	3.74623e+07	7.97513e+07	2.36898e+08	1.18037e+08	1.48418e+08	1.36613e+08	6.00092e+07	2.62144e+07
S122389	192.075	0.69	#N/A	#N/A	#N/A	2.5817e+06	3.31982e+06	2.53385e+06	3.34288e+06	2.55236e+06	2.76688e+06	3.56388e+06	2.64115e+06	2.71807e+06	2.78912e+07	1.20047e+07	2.72046e+06	5.4025e+06	4.0728e+06	8.02994e+06	5.48869e+06	5.86381e+06	2.80851e+06	2.87858e+06	4.35146e+06	3.34618e+06	3.0298e+06	3.68047e+06	2.97869e+06	2.73256e+07
S173200	562.234	0.69	C15659	#N/A	#N/A	2.21089e+07	1.85917e+07	1.80616e+07	1.7833e+07	2.19616e+07	2.04798e+07	2.01324e+07	1.86808e+07	1.66442e+07	554733	1.41937e+07	5.59348e+06	3.64328e+07	2.4338e+07	1.52272e+06	7.79066e+07	3.45891e+07	4.9287e+06	1.75168e+07	4.52102e+07	2.25519e+07	1.99382e+07	3.79508e+07	3.62225e+07	1.36002e+08
S8761	300.095	0.691	C19375	#N/A	#N/A	4.91943e+07	4.7965e+07	4.33731e+07	3.56877e+07	4.06784e+07	4.59299e+07	4.39777e+07	4.22633e+07	3.92295e+07	1.40548e+06	3.37303e+07	1.53569e+07	8.44286e+07	5.65947e+07	7.50302e+06	1.33239e+08	6.57788e+07	1.25999e+07	3.59303e+07	1.08208e+08	5.22459e+07	4.64788e+07	7.3951e+07	7.76909e+07	271534194
S16736034	262.139	0.695	C00837	#N/A	#N/A	2891188967	2940962656	2849046827	2845245885	3096923143	3066166648	2998635762	3008000757	2997305900	7.53437e+07	1918076152	1959801929	3719082873	2964811501	6.5008e+08	7779212897	3798034749	3473322537	3512311510	5721488848	4235707632	5155995504	4399720219	5430115808	6379446498
S7826270	518.224	0.695	#N/A	#N/A	#N/A	4.40538e+07	4.264e+07	4.11426e+07	3.98425e+07	3.56457e+07	4.1548e+07	4.34225e+07	4.23946e+07	3.91911e+07	3.17748e+06	3.33168e+07	4.10813e+07	5.56915e+07	4.46308e+07	7.53259e+06	7.43323e+07	4.21652e+07	5.23735e+07	4.92959e+07	6.7913e+07	5.65275e+07	6.05222e+07	6.61711e+07	6.53953e+07	1.35711e+08
S30791789	780.362	0.695	C16563	#N/A	#N/A	3.58456e+06	3.58238e+06	3.86319e+06	4.13568e+06	4.26013e+06	3.65852e+06	4.8276e+06	4.3037e+06	2.91205e+06	983561	4.08872e+06	3.6059e+06	7.67671e+06	3.6084e+06	1.08824e+06	1.68043e+07	7.16699e+06	3.21542e+06	3.84879e+06	5.45847e+06	4.17423e+06	3.03965e+06	6.78535e+06	7.96764e+06	1.26285e+07
BGI197	226.118	0.702	C00791	HMDB0000562	Organic acids and derivatives	1322448386	1252821627	1277826236	1187280145	1387402237	5.75862e+08	1374894784	1393801453	5.83701e+08	3385757556	2056656851	2311699408	4.72514e+08	1221260684	3468093142	1715956095	2135103307	1682591260	6.46813e+08	4.67575e+08	9.32326e+08	3.74637e+08	1073135842	2.8837e+08	2249088886
BGI355	131.095	0.704	C00123	HMDB0000687	Peptides	3.56741e+06	7.86797e+06	5.54023e+06	4.58629e+06	5.6355e+06	5.35014e+06	7.41569e+06	4.9823e+06	8.02646e+06	1.16208e+07	1.56618e+07	1.9093e+07	1.62717e+07	3.88333e+06	2.02102e+07	8.31621e+06	1.08033e+07	2.06354e+06	4.58261e+06	5.08808e+06	3.91141e+06	6.233e+06	3.90415e+07	6.09487e+06	5.81768e+07
S35032789	245.101	0.705	#N/A	#N/A	#N/A	4.56237e+06	4.34217e+06	7.03582e+06	4.03599e+06	5.1357e+06	5.60627e+06	5.12758e+06	5.06347e+06	4.29235e+06	2.9693e+06	5.69662e+06	4.33071e+06	9.78986e+06	4.78321e+06	4.06125e+06	2.88725e+06	3.91057e+06	6.16551e+06	8.35631e+06	1.10811e+07	8.53431e+06	3.39357e+06	5.75996e+06	5.75225e+06	1.20134e+07
S55205	115.1	0.706	#N/A	HMDB0031651	Organic acids and derivatives	1.99268e+08	1.9289e+08	1.63614e+08	1.64831e+08	1.67207e+08	1.89694e+08	1.8338e+08	196442992	1.60274e+08	5.55619e+08	3.04186e+08	162489289	1.94451e+08	1.61392e+08	2.70125e+08	2.24858e+08	2.18792e+08	1.68994e+08	1.59427e+08	1.51418e+08	1.59946e+08	1.35897e+07	1.35484e+08	1.01498e+08	7.01177e+07
MReference-357	131.07	0.706	C00300	HMDB0000064	Organic acids and derivatives	21833340732	21672882838	39935768491	36315159324	23521669707	24078198384	22379843340	22513853455	23218114348	1556802426	19535127043	28970915550	28077663153	38035110397	12749701378	56005146585	35596652787	41364815324	23718982798	36614920807	33899572976	32807490959	32927033839	67287968655	104000000000
S3474098	273.18	0.71	#N/A	#N/A	#N/A	2.84938e+06	4.12431e+06	3.71777e+06	4.28434e+06	3.44411e+06	3.9521e+06	4.29385e+06	3.88106e+06	3.04212e+06	3.98881e+06	3.22811e+06	2.68303e+06	3.01251e+06	5.69791e+06	4.38664e+06	8.51007e+06	6.19821e+06	2.49652e+06	2.85465e+06	4.36557e+06	3.23891e+06	3.21247e+06	5.44351e+06	4.76647e+06	8.01054e+06
S55939	170.069	0.711	C19482	#N/A	#N/A	5.65105e+07	6.38382e+07	6.67515e+07	6.17474e+07	6.39372e+07	6.12036e+07	6.9218e+07	6.04215e+07	6.21782e+07	6.07742e+07	7.74459e+07	8.99422e+07	8.16213e+07	2.29519e+07	115117767	3.90825e+07	5.90507e+07	4.83444e+07	6.25644e+07	2.20404e+07	4.43164e+07	3.55693e+07	4.84275e+07	6.47133e+07	2.56309e+08
BGI44	281.113	0.713	C02494	HMDB0003331	Nucleosides, nucleotides, and analogues	2.22397e+07	2.38671e+07	2.30118e+07	2.23524e+07	2.44251e+07	2.38395e+07	2.34606e+07	2.41066e+07	2.39973e+07	3.67583e+07	2.7913e+07	1.7291e+07	2.96898e+07	2.70829e+07	2.56257e+07	3.23346e+07	2.83477e+07	1.9531e+07	2.08087e+07	21572282	2.06373e+07	1.30871e+07	1.89282e+07	1.85972e+07	4.60199e+07
S10122002	540.206	0.713	#N/A	#N/A	#N/A	9.51557e+06	8.97185e+06	7.45644e+06	8.16533e+06	7.09685e+06	7.21776e+06	7.14724e+06	8.90642e+06	7.84731e+06	2.07184e+06	2.93128e+06	2.7554e+06	3.96659e+06	1.44827e+07	2.26411e+06	6.04225e+06	7.59636e+06	1.35382e+07	1.4066e+07	2.82719e+07	1.86254e+07	2.24036e+07	1.95834e+07	6.6989e+06	9.82038e+06
S1376695	221.09	0.714	#N/A	HMDB0062641	Organic oxygen compounds	1.60848e+06	3.42812e+06	2.28308e+06	2.13324e+06	2.55907e+06	2.40987e+06	1.71579e+06	2.14164e+06	2.6162e+06	1.64297e+07	7.55261e+06	2.35827e+06	3.86987e+06	1.87046e+06	9.00907e+06	6.66367e+06	5.84773e+06	1.78838e+06	1.80442e+06	3.97838e+06	2.52372e+06	1.94766e+06	3.62099e+06	3.50683e+06	1.63755e+07
MReference-491	140.059	0.715	C05828	HMDB0002820	Organoheterocyclic compounds	1.94607e+08	1.86844e+08	1.93061e+08	1.88963e+08	2.01956e+08	2.02832e+08	2.04527e+08	1.98178e+08	2.01951e+08	3.54053e+08	270240407	1.96265e+08	2.60404e+08	8.73029e+07	2.7077e+08	5.51346e+08	3.03139e+08	1.0144e+08	1.84452e+08	2.53904e+08	1.79932e+08	184849186	2.3484e+08	2.29227e+08	5.47202e+08
S68142	197.08	0.715	C02997	HMDB0032055	Organic acids and derivatives	4.49161e+07	4.30548e+07	4.35975e+07	4.42278e+07	4.45765e+07	4.49611e+07	4.70566e+07	4.23848e+07	3.08719e+07	6.32289e+06	4.61111e+07	5.80981e+07	7.39124e+07	5.17327e+07	2.87329e+07	3.86298e+07	3.96985e+07	5.18091e+07	5.30766e+07	1.90519e+07	4.13125e+07	1.3561e+07	5.84306e+07	4.34728e+07	1.21952e+08
S13176079	274.164	0.715	#N/A	#N/A	#N/A	1.93636e+07	2.56448e+07	2.24661e+07	2.06558e+07	2.1763e+07	2.03125e+07	2.26717e+07	2.1667e+07	2.25125e+07	1.46263e+06	1.10159e+07	1.20142e+07	1.9571e+07	1.97837e+07	6.01615e+06	6.91729e+07	3.16576e+07	1.56308e+07	1.93131e+07	1.76062e+07	1.75167e+07	2.14953e+07	4.44548e+07	2.48631e+07	4.62821e+07
S59725	228.111	0.717	#N/A	HMDB0040573	Organic acids and derivatives	2.00656e+08	2.01812e+08	2.14341e+08	2.07105e+08	6.22659e+07	2.19246e+08	2.08377e+08	2.16339e+08	209589023	3.20418e+07	2.32345e+08	1.45201e+08	5.19793e+08	1.76431e+08	8.92281e+07	2.57478e+08	1.74379e+08	3.35e+08	260881190	4.58449e+08	3.51444e+08	2.28245e+08	1.54306e+08	2.81886e+08	1047905405
S30791545	340.149	0.718	C17971	#N/A	#N/A	8.14036e+06	8.30779e+06	7.91574e+06	7.74319e+06	8.11062e+06	7.09466e+06	7.95208e+06	8.04321e+06	7.83926e+06	2.3261e+07	1.48134e+07	1.23525e+07	8.82655e+06	9.03094e+06	2.17968e+07	8.16728e+06	1.29984e+07	1.15823e+07	5.36165e+06	3.50923e+06	6.81774e+06	7.45835e+06	5.01605e+06	4.0921e+06	1.73726e+06
S391585	556.179	0.718	C11668	#N/A	PR Prenol Lipids	1.49172e+07	1.53465e+07	1.31936e+07	1.50177e+07	1.24735e+07	1.48908e+07	1.73475e+07	1.49586e+07	1.40683e+07	1.69995e+06	1.57011e+07	1.26825e+07	3.27208e+07	1.59363e+07	3.01904e+06	5.95382e+07	2.61645e+07	1.14129e+07	1.45247e+07	2.59813e+07	1.73063e+07	1.5748e+07	2.32766e+07	2.60334e+07	9.00008e+07
S5940	243.086	0.719	C00475	HMDB0000089	Nucleosides, nucleotides, and analogues	4.59927e+06	7.49568e+06	8.51541e+06	5.32532e+06	5.94967e+06	6.83473e+06	6.64083e+06	5.96047e+06	6.30884e+06	4.05795e+07	1.78665e+07	6.86335e+06	6.15661e+06	7.37802e+06	1.75453e+07	8.49261e+06	1.11386e+07	3.39829e+06	6.62813e+06	6.88783e+06	5.63809e+06	3.41012e+06	8.66763e+06	4.89891e+06	8.61683e+06
S210584	374.155	0.719	C14992	#N/A	#N/A	8.2739e+06	8.68199e+06	8.44853e+06	8.02856e+06	8.38439e+06	1.03355e+07	7.47772e+06	7.05163e+06	7.98543e+06	1.65593e+07	9.79642e+06	7.24718e+06	5.58281e+06	7.11496e+06	1.38172e+07	9.12154e+06	1.00179e+07	8.33736e+06	5.35717e+06	4.59472e+06	6.09642e+06	6.01608e+06	9.32317e+06	7.33286e+06	7.14082e+06
S4589156	159.126	0.72	#N/A	HMDB0014375	Organic acids and derivatives	2.33288e+07	2.74187e+07	2.41033e+07	2.32509e+07	2.46104e+07	2.5562e+07	2.33795e+07	2.39654e+07	2.29845e+07	1.461e+07	2.28754e+07	2.38869e+07	3.01294e+07	1.43882e+07	5.15025e+07	4.01061e+07	3.53323e+07	1.74594e+07	2.5877e+07	3.57751e+07	2.63705e+07	2.1957e+07	2.77257e+07	2.46464e+07	8.03392e+07
S227831	202.132	0.721	#N/A	#N/A	#N/A	1.75022e+07	1.94427e+07	1.65034e+07	1.54709e+07	1.63828e+07	1.63559e+07	1.5642e+07	1.44989e+07	1.59174e+07	3.10229e+07	2.14159e+07	1.9154e+07	1.40708e+07	1.39919e+07	3.51444e+07	3.84532e+07	2.91965e+07	1.16807e+07	1.1355e+07	1.58781e+07	1.29713e+07	1.55198e+07	1.98569e+07	1.35207e+07	3.90424e+07
MReference-510	268.117	0.721	#N/A	#N/A	#N/A	5.46624e+07	4.65773e+07	4.15829e+07	3.76447e+07	4.18111e+07	4.75845e+07	4.2001e+07	4.37535e+07	4.58557e+07	1.78343e+08	9.3159e+07	4.74877e+07	5.36468e+07	5.13756e+07	1.17668e+08	6.75927e+07	7.88787e+07	4.46716e+07	2.71805e+07	2.80464e+07	3.32995e+07	2.11541e+07	3.53204e+07	2.3796e+07	1.57918e+08
S390164	278.066	0.722	#N/A	#N/A	#N/A	2.21498e+07	2.12585e+07	1.97986e+07	2.7079e+07	2.68945e+07	2.55888e+07	2.19122e+07	2.40986e+07	2.13048e+07	2.27259e+06	5.48755e+06	3.63929e+06	1.05508e+07	3.50567e+07	5.50367e+06	8.13121e+06	1.62305e+07	3.62626e+07	3.3672e+07	7.40349e+07	4.79899e+07	6.1204e+07	5.5111e+07	2.245e+07	1.33239e+07
MReference-251	117.079	0.723	C00431	HMDB0003355	Organic acids and derivatives	6.6233e+08	6.19861e+08	6.40972e+08	5.93878e+08	7.30176e+08	6.85038e+08	6.51142e+08	6.49637e+08	6.68283e+08	7.14464e+08	7.37865e+08	3.30854e+08	1168276348	4.58627e+08	4.54174e+08	9.56503e+08	6.23101e+08	4.52545e+08	7.40116e+08	1321689351	838116773	8.50402e+08	1508558857	9.42089e+08	1780117138
MReference-770	138.043	0.723	C00785	HMDB0000301	Organoheterocyclic compounds	3.15797e+08	2.00014e+08	1.70094e+08	3.18775e+08	2.48275e+08	3.31749e+08	3.53266e+08	2.96904e+08	1.72342e+08	2.1855e+07	3.10888e+08	4.62777e+08	4.48033e+08	2.09784e+08	1.09217e+08	1.22918e+08	1.47307e+08	5.30935e+08	5.89942e+08	4.74394e+08	5.31757e+08	2.13153e+08	3.12022e+08	4.70133e+08	774692168
BGI217	227.091	0.723	C00881	HMDB0000014	Nucleic acids	1.19236e+07	1.30843e+07	1.07943e+07	9.98909e+06	1.39221e+07	9.87732e+06	1.118e+07	1.11642e+07	1.17049e+07	1.66966e+07	1.27444e+07	1.08841e+07	1.06527e+07	9.8882e+06	1.4989e+07	1.13372e+07	1.20715e+07	1.57268e+07	9.74186e+06	1.04832e+07	1.1984e+07	1.15551e+07	1.16001e+07	7.87069e+06	1.88149e+07
S5915	136.064	0.724	#N/A	HMDB0062267	Benzenoids	9.0464e+07	9.95079e+07	8.15874e+07	9.04535e+07	8.78826e+07	101076148	1.04766e+08	8.70352e+07	9.72483e+07	7.2494e+07	9.76563e+07	8.13473e+07	139127571	7.55831e+07	8.16634e+07	1.90891e+08	116045676	8.44464e+07	7.76554e+07	1.28871e+08	9.69909e+07	8.60722e+07	1.05711e+08	9.28307e+07	4.42012e+07
BGI603	203.116	0.724	C02571	#N/A	#N/A	9.0642e+08	1045483551	9.92438e+08	9.53876e+08	9.67756e+08	1012545824	9.86355e+08	9.5601e+08	9.48937e+08	6.08015e+06	1055665407	1309255033	1851661034	859739654	3.1731e+08	4.95932e+08	5.5766e+08	1542324303	1105775764	1925810834	1524636967	1269688927	7.01796e+08	1044533692	1869138417
S6913	284.041	0.724	#N/A	#N/A	#N/A	1.23124e+06	1.8998e+06	2.44665e+06	1.55292e+06	1.21053e+06	1.3385e+06	1.21846e+06	1.49635e+06	1.23305e+06	9.67423e+06	4.22211e+06	1.34793e+06	1.64418e+06	1.3903e+06	3.56516e+06	3.04355e+06	2.66634e+06	1.4741e+06	1.66765e+06	2.77502e+06	1.97226e+06	1.66135e+06	3.17389e+06	2.80011e+06	7.75844e+06
S116	103.063	0.725	C00334	HMDB0000112	Organic acids and derivatives	3.36832e+07	2.60544e+07	2.87785e+07	3.00575e+07	2.91539e+07	3.29423e+07	2.92105e+07	3.2018e+07	3.32674e+07	4.90782e+07	4.07549e+07	2.69418e+07	4.62448e+07	2.79904e+07	2.65001e+07	4.18746e+07	3.21217e+07	5.10972e+07	2.30198e+07	3.98041e+07	3.79737e+07	3.11348e+07	2.89366e+07	3.62975e+07	1.04231e+08
S2237	257.101	0.725	#N/A	#N/A	#N/A	1.21795e+07	1.58451e+07	1.53246e+07	1.52424e+07	1.32796e+07	1.53718e+07	1.45399e+07	1.29184e+07	1.39779e+07	2.7425e+07	1.77887e+07	1.07649e+07	1.51762e+07	1.36799e+07	1.5446e+07	1.92957e+07	1.61406e+07	1.11318e+07	9.84268e+06	1.6415e+07	1.24632e+07	9.44164e+06	1.5287e+07	1.28586e+07	1.80279e+07
MReference-501	188.116	0.726	C02727	HMDB0000206	Organic acids and derivatives	1.10051e+07	1.14631e+07	1.24624e+07	1.19196e+07	1.28617e+07	1.20582e+07	1.28858e+07	7.98568e+06	8.52304e+06	1.93129e+06	8.98913e+06	7.08546e+06	1.79506e+07	5.54459e+06	4.90264e+06	9.85519e+06	6.76748e+06	1.41272e+07	1.055e+07	3.26032e+07	1.90935e+07	1.25402e+07	1.99352e+07	1.05576e+07	4.47438e+07
S3770715	206.09	0.726	#N/A	HMDB0029070	Organic acids and derivatives	7.28111e+06	8.48522e+06	6.74829e+06	7.019e+06	6.81217e+06	6.67997e+06	7.45282e+06	6.70284e+06	6.65799e+06	8.62496e+07	3.49036e+07	5.14872e+06	1.33124e+07	1.18477e+07	3.05558e+07	1.49694e+07	1.91243e+07	2.88906e+06	2.80163e+06	2.55167e+06	2.74745e+06	2.45988e+06	7.81998e+06	3.98166e+06	4.6191e+07
MReference-886	103.1	0.727	C00114	HMDB0000097	Organic nitrogen compounds	4.59288e+07	4.67269e+07	3.28845e+07	4.19097e+07	3.47696e+07	4.71849e+07	4.59677e+07	4.48441e+07	4.56623e+07	4.47144e+07	3.86304e+07	2.49189e+07	4.62579e+07	5.56041e+07	3.53483e+07	4.11608e+07	4.40378e+07	7.75776e+07	5.59098e+07	7.8105e+07	7.05308e+07	4.67972e+07	5.1783e+07	5.15821e+07	6.16106e+07
S4116	114.043	0.728	C08311	#N/A	Fungal toxins	33568326591	33323468744	36776937027	32741793685	37004574190	36732521840	35553337304	34524850000	36384796751	2118647644	23636020415	27100010431	41689403171	34169747169	11910738821	46460160191	30846882060	37850938556	38578258856	56891976978	44440391463	26348027042	22876834329	61153261637	92426730291
MReference-233	145.085	0.728	C01035	HMDB0003464	Organic acids and derivatives	8.19814e+08	8.1548e+08	794284423	7.02042e+08	7.79018e+08	8.17156e+08	8.36598e+08	8.02623e+08	8.04668e+08	1864837817	1631113128	1283574923	1744926644	1161723895	5.57584e+08	1971026213	1230111349	5.21958e+08	1179272169	1.15935e+08	6.05722e+08	1.89581e+08	477941104	4.08724e+08	3603293703
S71432	172.085	0.728	#N/A	#N/A	#N/A	2.0492e+07	2.12355e+07	2.14529e+07	1.84515e+07	2.44224e+07	1.80848e+07	2.24399e+07	2.13351e+07	1.66225e+07	7.34163e+06	1.86853e+07	1.33616e+07	3.53526e+07	1.13424e+07	1.66119e+07	4.29631e+07	2.36391e+07	2.38133e+07	3.07884e+07	3.77924e+07	3.0798e+07	2.21606e+07	2.58656e+07	2.53543e+07	7.10642e+07
S10128383	372.176	0.729	C14955	#N/A	#N/A	2.3066e+06	2.3489e+06	3.20116e+06	1.25481e+06	2.44917e+06	2.79711e+06	2.08205e+06	3.04752e+06	3.28869e+06	3.16658e+06	2.85707e+06	3.37286e+06	2.03179e+06	2.04834e+06	3.10494e+06	5.61716e+06	3.59014e+06	3.85799e+06	1.21818e+06	2.42622e+06	2.5008e+06	2.25754e+06	2.34118e+06	2.63431e+06	2.47267e+06
S1554	419.055	0.729	C01865	#N/A	#N/A	3.69076e+07	3.8658e+07	2.90904e+07	3.3555e+07	3.90269e+07	4.05987e+07	3.36646e+07	3.74845e+07	3.79793e+07	2.09168e+06	3.26479e+07	3.12881e+07	6.45639e+07	2.91028e+07	1.17209e+07	4.95775e+07	3.01337e+07	2.75433e+07	2.76991e+07	6.04814e+07	3.85746e+07	3.18551e+07	5.50729e+07	3.81117e+07	1.46739e+08
S5293568	534.151	0.729	C21555	HMDB0014811	Organoheterocyclic compounds	6.21469e+06	6.86239e+06	5.7492e+06	6.99793e+06	6.23697e+06	5.69917e+06	6.59431e+06	6.11395e+06	6.90375e+06	1.67622e+06	2.64319e+06	2.78123e+06	3.47214e+06	8.8055e+06	2.04553e+06	6.34858e+06	5.7332e+06	1.26049e+07	9.0682e+06	1.98938e+07	1.38556e+07	1.28517e+07	1.29854e+07	6.7086e+06	7.26184e+06
S62074	185.009	0.732	C01005	HMDB0000272	Organic acids and derivatives	1.83215e+06	2.27426e+06	1.55898e+06	1.9282e+06	2.48312e+06	2.20612e+06	1.56293e+06	1.35122e+06	2.55607e+06	5.46702e+06	3.19927e+06	459733	3.67106e+06	1.44254e+06	3.5001e+06	3.48052e+06	2.80772e+06	752685	980959	5.44714e+06	2.39359e+06	1.54321e+06	4.57026e+06	2.30134e+06	1.35131e+07
S370068	186.101	0.733	#N/A	#N/A	#N/A	6.40028e+07	7.1977e+07	7.47621e+07	6.78713e+07	6.66345e+07	6.6995e+07	6.85908e+07	6.25067e+07	6.73646e+07	8.30396e+06	7.56474e+07	8.2419e+07	1.36219e+08	1.14979e+07	6.62713e+07	1.57225e+08	7.83314e+07	4.28484e+06	6.7207e+07	1.0858e+08	6.0024e+07	5.79402e+07	9.47569e+07	7.89052e+07	2.50234e+08
S270650	203.127	0.734	#N/A	HMDB0028846	Organic acids and derivatives	6.18824e+07	6.9921e+07	7.17298e+07	6.54113e+07	63879539	6.41695e+07	6.62571e+07	6.03468e+07	6.51992e+07	7.55924e+06	7.34238e+07	8.0024e+07	1.32688e+08	1.04637e+07	6.41148e+07	1.51328e+08	7.53022e+07	787876	6.46879e+07	1.02701e+08	5.60589e+07	5.54659e+07	9.1191e+07	7.64777e+07	2.43608e+08
BGI45	169.085	0.736	C01152	HMDB0000479	Organic acids and derivatives	2.12479e+08	2.53989e+08	1.74701e+08	2.24645e+08	2.56946e+08	2.36357e+08	2.41056e+08	230801338	2.14263e+08	4.45956e+07	2.19156e+08	2.35593e+08	3.7728e+08	3.80247e+07	1.17684e+08	1.09881e+08	8.85299e+07	3.19132e+08	1.89268e+08	6.22714e+08	3.77038e+08	379830308	3.27194e+08	350868754	4.42221e+08
S390954	403.081	0.737	C09955	HMDB0029399	Phenylpropanoids and polyketides	1.86982e+07	1.7245e+07	1.58464e+07	1.61067e+07	1.78554e+07	2.00823e+07	1.74353e+07	1.75275e+07	2.12324e+07	2.518e+06	5.54576e+06	4.98383e+06	9.13546e+06	1.78397e+07	3.01508e+06	8.30592e+06	9.72024e+06	3.83035e+07	2.34617e+07	6.07369e+07	4.0834e+07	4.15064e+07	4.03794e+07	1.32149e+07	1.18368e+07
S10480082	244.142	0.738	#N/A	HMDB0028867	Organic acids and derivatives	1.18951e+08	1.33388e+08	1.29432e+08	1.20508e+08	1.20048e+08	1.35119e+08	9.96521e+07	1.09819e+08	1.16139e+08	221229694	1.56428e+08	1.15861e+08	1.32195e+08	1.15922e+08	1.63327e+08	159299893	1.46183e+08	7.82245e+07	8.34806e+07	8.00323e+07	8.05791e+07	5.63392e+07	1.32959e+08	9.59266e+07	2.87205e+08
MReference-773	214.132	0.739	#N/A	HMDB0029135	Organic acids and derivatives	5.51092e+07	5.48287e+07	5.86464e+07	6.43523e+07	6.1388e+07	6.72516e+07	5.1512e+07	5.8766e+07	5.3002e+07	3.3615e+07	6.8289e+07	8.82203e+07	8.30316e+07	1.61565e+08	4.26664e+07	6.56385e+07	8.99567e+07	5.87582e+07	5.68505e+07	5.17404e+07	5.5783e+07	4.18372e+07	9.17679e+07	5.79256e+07	1.84537e+08
S8418431	230.127	0.74	#N/A	#N/A	#N/A	1.42123e+07	1.42484e+07	1.09092e+07	1.47801e+07	1.46919e+07	1.43045e+07	1.25614e+07	1.32616e+07	1.30739e+07	9.90106e+06	1.43131e+07	1.04546e+07	2.25838e+07	9.32277e+06	1.01321e+07	2.51108e+07	1.48552e+07	1.50811e+07	1.47018e+07	2.68518e+07	1.88783e+07	1.21959e+07	1.38148e+07	1.37351e+07	4.99465e+07
S97122	173.117	0.741	C08288	#N/A	#N/A	6.38372e+07	6.34738e+07	6.22174e+07	64560091	6.43618e+07	6.7578e+07	6.00071e+07	6.69073e+07	6.02464e+07	4.96082e+07	6.59279e+07	7.3331e+07	7.48446e+07	3.78337e+07	8.90229e+07	1.23177e+08	8.33445e+07	39866034	7.33951e+07	8.45795e+07	6.59469e+07	8.09491e+07	8.0723e+07	7.78323e+07	2.51297e+08
S58163700	456.014	0.746	#N/A	#N/A	#N/A	3.85373e+06	3.2794e+06	4.13997e+06	3.97962e+06	5.544e+06	3.49393e+06	4.18716e+06	3.97215e+06	4.56308e+06	619409	3.93402e+06	2.35387e+06	8.82879e+06	1.2725e+06	1.52777e+06	1.07345e+07	4.5116e+06	1.09606e+06	1.04891e+06	1.20709e+07	4.73861e+06	4.26368e+06	6.69549e+06	3.35957e+06	8.28178e+07
S56151	268.111	0.749	#N/A	HMDB0032056	Phenylpropanoids and polyketides	8.7641e+06	9.97846e+06	9.1876e+06	1.07163e+07	8.2536e+06	1.07298e+07	8.14124e+06	1.02345e+07	1.1483e+07	8.98889e+06	9.97154e+06	8.85731e+06	1.20684e+07	7.9672e+06	8.87476e+06	5.22314e+06	7.35503e+06	1.03797e+07	7.52978e+06	1.15004e+07	9.80327e+06	9.4523e+06	1.40408e+07	1.3829e+07	1.88093e+07
MReference-559	228.148	0.756	#N/A	#N/A	#N/A	5.89309e+08	7.22456e+08	7.31679e+08	5.62943e+08	6.37533e+08	6.73908e+08	6.25244e+08	7.05918e+08	7.73828e+08	8.68313e+08	8.25088e+08	6.29467e+08	9.77485e+08	8.15535e+08	9.55625e+08	1144660203	9.7194e+08	5.72294e+08	4.84142e+08	7.9613e+08	6.17522e+08	5.18729e+08	8.46366e+08	6.2055e+08	1256053003
S8805	266.11	0.757	C19391	#N/A	#N/A	1.66193e+08	1.75146e+08	1.51827e+08	1.49444e+08	1.52341e+08	1.60763e+08	202986367	1.49431e+08	1.63293e+08	1.04028e+08	1.26854e+08	1.33355e+08	1.4318e+08	8.8833e+07	1.28197e+08	8.30602e+07	1.0003e+08	1.86354e+08	1.3913e+08	6.56116e+07	1.30365e+08	1.77548e+08	2.54381e+08	1.32008e+08	1.80139e+08
BGI357	146.069	0.76	C00064	HMDB0000641	Peptides	4.27355e+07	2.07339e+07	2.245e+07	3.37405e+07	2.76387e+07	4.45405e+07	4.01692e+07	4.48678e+07	4.16982e+07	3.54211e+07	4.32792e+07	5.23383e+07	4.20782e+07	3.11126e+07	2.36224e+07	8.69532e+07	4.72294e+07	38738179	2.42454e+07	5.94421e+07	4.08086e+07	2.63566e+07	4.47125e+07	3.13602e+07	3.54068e+07
S2016737	132.073	0.764	C19400	#N/A	#N/A	1489460006	1501549293	1448834778	1454762757	1641314468	1637339405	1561980496	1522841490	1645552605	7.94811e+07	1035307150	1184639615	1841800724	1488502564	5.09059e+08	3751699771	1916420603	8.33559e+08	1701266474	2515319392	1683381723	2181464158	2169025612	2704601881	4032361238
S20076	189.083	0.767	#N/A	#N/A	#N/A	1.52547e+06	1.28056e+06	2.52988e+06	1.68218e+06	1.5241e+06	1.95434e+06	2.26843e+06	2.23423e+06	2.14616e+06	3.04702e+06	3.49104e+06	3.89389e+06	3.53221e+06	927178	3.28887e+06	2.57334e+06	2.26313e+06	1.5072e+06	1.95855e+06	991896	1.48588e+06	864518	2.07355e+06	1.79487e+06	4.75044e+06
MReference-435	175.06	0.778	C03139	HMDB0003157	Organic acids and derivatives	1.06856e+07	9.32585e+06	1.20064e+07	9.81178e+06	1.49796e+07	1.31234e+07	1.11534e+07	1.03313e+07	1.10385e+07	3.80079e+07	2.21438e+07	1.25639e+07	1.58596e+07	1.68286e+07	1.79937e+07	2.025e+07	1.83574e+07	1.13468e+07	7.33252e+06	1.37895e+07	1.08229e+07	4.04363e+06	1.0803e+07	8.70909e+06	4.18329e+07
MReference-654	125.015	0.78	C00245	HMDB0000251	Organic acids and derivatives	8.92815e+08	6.85681e+08	6.51714e+08	9.47576e+08	8.64303e+08	9.38413e+08	8.94615e+08	9.14916e+08	867860831	268339954	889925771	1171426007	1230011352	8.86055e+08	5.39472e+08	1079300197	8.34942e+08	1243835149	8.75904e+08	9.62525e+08	1027421416	6.82166e+08	9.93399e+08	7.09597e+08	3328728994
BGI427	174.064	0.781	#N/A	#N/A	#N/A	3.89929e+07	3.98663e+07	2.89316e+07	2.95736e+07	3.94521e+07	3.7746e+07	3.8985e+07	3.70551e+07	3.75876e+07	1.67938e+07	3.43405e+07	3.72969e+07	4.89309e+07	2.48929e+07	2.34104e+07	8.4051e+07	4.41181e+07	3.89035e+07	3.41283e+07	5.6448e+07	4.31599e+07	2.93258e+07	3.27212e+07	2.95187e+07	2.53664e+07
S6545	363.057	0.784	C00144	HMDB0001397	Nucleosides, nucleotides, and analogues	3.31676e+06	3.24362e+06	3.53312e+06	3.01008e+06	3.24461e+06	3.24905e+06	3.13257e+06	3.07037e+06	3.045e+06	1.46025e+07	7.58654e+06	3.29542e+06	4.86169e+06	3.41567e+06	5.61568e+06	6.80666e+06	5.27933e+06	3.52985e+06	3.45813e+06	5.00149e+06	3.99649e+06	4.19833e+06	3.90203e+06	4.11808e+06	1.75362e+07
S6374	250.029	0.79	C14216	#N/A	#N/A	3.90942e+07	3.92055e+07	3.4514e+07	3.47567e+07	4.68338e+07	4.40016e+07	3.75565e+07	3.65018e+07	3.69312e+07	2.75204e+06	5.69455e+07	8.82934e+07	7.9791e+07	2.71417e+07	1.69906e+07	4.59238e+07	3.00187e+07	5.64478e+07	2.90851e+07	2.81376e+07	3.78902e+07	2.23894e+07	4.30652e+07	3.36287e+07	1.70447e+08
MReference-320	161.069	0.792	C00956	HMDB0000510	Organic acids and derivatives	5.62771e+07	5.61643e+07	5.15948e+07	4.51828e+07	5.27237e+07	5.63056e+07	5.5024e+07	7.02968e+07	5.01058e+07	1.12961e+07	48861260	4.90476e+07	8.62401e+07	1.11148e+07	2.41411e+07	2.55667e+07	2.02742e+07	4.50618e+07	5.93618e+07	1.92706e+08	9.90432e+07	9.83747e+07	9.60237e+07	9.55955e+07	2.07636e+08
S24317	201.075	0.796	#N/A	#N/A	#N/A	3.39729e+06	2.7535e+06	4.01028e+06	3.72383e+06	3.26423e+06	4.10473e+06	2.65678e+06	3.6283e+06	3.70096e+06	5.3781e+06	4.04323e+06	2.41721e+06	4.33437e+06	6.78697e+06	3.15962e+06	8.46211e+06	6.13624e+06	3.84039e+06	5.0919e+06	1.05582e+07	6.49684e+06	3.07255e+06	3.06896e+06	4.57018e+06	2.18501e+07
S8158	101.121	0.801	C14691	HMDB0032539	Organic nitrogen compounds	3.6341e+06	2.70653e+06	2.94268e+06	3.44408e+06	4.18149e+06	3.09893e+06	4.12828e+06	3.27345e+06	3.45845e+06	2.12948e+07	8.90799e+06	2.98809e+06	2.44106e+06	1.80748e+06	2.41029e+07	1.6698e+06	9.19341e+06	3.35175e+06	4.13696e+06	2.93981e+06	3.47617e+06	4.24415e+06	2.35354e+06	2.07316e+06	6.91376e+07
MReference-436	151.049	0.81	C00242	HMDB0000132	Organoheterocyclic compounds	4.02427e+07	3.96546e+07	4.49478e+07	3.89382e+07	6.03211e+07	4.19661e+07	4.23144e+07	3.74641e+07	4.21382e+07	3.27563e+07	3.07448e+07	2.35865e+07	3.58916e+07	1.7182e+07	5.34345e+07	9.03205e+07	5.36457e+07	2.37621e+07	5.27743e+07	5.86496e+07	4.5062e+07	8.43466e+07	7.63371e+07	8.17363e+07	1.93062e+08
BGI411	221.09	0.814	C01074	HMDB0000212	Organic oxygen compounds	7.56952e+06	4.80071e+06	7.90085e+06	5.46697e+06	6.81363e+06	5.7677e+06	5.01871e+06	6.94204e+06	6.20279e+06	1.4191e+07	1.07906e+07	7.97671e+06	1.0204e+07	5.59157e+06	5.98575e+06	9.57322e+06	7.05018e+06	4.36868e+06	4.88531e+06	6.30023e+06	5.18474e+06	5.14838e+06	6.02536e+06	5.81503e+06	2.62641e+07
S2280207	297.107	0.823	#N/A	HMDB0015401	Nucleosides, nucleotides, and analogues	2.75805e+06	2.92021e+06	2.39572e+06	3.49833e+06	2.83605e+06	3.2892e+06	2.13513e+06	4.87709e+06	4.48789e+06	8.07345e+06	4.77517e+06	2.5368e+06	3.71525e+06	2.29147e+06	7.68074e+06	3.57212e+06	4.51477e+06	1.05681e+06	3.34816e+06	5.27559e+06	3.22685e+06	2.50513e+06	4.00097e+06	3.45844e+06	1.41845e+07
S4445054	185.105	0.824	C10356	#N/A	Alkaloids	1.32456e+06	1.7596e+06	1.43977e+06	1.6411e+06	1.27543e+06	1.97699e+06	1.34268e+06	2.15715e+06	2.21942e+06	1.61643e+06	1.68532e+06	1.53427e+06	1.90526e+06	1.61658e+06	1.70454e+06	1.93132e+06	1.75081e+06	1.29342e+06	1.82637e+06	2.03644e+06	1.71875e+06	8.41578e+06	1.11247e+07	1.83619e+06	5.30526e+06
S167877	301.047	0.825	#N/A	HMDB0000841	Organic oxygen compounds	3.82146e+06	3.53995e+06	4.51723e+06	3.69761e+06	4.72441e+06	4.18139e+06	2.53864e+06	4.12717e+06	4.37833e+06	2.51256e+06	3.83143e+06	4.29128e+06	4.69044e+06	2.10525e+06	3.72185e+06	5.12499e+06	3.6507e+06	2.15031e+06	3.77742e+06	2.05725e+06	2.66166e+06	3.06626e+06	7.91029e+06	7.51133e+06	3.01689e+07
S2005981	76.0096	0.831	C14415	HMDB0034155	Organosulfur compounds	2.07178e+06	1.90223e+06	2.07628e+06	1.71855e+06	1.71027e+06	1.66325e+06	2.08749e+06	1.83278e+06	2.20965e+06	2.03012e+06	1.95422e+06	1.51828e+06	2.31427e+06	1.79374e+06	1.01398e+06	6.3688e+06	3.05884e+06	1.13797e+06	1.05605e+06	2.76819e+06	1.65407e+06	1.5453e+06	2.26833e+07	1.62779e+06	8.16522e+07
S110352	325.101	0.841	#N/A	HMDB0000833	Organic oxygen compounds	9.08301e+06	7.93082e+06	9.82479e+06	8.63098e+06	8.54016e+06	8.66808e+06	7.60821e+06	7.87797e+06	8.73273e+06	2.55963e+07	1.49187e+07	8.16431e+06	1.09955e+07	1.15572e+07	1.67354e+07	2.00446e+07	1.61124e+07	4.72137e+06	5.12105e+06	6.96138e+06	5.60127e+06	3.05165e+06	8.43443e+06	4.73291e+06	3.48333e+07
BGI228	259.046	0.848	C00352	#N/A	#N/A	1.7332e+07	1.46926e+07	1.8048e+07	1.19283e+07	1.82397e+07	1.87818e+07	1.78625e+07	1.66568e+07	1.83809e+07	1.0687e+07	1.67559e+07	9.02252e+06	3.05583e+07	1.59163e+07	1.06085e+07	2.7026e+07	1.78503e+07	1.75896e+07	1.15489e+07	3.27472e+07	2.06286e+07	1.58223e+07	2.57872e+07	1.45553e+07	8.97146e+07
MReference-1249	309.106	0.852	C19909	HMDB0000773	Organic oxygen compounds	3.00322e+07	2.78299e+07	1.21752e+07	2.96671e+07	2.92921e+07	3.03698e+07	2.79716e+07	2.75862e+07	2.98511e+07	5.12263e+07	41572732	2.92306e+07	4.42613e+07	4.80674e+07	3.55818e+07	5.42861e+07	4.59785e+07	2.12463e+07	2.11336e+07	3.31748e+07	2.51849e+07	1.74457e+07	3.73304e+07	2.14448e+07	1.22085e+08
S69741	294.081	0.855	C18974	#N/A	#N/A	5.73895e+06	6.54851e+06	6.7446e+06	6.98652e+06	6.97303e+06	6.35946e+06	6.05376e+06	5.91788e+06	6.13506e+06	1.40435e+06	1.31923e+07	1.8822e+07	1.93506e+07	1.35285e+06	1.68819e+06	3.64183e+06	2.22762e+06	6.06929e+06	3.8834e+06	6.92997e+06	5.62755e+06	4.62611e+06	5.63444e+06	7.30138e+06	2.82179e+07
S6056	240.042	0.856	C01474	#N/A	Polyketides	1.98428e+07	1.74288e+07	2.13949e+07	1.9956e+07	2.00508e+07	1.95865e+07	1.7921e+07	1.84025e+07	1.98088e+07	2.27428e+07	2.36642e+07	1.83236e+07	2.99263e+07	2.47891e+07	2.08305e+07	3.50819e+07	2.69005e+07	1.57009e+07	2.08841e+07	2.26852e+07	1.97567e+07	9.88622e+06	2.09492e+07	1.71872e+07	7.87829e+07
S389314	289.08	0.858	C04462	HMDB0012266	Organic acids and derivatives	5.98704e+06	5.86354e+06	7.12161e+06	5.71588e+06	6.07229e+06	5.86347e+06	5.83789e+06	5.48316e+06	4.19773e+06	1.28789e+07	8.25766e+06	3.12712e+06	8.76699e+06	7.96572e+06	9.44325e+06	1.17848e+07	9.73127e+06	2.58915e+06	4.45441e+06	6.95571e+06	4.66642e+06	2.78697e+06	6.37498e+06	4.67738e+06	1.93842e+07
S391301	273.085	0.863	C10849	#N/A	Alkaloids	6.85166e+06	6.78424e+06	9.15256e+06	6.47864e+06	6.95862e+06	6.85523e+06	6.94126e+06	6.50447e+06	6.52252e+06	1.31672e+07	9.22942e+06	5.34633e+06	9.17477e+06	8.90715e+06	9.89619e+06	1.42746e+07	1.1026e+07	4.66356e+06	4.99392e+06	6.69446e+06	5.45065e+06	3.70268e+06	7.65601e+06	3.96213e+06	1.8764e+07
S148313	237.031	0.864	#N/A	HMDB0029418	Organic acids and derivatives	4.8624e+07	4.56648e+07	5.23084e+07	4.83937e+07	5.04979e+07	5.19037e+07	4.77105e+07	4.82126e+07	4.98629e+07	6.93992e+07	5.92299e+07	4.52639e+07	6.30265e+07	5.40641e+07	7.30675e+07	9.57367e+07	7.42894e+07	3.38852e+07	4.01595e+07	5.38485e+07	4.26311e+07	3.12781e+07	5.91836e+07	4.81313e+07	1.48726e+08
S108351	190.059	0.865	C05829	HMDB0015673	Organic acids and derivatives	8.796e+06	8.09538e+06	5.06285e+06	4.7749e+06	8.86011e+06	7.35422e+06	8.62159e+06	4.50693e+06	6.42356e+06	5.23912e+06	1.06833e+07	1.40735e+07	1.27374e+07	7.93407e+06	6.58683e+06	8.37371e+06	7.63154e+06	4.49763e+06	5.01119e+06	8.89388e+06	6.13423e+06	3.90365e+06	1.02299e+07	7.56508e+06	4.28628e+07
S58795	291.095	0.868	C04580	#N/A	#N/A	1.33916e+07	1.18155e+07	1.61593e+07	1.21141e+07	1.28371e+07	1.11044e+07	1.25502e+07	1.20475e+07	13257523	2.13048e+07	1.6588e+07	1.13183e+07	1.71409e+07	1.68024e+07	1.68757e+07	2.66445e+07	2.01075e+07	7.75348e+06	8.96385e+06	1.20921e+07	9.60314e+06	7.20675e+06	1.52692e+07	7.27751e+06	3.59347e+07
S94571	259.08	0.892	#N/A	HMDB0041934	Nucleosides, nucleotides, and analogues	9.65577e+06	8.59331e+06	1.15925e+07	1.01398e+07	9.27137e+06	9.46324e+06	8.57275e+06	8.60326e+06	9.92621e+06	4.75647e+06	6.40498e+06	6.80434e+06	7.65414e+06	1.47909e+07	5.47163e+06	2.35603e+07	1.46076e+07	8.78525e+06	1.16249e+07	2.80906e+07	1.61669e+07	7.76919e+06	2.02777e+07	1.90838e+07	3.09674e+07
S17216355	285.036	0.897	#N/A	#N/A	#N/A	5.16454e+06	4.67151e+06	5.30415e+06	5.47751e+06	4.98142e+06	4.72558e+06	4.97281e+06	5.62237e+06	4.95408e+06	7.55367e+06	8.41252e+06	5.533e+06	1.21509e+07	7.61607e+06	7.27961e+06	1.21037e+07	8.9998e+06	2.16707e+06	2.42315e+06	497647	1.69596e+06	980316	3.83554e+06	2.78019e+06	1.70988e+07
S167948	241.008	0.901	#N/A	HMDB0006512	Organic acids and derivatives	4.37207e+06	4.38875e+06	4.66221e+06	4.74121e+06	4.72327e+06	4.75185e+06	4.76641e+06	4.06868e+06	4.5187e+06	4.44967e+06	5.78255e+06	4.64343e+06	8.25454e+06	2.92644e+06	6.31169e+06	3.692e+06	4.31004e+06	3.34985e+06	3.70889e+06	4.6562e+06	3.90498e+06	4.06959e+06	3.91486e+06	5.72204e+06	7.18814e+06
S979	97.977	0.907	C00009	HMDB0001429	Homogeneous non-metal compounds	5425782785	4942706748	5685909306	5196639465	5473843940	5602366354	4769098206	5692292475	5660387021	8812199877	7494269830	4406074442	9264535171	7689817547	5160883683	11384602166	8078434465	3412532719	1989241919	6182679404	3861484681	4472698469	6297231879	3462694104	20397169128
S19071365	204.064	0.909	C18342	#N/A	#N/A	1.45975e+07	1.42225e+07	1.66465e+07	1.65723e+07	1.51042e+07	1.37426e+07	1.51578e+07	1.43216e+07	1.41358e+07	3.16314e+06	2.25816e+07	2.46016e+07	3.998e+07	3.14268e+07	3.36372e+06	1.3628e+07	1.61395e+07	1.78869e+07	8.28237e+06	1.71387e+07	1.4436e+07	1.02689e+07	2.29996e+07	1.3771e+07	1.86395e+07
S1031	88.0162	0.91	C00022	HMDB0000243	Organic acids and derivatives	8.70389e+06	7.84408e+06	8.66666e+06	9.21588e+06	8.91838e+06	8.7292e+06	9.47618e+06	1.0425e+07	9.61678e+06	2.67686e+06	9.54387e+06	5.85651e+06	2.00982e+07	4.24131e+06	2.8534e+06	7.24653e+06	4.78041e+06	1.94722e+07	7.31401e+06	2.69905e+07	1.79255e+07	2.19156e+07	1.67459e+07	1.52865e+07	2.21492e+07
MReference-221	132.054	0.918	C02642	HMDB0000026	Organic acids and derivatives	2.96942e+07	2.22831e+07	2.79339e+07	2.33792e+07	1.66638e+07	3.05965e+07	2.58273e+07	2.32362e+07	2.4301e+07	1.57628e+07	2.32925e+07	2.22454e+07	3.18694e+07	1.75717e+07	2.42133e+07	5.21344e+07	3.13065e+07	2.21805e+07	2.39769e+07	4.32278e+07	2.9795e+07	4.20639e+07	3.60186e+07	3.00807e+07	6.30047e+07
BGI517	172.014	0.919	C00093	#N/A	#N/A	1.29365e+07	1.60321e+07	1.57306e+07	2.05977e+07	1.52903e+07	1.64084e+07	1.77726e+07	2.21144e+07	17278114	2.28167e+07	2.20458e+07	1.23688e+07	3.09519e+07	3.52065e+07	1.27667e+07	2.7772e+07	2.52484e+07	3.48598e+07	1.09896e+07	2.84554e+07	2.47683e+07	2.15074e+07	2.16063e+07	1.57359e+07	5.96475e+07
S4445117	282.052	0.927	C10522	HMDB0036616	Phenylpropanoids and polyketides	1.55654e+06	1.75769e+06	1.71859e+06	1.59143e+06	1.80223e+06	1.76677e+06	1.46627e+06	1.73782e+06	1.52526e+06	494777	732998	766600	937616	747556	940168	4.07184e+06	1.91985e+06	1.30213e+06	1.1765e+06	1.02682e+07	4.24893e+06	3.26016e+06	2.48702e+06	2.70467e+06	1.86508e+06
BGI558	244.07	0.929	C00299	HMDB0000296	Nucleic acids	6.46094e+07	6.43795e+07	6.10861e+07	5.90091e+07	6.63952e+07	5.74312e+07	5.80885e+07	6.44019e+07	5.3792e+07	8.34032e+07	7.54341e+07	7.4374e+07	6.85251e+07	4.92849e+07	8.483e+07	1.0855e+08	8.08883e+07	5.6835e+07	6.10891e+07	7.66223e+07	6.48488e+07	6.45854e+07	7.14032e+07	6.92547e+07	1.08548e+08
MReference-465	200.977	0.934	C05824	HMDB0000731	Organic acids and derivatives	7.59149e+07	5.63156e+07	8.0218e+07	6.47983e+07	5.01016e+07	5.39472e+07	5.21932e+07	8.58393e+07	5.48045e+07	8.88406e+06	5.09185e+07	4.27804e+07	1.01091e+08	4.76553e+07	2.57247e+07	3.99761e+07	3.77854e+07	3.44418e+07	1.0347e+08	1.79349e+08	1.05754e+08	6.4499e+07	1.36829e+08	9.05311e+07	2.98497e+08
S16736386	188.043	0.937	C19128	#N/A	#N/A	7.39096e+06	6.25689e+06	6.11344e+06	6.78132e+06	6.10381e+06	6.81967e+06	6.10938e+06	5.67305e+06	5.49367e+06	3.47215e+06	6.09751e+06	7.03809e+06	7.78229e+06	1.15455e+07	1.31229e+06	9.25002e+06	7.36927e+06	1.17111e+07	2.95325e+06	1.08682e+07	8.51084e+06	5.82534e+06	1.19761e+07	8.67529e+06	9.67513e+06
MReference-432	172.085	0.94	#N/A	HMDB0000721	Organic acids and derivatives	4.53109e+06	4.31691e+06	5.86861e+06	5.50653e+06	5.28096e+06	4.64109e+06	5.31868e+06	4.3179e+06	5.40204e+06	2.30473e+06	4.58162e+06	4.78777e+06	6.65237e+06	4.09414e+06	4.48882e+06	7.00517e+06	5.19604e+06	7.81449e+06	8.04609e+06	8.15445e+06	8.00501e+06	8.64374e+06	6.81025e+06	8.90373e+06	1.24353e+07
S85115	246.085	0.94	#N/A	HMDB0000497	Organic oxygen compounds	1.29364e+07	1.14999e+07	1.00856e+07	1.1532e+07	1.2102e+07	9.93362e+06	1.10736e+07	9.26029e+06	9.37416e+06	1.89625e+07	1.70274e+07	1.91762e+07	1.29434e+07	8.00703e+06	1.74871e+07	2.25951e+07	1.60297e+07	1.17004e+07	9.65281e+06	1.09579e+07	1.07704e+07	9.15351e+06	1.4696e+07	1.20046e+07	1.83746e+07
S47	145.038	0.941	C00940	HMDB0001552	Organic acids and derivatives	49835406	5.05955e+07	4.42551e+07	4.77039e+07	6.53191e+07	5.10348e+07	4.67807e+07	5.90535e+07	5.22848e+07	2.66654e+07	4.35054e+07	3.62363e+07	6.76144e+07	9.54483e+07	2.10261e+07	6.69223e+07	6.11322e+07	7.21033e+07	4.31003e+07	7.0428e+07	6.18772e+07	5.31281e+07	1.13016e+08	8.20485e+07	1.15487e+08
S5858	347.063	0.943	C00020	HMDB0000045	Nucleosides, nucleotides, and analogues	3.31168e+06	4.05504e+06	3.57171e+06	3.83464e+06	3.93175e+06	3.4312e+06	3.04484e+06	3.31355e+06	3.29828e+06	1.51412e+07	6.13755e+06	1.29124e+06	1.98018e+06	1.06237e+07	3.39071e+06	2.44299e+06	5.48581e+06	5.25818e+06	1.86886e+06	2.52567e+06	3.21757e+06	973945	1.35977e+06	1.61548e+06	1.04154e+07
S13626	122.004	0.944	C19296	#N/A	#N/A	4.24227e+07	4.11969e+07	4.20568e+07	4.74766e+07	4.54221e+07	4.84827e+07	4.2609e+07	47851339	4.55401e+07	5.4727e+07	5.21227e+07	3.83964e+07	6.32449e+07	44040517	3.31726e+07	8.29991e+07	5.34041e+07	3.15042e+07	3.38802e+07	3.82358e+07	3.45401e+07	4.28873e+07	6.02551e+07	4.57925e+07	1.45295e+08
S135679	277.116	0.946	#N/A	HMDB0014585	Nucleosides, nucleotides, and analogues	4.4995e+06	5.64702e+06	5.1919e+06	5.76202e+06	5.93057e+06	5.37881e+06	5.92588e+06	5.55793e+06	5.91495e+06	8.4699e+06	7.23463e+06	6.93978e+06	6.29421e+06	6.29655e+06	8.39177e+06	1.03332e+07	8.34051e+06	4.2508e+06	4.59655e+06	4.80328e+06	4.55021e+06	4.61093e+06	6.98323e+06	5.93984e+06	1.19503e+07
S6468	182.036	0.951	C02807	#N/A	#N/A	5.51739e+06	5.81231e+06	3.74153e+06	6.21747e+06	6.05872e+06	6.51609e+06	4.23642e+06	6.16767e+06	6.39202e+06	9.05951e+06	7.94832e+06	6.03812e+06	8.74733e+06	6.26738e+06	5.71069e+06	1.10251e+07	7.66773e+06	4.64445e+06	4.75785e+06	8.24484e+06	5.88238e+06	3.51099e+06	5.10128e+06	4.58515e+06	1.74826e+07
BGI416	117.043	0.955	#N/A	#N/A	#N/A	1.15106e+07	9.12109e+06	1.02268e+07	1.2194e+07	1.05092e+07	1.24492e+07	8.71345e+06	7.09677e+06	1.12193e+07	1.15487e+07	1.2477e+07	1.0434e+07	1.54482e+07	1.15898e+07	6.75847e+06	1.07856e+07	9.71129e+06	1.36595e+07	1.11645e+07	1.94232e+07	1.47491e+07	1.4272e+07	1.69722e+07	1.23816e+07	1.90147e+07
S389034	127.027	0.96	C03458	#N/A	#N/A	2.54503e+07	2.23027e+07	1.9424e+07	2.12906e+07	2.54711e+07	2.11161e+07	2.31934e+07	1.81274e+07	2.53955e+07	1.43642e+07	2.03542e+07	2.03828e+07	2.63156e+07	2.43816e+07	1.8653e+07	2.3972e+07	2.23355e+07	2.20607e+07	1.76728e+07	2.39419e+07	2.12251e+07	1.85187e+07	4.24869e+07	2.83985e+07	5.54357e+07
MReference-753	168.028	0.963	C00366	HMDB0000289	Organoheterocyclic compounds	616646116	624845195	676798254	7.57807e+08	668592177	809437289	6.84946e+08	906331848	6.96621e+08	4.26124e+08	4.40321e+08	2.86281e+08	6.08558e+08	524510309	578201771	2231520735	1111410938	1.97177e+08	2.60618e+08	2972842726	1143545900	2098509772	7.97469e+08	641902025	4772873377
S4566720	198.039	0.963	C08042	HMDB0014480	Organoheterocyclic compounds	4.49507e+06	3.11127e+06	3.00067e+06	3.71863e+06	4.10337e+06	3.83841e+06	4.05764e+06	1.41187e+06	3.56008e+06	2.78183e+06	2.76575e+06	1.85337e+06	3.66205e+06	2.29503e+06	2.23155e+06	1.00506e+07	4.85907e+06	1.69175e+06	2.67618e+06	1.02773e+07	4.88175e+06	6.47896e+06	7.35586e+06	4.42785e+06	4.05337e+07
S812	174.017	0.964	C05422	HMDB0001264	Organoheterocyclic compounds	1.73475e+07	1.6267e+07	1.31133e+07	2.18415e+07	1.65266e+07	1.88245e+07	1.69932e+07	2.37593e+07	1.6923e+07	3.1996e+07	2.1605e+07	1.77403e+07	1.50788e+07	2.72745e+07	2.62991e+07	1.84337e+07	2.40024e+07	1.64872e+07	2.51417e+07	2.69114e+07	2.28468e+07	1.45279e+07	1.53238e+07	1.308e+07	1.12677e+08
S10473395	376.106	0.97	#N/A	#N/A	#N/A	399607	328017	528962	397914	403013	461311	332248	245515	398537	1.07247e+06	499851	302776	124306	346856	1.32007e+06	619927	762285	235176	279517	355856	290183	141024	329520	294290	1.52982e+06
S74854048	166.03	0.971	#N/A	HMDB0136691	Organic acids and derivatives	8.64694e+06	9.14826e+06	8.78289e+06	1.10725e+07	9.27331e+06	1.12269e+07	9.42779e+06	1.26085e+07	1.0057e+07	6.27831e+06	9.32919e+06	6.59353e+06	1.51157e+07	1.02785e+07	8.38489e+06	1.35158e+07	1.07264e+07	6.8233e+06	1.28558e+07	1.63362e+07	1.20051e+07	1.19535e+07	1.32626e+07	1.66308e+07	4.76829e+07
MReference-6135	141.079	0.972	C16821	#N/A	#N/A	3.74632e+07	4.05192e+07	4.26459e+07	5.24205e+07	4.05537e+07	5.34587e+07	4.94709e+07	3.91259e+07	5.11176e+07	6.44149e+06	4.05398e+07	6.06747e+07	5.45032e+07	4.4727e+07	1.6224e+07	8.15127e+07	4.74879e+07	7.55711e+07	6.60871e+07	5.24906e+07	6.47163e+07	6.22483e+07	4.74464e+07	5.65267e+07	2.08401e+07
MReference-519	123.032	0.98	C00253	HMDB0001488	Organoheterocyclic compounds	2.61255e+06	2.76151e+06	2.60644e+06	1.68307e+06	2.28479e+06	2.52899e+06	2.78414e+06	958976	3.0366e+06	122355	372540	323663	671601	289144	524206	367287	393546	1.15207e+06	1.01402e+06	4.00903e+06	2.05837e+06	2.06844e+06	1.20024e+06	2.2405e+06	2.53169e+08
S87421	176.08	0.981	#N/A	#N/A	#N/A	1.70482e+07	1.82667e+07	1.75972e+07	1.62051e+07	1.56666e+07	1.68972e+07	1.79291e+07	1.93464e+07	1.78827e+07	2.6234e+06	1.66684e+07	1.63185e+07	3.10634e+07	3.00605e+06	1.42737e+07	2.23703e+07	1.32167e+07	2.52222e+06	2.08959e+07	4.30127e+07	2.21436e+07	1.91764e+07	2.67433e+07	3.15326e+07	7.62704e+07
S11201333	261.096	0.984	#N/A	HMDB0028751	Organic acids and derivatives	724793	781474	709132	639114	663744	671470	841478	607938	726978	520470	484180	359960	572111	215268	444739	222075	294027	400137	1.10763e+06	2.62593e+06	1.3779e+06	1.45589e+06	1.1922e+06	1.5839e+06	2.26882e+06
MReference-441	136.039	0.988	C00262	HMDB0000157	Organoheterocyclic compounds	2709893569	2094657181	2935950074	3249739713	2774884197	2869513958	2763289665	2473372330	2745120512	1298424955	2693983036	3522938933	3260585221	2578172320	2190998915	5729492126	3499554454	2972717346	2855359050	2693432296	2840502897	3838901258	3605621931	4337478455	6059577990
S2297317	288.097	0.99	C07558	#N/A	#N/A	1.89286e+06	2.18156e+06	1.82867e+06	1.70555e+06	2.48806e+06	1.93653e+06	2.27039e+06	1.76258e+06	2.07505e+06	929539	2.18665e+06	3.68389e+06	1.94653e+06	3.1221e+06	1.84488e+06	2.44497e+06	2.47065e+06	2.3752e+06	1.65767e+06	1.43762e+06	1.8235e+06	1.9346e+06	1.99474e+06	2.8467e+06	2.70063e+06
S389125	136.02	0.991	C03804	#N/A	#N/A	3.80197e+06	3.0385e+06	3.53202e+06	2.73646e+06	4.11174e+06	3.17676e+06	2.89885e+06	1.1121e+06	2.77566e+06	6.77876e+06	4.70647e+06	1.31731e+06	6.02333e+06	2.20442e+06	4.31219e+06	4.797e+06	3.7712e+06	2.75023e+06	1.7634e+06	3.53332e+06	2.68232e+06	6.72803e+06	7.18467e+06	3.76711e+06	1.33417e+07
S149163	230.09	0.995	#N/A	HMDB0002335	Organic acids and derivatives	1.20611e+07	1.03833e+07	1.20097e+07	1.07569e+07	1.14849e+07	1.11682e+07	1.28347e+07	1.21317e+07	1.0937e+07	5.30747e+06	1.19122e+07	1.43744e+07	1.60547e+07	1.14484e+07	8.4605e+06	1.78298e+07	1.25796e+07	1.32885e+07	1.40765e+07	1.91153e+07	1.54934e+07	1.31413e+07	1.80761e+07	2.06913e+07	6.07709e+07
S389724	177.064	0.998	C06034	#N/A	#N/A	7.89843e+06	8.44567e+06	6.64946e+06	8.13195e+06	1.02108e+07	9.5654e+06	6.81686e+06	3.64733e+06	9.40065e+06	7.5633e+06	9.88827e+06	8.22478e+06	1.38767e+07	8.48019e+06	1.02412e+07	1.15321e+07	1.00845e+07	1.08046e+07	5.40171e+06	1.16835e+07	9.2966e+06	6.45123e+06	7.95109e+06	8.50829e+06	1.46424e+07
S30791683	216.075	0.998	C17359	#N/A	#N/A	2.9408e+06	3.24205e+06	3.03107e+06	2.28247e+06	2.65467e+06	2.31026e+06	2.14111e+06	1.38805e+06	2.87398e+06	4.02713e+06	3.83703e+06	2.74481e+06	4.73916e+06	5.51182e+06	3.96729e+06	4.23574e+06	4.57162e+06	2.68254e+06	3.48933e+06	2.16314e+06	2.77834e+06	1.70048e+06	3.39413e+06	2.46375e+06	1.02949e+07
S139840	165.046	1.002	C02989	HMDB0002005	Organic acids and derivatives	8.91818e+06	1.01021e+07	1.01232e+07	1.10918e+07	9.79407e+06	9.52204e+06	9.59824e+06	1.25715e+07	8.2902e+06	2.63959e+06	8.41112e+06	9.5052e+06	1.30886e+07	8.09029e+06	3.09509e+06	5.39415e+06	5.52651e+06	2.54967e+07	1.17165e+07	1.65967e+07	1.79366e+07	1.10402e+07	7.48625e+06	1.2137e+07	3.90662e+06
S64103	132.025	1.003	#N/A	HMDB0059667	Organoheterocyclic compounds	2.19851e+07	2.07544e+07	2.37759e+07	1.95054e+07	2.23901e+07	2.35674e+07	2.3401e+07	4.66536e+06	2.18781e+07	2.44563e+07	2.91634e+07	3.80583e+07	2.49757e+07	1.25396e+07	2.60472e+07	2.95103e+07	2.2699e+07	3.12181e+07	1.66096e+07	1.77353e+07	2.18543e+07	2.68574e+07	2.92111e+07	3.2348e+07	4.56924e+07
BGI356	147.053	1.003	C00025	HMDB0000148	Peptides	5.76152e+07	5.10061e+07	6.80744e+07	3.84035e+07	4.87329e+07	5.51684e+07	5.73937e+07	2.23112e+07	5.47843e+07	2.88734e+07	6.80724e+07	6.25598e+07	1.12784e+08	5.26226e+07	4.72419e+07	8.31259e+07	6.09968e+07	8.97895e+07	6.68565e+07	8.90218e+07	8.18892e+07	9.90996e+07	3.10711e+07	9.39441e+07	1.50311e+08
S58576	175.048	1.033	C01042	HMDB0000812	Organic acids and derivatives	1.05032e+08	1.06121e+08	1.01843e+08	1.03746e+08	1.13539e+08	111642123	1.10854e+08	1.38594e+08	113548856	1.06008e+08	120705810	1.23188e+08	1.32922e+08	1.62374e+08	9.94598e+07	1.30791e+08	1.30875e+08	1.5433e+08	1.08194e+08	1.45935e+08	1.36153e+08	1.05955e+08	1.14604e+08	141689694	2.37461e+08
S9917	84.0212	1.04	C17601	HMDB0032330	Organoheterocyclic compounds	3.82156e+06	4.02324e+06	4.489e+06	5.65517e+06	5.16767e+06	4.88867e+06	5.89495e+06	8.53882e+06	4.364e+06	2.48281e+06	3.98728e+06	3.35605e+06	6.12298e+06	8.72017e+06	1.39227e+06	5.3694e+06	5.16061e+06	3.6101e+06	4.03812e+06	9.34645e+06	5.66489e+06	9.22972e+06	1.00378e+07	5.23347e+06	8.95969e+06
S5745	133.038	1.044	C00049	HMDB0000191	Organic acids and derivatives	6.57314e+06	6.89821e+06	5.52703e+06	6.26081e+06	6.52729e+06	7.44391e+06	6.40513e+06	8.97185e+06	7.27026e+06	5.55915e+06	7.98644e+06	7.65067e+06	1.07495e+07	1.15473e+07	3.18701e+06	8.56323e+06	7.76586e+06	6.48058e+06	6.43967e+06	7.01924e+06	6.6465e+06	6.09075e+06	8.22739e+06	8.49179e+06	1.10721e+07
S3330	140.059	1.063	C13693	#N/A	#N/A	1.00177e+07	8.96517e+06	9.82414e+06	8.46375e+06	8.9343e+06	8.72474e+06	8.37716e+06	3.39241e+06	9.20055e+06	7.98531e+06	1.04058e+07	1.46124e+07	8.61966e+06	4.32502e+06	8.95356e+06	1.06865e+07	7.98835e+06	9.25406e+06	9.49767e+06	7.4794e+06	8.74371e+06	7.79797e+06	8.71283e+06	1.26827e+07	2.02234e+07
MReference-2570	117.079	1.068	C00183	HMDB0000883	Organic acids and derivatives	9.27366e+07	8.91834e+07	9.39485e+07	8.48843e+07	9.27702e+07	9.21951e+07	8.73582e+07	5.00775e+07	9.76036e+07	4.14726e+07	4.60882e+07	3.58528e+07	6.09393e+07	4.78719e+07	5.35717e+07	7.13419e+07	5.75952e+07	1.23787e+08	1.02303e+08	1.16326e+08	1.14139e+08	2.77563e+08	1.85273e+08	1.70899e+08	2.48514e+08
S35032861	191.091	1.085	#N/A	HMDB0029384	Organic acids and derivatives	7.85888e+06	8.09237e+06	6.76524e+06	6.57554e+06	8.40576e+06	7.7949e+06	7.74105e+06	2.02806e+06	8.1942e+06	1.19451e+07	1.02857e+07	1.12215e+07	7.69056e+06	5.35107e+06	1.30487e+07	1.83252e+07	1.22417e+07	7.94563e+06	5.96353e+06	6.10316e+06	6.67077e+06	5.0882e+06	8.20559e+06	4.79422e+06	1.37715e+07
S30753	288.096	1.103	C15230	HMDB0031768	Benzenoids	872641	756218	599681	1.09131e+06	806006	815154	878086	1.06855e+06	840675	128350	182285	135217	283287	101866	1.77638e+06	592781	823675	719814	3.0329e+06	1.19867e+06	1.65046e+06	1.62437e+06	1.81285e+06	2.10425e+06	3.86431e+06
S4509583	194.025	1.124	#N/A	HMDB0033043	Organosulfur compounds	1.19585e+07	1.2002e+07	1.1896e+07	1.20843e+07	1.2063e+07	1.13501e+07	1.28237e+07	3.98326e+06	1.33857e+07	6.56697e+06	1.38837e+07	1.20444e+07	2.30397e+07	7.92826e+06	3.74438e+06	1.56767e+07	9.11645e+06	1.32082e+07	1.28678e+07	1.44089e+07	1.3495e+07	9.89921e+06	1.60868e+07	1.37761e+07	1.97759e+07
S35013536	212.036	1.125	#N/A	HMDB0033061	Organosulfur compounds	1.43397e+07	1.46423e+07	1.45281e+07	1.50862e+07	1.47642e+07	1.43225e+07	1.54587e+07	4.38113e+06	1.61596e+07	8.66318e+06	1.74853e+07	1.53014e+07	2.84914e+07	1.0213e+07	4.70887e+06	1.94194e+07	1.14471e+07	1.81015e+07	1.62119e+07	1.73722e+07	1.72285e+07	1.17245e+07	1.8572e+07	1.64887e+07	2.45927e+07
S30459	345.117	1.161	C11002	HMDB0031796	Benzenoids	1.58169e+06	1.50896e+06	1.47949e+06	1.72011e+06	1.38582e+06	1.31675e+06	1.46836e+06	1.30004e+06	1.2422e+06	116084	1.56074e+06	2.35419e+06	2.21195e+06	590587	971119	415353	659020	941404	3.07404e+06	1.89574e+06	1.9704e+06	1.17387e+06	1.56237e+06	1.59317e+06	3.0409e+06
S16257	110.048	1.182	C02560	#N/A	#N/A	2.21374e+06	3.65631e+06	5.28878e+06	5.31524e+06	3.87968e+06	3.96971e+06	4.159e+06	2.09015e+06	4.65043e+06	4.32415e+06	3.55298e+06	3.72336e+06	2.61145e+06	996635	3.24684e+07	2.08848e+06	1.18512e+07	6.24763e+06	4.7662e+06	2.41355e+06	4.47579e+06	6.01769e+06	5.20438e+06	3.50687e+06	1.33951e+07
S85710	227.058	1.195	C10924	#N/A	#N/A	5.60358e+07	5.21174e+07	5.60709e+07	6.0078e+07	6.37221e+07	5.79058e+07	5.85983e+07	6.76415e+07	1.09964e+08	1.0435e+08	7.93506e+07	7.2167e+07	6.15354e+07	8.75125e+07	7.71641e+07	1.30611e+08	9.8429e+07	4.43612e+07	4.51396e+07	4.19061e+07	4.38023e+07	4.79991e+07	9.30876e+07	8.1037e+07	8.74026e+07
S140553	167.025	1.197	#N/A	HMDB0240253	Organic acids and derivatives	2.80911e+08	2.88673e+08	2.88797e+08	4.2805e+08	2.96285e+08	3.65322e+08	3.36909e+08	369948071	3.55835e+08	5.57517e+08	4.51171e+08	4.55753e+08	3.40244e+08	3.57859e+08	6.52376e+08	7.32538e+08	5.80924e+08	237382035	2.18494e+08	3.00507e+08	2.52128e+08	1.92977e+08	3.39426e+08	2.88203e+08	5.44773e+08
S8861	184.052	1.215	C07732	#N/A	#N/A	1.50208e+07	1.43595e+07	1.51751e+07	1.23794e+07	1.24771e+07	1.59969e+07	1.58111e+07	2.05605e+07	1.27723e+07	3.76656e+07	2.41785e+07	19153508	1.57163e+07	1.93287e+07	2.90786e+07	2.62647e+07	2.48907e+07	1.17003e+07	1.13196e+07	5.17759e+06	9.39916e+06	7.57639e+06	1.17982e+07	1.00643e+07	1.82608e+07
S1078	118.027	1.229	C00042	HMDB0000254	Organic acids and derivatives	1.29381e+08	1.37535e+08	1.30332e+08	140117114	1.35873e+08	1.29904e+08	1.79325e+08	5.96579e+07	1.29749e+08	6.40303e+07	1.20557e+08	1.21989e+08	175650952	7.79014e+07	8.14475e+07	184806147	1.14718e+08	1.0438e+08	1.56648e+08	4.21029e+08	2.27352e+08	2.91428e+08	3.49869e+08	2.0563e+08	4.90623e+08
S390193	261.121	1.237	C08334	HMDB0033865	Amino acid related compounds	8.87424e+07	9.26564e+07	8.36033e+07	7.1964e+07	8.83363e+07	8.8029e+07	8.82176e+07	3.57524e+07	9.12008e+07	1.38699e+08	1.11751e+08	9.25348e+07	1.04018e+08	5.11373e+07	1.27313e+08	1.52172e+08	1.10207e+08	8.34452e+07	8.01781e+07	1.09537e+08	9.10536e+07	5.22522e+07	1.04381e+08	1.10506e+08	605146
BGI142	102.032	1.349	C00164	HMDB0000060	Organic acids	8.06469e+06	7.39191e+06	6.72188e+06	8.50976e+06	9.53576e+06	7.95397e+06	7.27763e+06	2.62053e+06	7.70218e+06	2.22118e+07	1.31612e+07	1.20331e+07	5.23863e+06	9.96583e+06	7.88362e+06	1.23905e+07	1.008e+07	5.20872e+06	7.53631e+06	6.84966e+06	6.53157e+06	3.70506e+06	5.10482e+06	3.94868e+06	1.0632e+07
S942	156.017	1.36	C00295	HMDB0000226	Organoheterocyclic compounds	8.22116e+06	1.13206e+07	1.18084e+07	9.55724e+06	1.11361e+07	8.11151e+06	1.07578e+07	9.12708e+06	9.6458e+06	4.27861e+06	6.7658e+06	6.1266e+06	9.89218e+06	9.43316e+06	6.57039e+06	1.71334e+07	1.10456e+07	6.16166e+06	1.38467e+07	1.86814e+07	1.28966e+07	1.32094e+07	1.86611e+07	1.35637e+07	3.79488e+07
S12791	130.063	1.372	C14530	#N/A	#N/A	1.48449e+07	1.2907e+07	2.28803e+07	1.64064e+07	1.49043e+07	1.12122e+07	1.45419e+07	9.9789e+06	1.27899e+07	2.73798e+06	1.36123e+07	2.26336e+07	1.54653e+07	1.83134e+07	1.07855e+07	5.89322e+06	1.1664e+07	1.33605e+07	3.56312e+07	3.99903e+07	2.96606e+07	1.88253e+07	1.55434e+07	2.6722e+07	3.97575e+07
S13002	100.064	1.395	C19285	HMDB0031642	Organoheterocyclic compounds	2.02477e+07	1.85671e+07	2.20831e+07	2.40108e+07	1.91684e+07	2.34775e+07	2.82578e+07	1.17688e+07	1.89187e+07	5.9492e+06	4.12992e+06	2.48859e+06	3.95198e+06	6.78551e+06	6.30956e+07	7.90656e+06	2.59292e+07	4.6145e+06	7.24501e+07	7.62931e+06	2.82313e+07	1.5123e+07	1.65661e+07	6.88783e+07	5.77159e+07
S4090	242.101	1.413	#N/A	#N/A	#N/A	2.38781e+06	2.94562e+06	3.17064e+06	2.73904e+06	2.56948e+06	2.83994e+06	2.61358e+06	614997	2.94864e+06	156776	2.24351e+06	2.71716e+06	3.85659e+06	323729	1.86076e+06	2.04141e+06	1.40863e+06	3.80277e+06	5.75138e+06	1.10723e+07	6.87547e+06	8.84141e+06	1.88024e+06	5.84614e+06	526989
S238	122.037	1.42	C00180	HMDB0001870	Benzenoids	7.12302e+06	6.52068e+06	6.70577e+06	6.5598e+06	7.10641e+06	6.83791e+06	6.92875e+06	1.44498e+06	7.09265e+06	5.87649e+06	7.50761e+06	6.5861e+06	1.00602e+07	7.47104e+06	5.44346e+06	7.21423e+06	6.70958e+06	7.26767e+06	9.10714e+06	1.2674e+07	9.68293e+06	6.45432e+06	7.10812e+06	6.34776e+06	1.42498e+07
S7791	85.0892	1.456	C01746	HMDB0034301	Organoheterocyclic compounds	1.13492e+08	1.21691e+08	1.7755e+08	158968183	1.45802e+08	1.48896e+08	1.66561e+08	8.98409e+07	1.95712e+08	3.33301e+07	1.4227e+08	1.70485e+08	2.22995e+08	7.69776e+07	5.08676e+07	1.02095e+08	7.66466e+07	2.4138e+08	1.35455e+08	4.90771e+08	2.89202e+08	3.02795e+08	1.96209e+08	2.38288e+08	6.40801e+07
S23916	163.067	1.529	C11227	#N/A	#N/A	2.6312e+07	2.40295e+07	2.84172e+07	2.96808e+07	2.41815e+07	2.49728e+07	2.60659e+07	9.33614e+06	2.34268e+07	3.99252e+07	3.71377e+07	5.22981e+07	1.91899e+07	2.35065e+07	3.21204e+07	686339	1.87711e+07	4.08183e+07	3.83135e+07	2.83343e+07	3.5822e+07	3.30304e+07	1.83837e+07	3.37032e+07	8.73521e+06
MReference-2244	131.095	1.542	C00407	HMDB0000172	Organic acids and derivatives	6.04869e+08	6.48863e+08	6.90219e+08	6.61909e+08	7.02493e+08	5.76669e+08	705338258	1004645963	672644472	1.37478e+08	6.16698e+08	7.61642e+08	9.50975e+08	4.95562e+08	5.00634e+08	1.26019e+08	3.74072e+08	1352616112	5.06021e+08	1966612615	1275083116	1306785309	7.9874e+08	1273146845	9.10762e+07
S1682	98.0481	1.547	C05562	#N/A	#N/A	5.18895e+06	3.91492e+06	4.36683e+06	4.29877e+06	5.19143e+06	3.81211e+06	4.50553e+06	3.9189e+06	4.44921e+06	2.44859e+06	2.73103e+06	3.30248e+06	2.44202e+06	3.4618e+06	5.00194e+06	1.87893e+06	3.44755e+06	4.53203e+06	1.52693e+07	1.66626e+06	7.15588e+06	5.18509e+06	4.39208e+06	5.69488e+06	6.64964e+06
BGI97	104.047	1.555	C01089	HMDB0000011	Organic acids	1.23631e+07	7.05533e+06	6.99345e+06	7.74249e+06	7.62482e+06	6.68271e+06	7.2191e+06	8.55011e+06	7.15565e+06	1.01178e+06	7.02882e+06	6.60401e+06	1.34707e+07	3.3449e+06	3.64811e+06	3.81421e+06	3.60241e+06	1.24874e+07	8.71823e+06	2.11786e+07	1.41281e+07	2.00986e+07	1.6157e+07	1.29237e+07	6.2786e+06
S312227	212.091	1.608	#N/A	HMDB0028885	Organic acids and derivatives	4.28807e+06	4.16001e+06	3.81554e+06	5.65145e+06	4.61474e+06	3.39862e+06	4.47142e+06	1.47856e+06	3.55461e+06	5.23859e+06	5.86419e+06	7.37391e+06	4.98007e+06	2.45571e+06	4.84373e+06	3.2839e+06	3.52778e+06	8.60084e+06	4.30964e+06	8.70638e+06	7.20562e+06	4.21932e+06	5.58532e+06	4.99007e+06	4.0508e+06
S16196	262.997	1.73	C19132	#N/A	#N/A	2.59845e+06	2.83739e+06	2.94843e+06	2.64294e+06	2.85864e+06	2.53944e+06	2.40847e+06	5.22039e+06	2.62427e+06	453517	3.75016e+06	2.77737e+06	8.01959e+06	439884	1.2887e+06	1.33688e+06	1.02182e+06	3.08346e+06	2.11305e+06	7.78545e+06	4.32732e+06	5.33525e+06	4.44287e+06	5.10985e+06	2.57508e+06
S398148	245.047	1.74	#N/A	HMDB0060599	Nucleosides, nucleotides, and analogues	598446	589359	642160	757710	704407	573794	635435	156226	685835	2.71953e+06	959748	72740.9	86970.1	658436	3.20408e+06	687999	1.51684e+06	198191	191733	126558	172160	83664.2	248520	331164	619183
S13118	228.075	1.837	C00526	HMDB0000012	Nucleosides, nucleotides, and analogues	471528	413548	462170	414227	311298	508753	419383	380821	294166	508274	232527	123936	65370.8	459546	4.00789e+06	628647	1.69869e+06	295205	689062	84683.8	356317	332347	359902	634169	2.541e+06
BGI384	181.074	1.919	C01536	#N/A	#N/A	5.19064e+07	6.437e+07	5.91379e+07	6.18419e+07	5.48978e+07	5.74226e+07	6.44697e+07	5.8516e+07	5.99433e+07	4.29755e+07	8.55831e+07	1.03139e+08	1.10635e+08	7.8984e+07	2.76736e+07	8.72152e+07	6.46243e+07	8.87964e+07	6.8051e+07	7.66156e+07	7.7821e+07	4.73399e+07	8.49393e+07	9.69234e+07	9.79547e+07
S389065	241.106	1.92	C03592	HMDB0002224	Nucleosides, nucleotides, and analogues	4.63563e+06	3.89035e+06	5.69535e+06	7.07328e+06	3.48198e+06	5.329e+06	4.63099e+06	4.35526e+06	6.49115e+06	2.04425e+06	7.57611e+06	8.44813e+06	12235966	8.59149e+06	2.28135e+06	6.86823e+06	5.91369e+06	7.79345e+06	5.87263e+06	6.58994e+06	6.75201e+06	2.83621e+06	5.565e+06	9.32504e+06	7.18425e+06
S34448633	261.031	1.929	#N/A	HMDB0062550	Organic acids and derivatives	2.19297e+08	2.35714e+08	1.79909e+08	2.01761e+08	2.26658e+08	1.67497e+08	2.20813e+08	2.6145e+08	1.66968e+08	1.40615e+08	2.30876e+08	2.32737e+08	3.19275e+08	2.28773e+08	1.53674e+08	2.62105e+08	2.1485e+08	2.07445e+08	261028749	2.81839e+08	2.50104e+08	1.3593e+08	2.21757e+08	267921979	3.11281e+08
S102690	149.048	2.055	C05578	HMDB0004058	Organoheterocyclic compounds	2.41208e+06	2.00173e+06	2.38276e+06	2.81383e+06	2.49088e+06	2.26677e+06	2.67543e+06	675956	2.99481e+06	2.98881e+06	4.57383e+06	7.10409e+06	3.6286e+06	1.60174e+06	1.11936e+06	1.04172e+06	1.25427e+06	7.68194e+06	3.87784e+06	763013	4.1076e+06	2.27208e+06	683175	2.58684e+06	1.12575e+06
S62926	182.044	2.148	C16359	HMDB0003099	Organoheterocyclic compounds	756671	823663	784979	972527	874066	862169	784816	1.14652e+06	775092	2.62028e+06	1.12532e+06	483563	272126	225828	2.22598e+06	1.93246e+06	1.46142e+06	99373.4	359058	726062	394831	1.39177e+06	1.30207e+06	1.35487e+06	1.13052e+06
S19992713	321.07	2.177	#N/A	HMDB0013220	Organic acids and derivatives	3.42955e+07	2.48178e+07	3.28172e+07	3.42954e+07	35932621	3.50579e+07	3.52755e+07	3.50076e+07	3.88874e+07	4.68083e+07	4.25099e+07	4.64852e+07	3.42362e+07	3.80233e+07	3.8425e+07	4.34918e+07	3.998e+07	6.34927e+07	1.67434e+06	3.4934e+07	3.3367e+07	5.17503e+07	3.22125e+07	4.26341e+07	3.46069e+07
S2338376	188.032	2.213	C04225	HMDB0006357	Organic acids and derivatives	7.25361e+06	7.04517e+06	7.03762e+06	8.05328e+06	7.0192e+06	8.24213e+06	7.20812e+06	7.57814e+06	7.44331e+06	1.57305e+07	1.00196e+07	7.64646e+06	6.68188e+06	1.09625e+07	6.21754e+06	1.55248e+07	1.09016e+07	1.04171e+07	6.26865e+06	1.15871e+07	9.42428e+06	7.40742e+06	5.82314e+06	5.43101e+06	9.30535e+06
S519616	203.091	2.22	#N/A	HMDB0028839	Organic acids and derivatives	7.79092e+06	8.85895e+06	9.87586e+06	8.74563e+06	8.2838e+06	9.39047e+06	1.10239e+07	1.00101e+07	7.87456e+06	1.43042e+06	9.05099e+06	8.7846e+06	1.6938e+07	2.88944e+06	3.30318e+06	7.86798e+06	4.68687e+06	1.02993e+07	1.38082e+07	5.77455e+06	9.96068e+06	1.3632e+07	1.53992e+07	1.56206e+07	1.76098e+07
S5129	214.041	2.22	#N/A	HMDB0014772	Benzenoids	8.43964e+07	8.53977e+07	8.41986e+07	9.09317e+07	8.517e+07	8.55068e+07	8.66397e+07	8.74194e+07	9.07833e+07	2.439e+07	1.04183e+08	1.35979e+08	1.52179e+08	1.22177e+08	4.71146e+07	1.57152e+08	1.08815e+08	2.39079e+08	6.88948e+07	1.37485e+08	1.48486e+08	6.57555e+07	6.17747e+07	1.39508e+08	1.51316e+08
S5374	143.058	2.225	#N/A	HMDB0014491	Organoheterocyclic compounds	158902101	1.60756e+08	1.83891e+08	2.02123e+08	1.5411e+08	1.70283e+08	1.68448e+08	1.8652e+08	1.54772e+08	3.76715e+07	192762451	2.0447e+08	3.36146e+08	6.30175e+07	7.84109e+07	1.4275e+08	9.47263e+07	1.44836e+08	250708041	3.62234e+08	2.52593e+08	2.78749e+08	2.64878e+08	2.97411e+08	3.06795e+08
S8428	191.043	2.256	C14695	#N/A	#N/A	1.37593e+07	1.40251e+07	1.42755e+07	1.50743e+07	1.42519e+07	1.46941e+07	1.62304e+07	1.6496e+07	1.47755e+07	2.12204e+07	2.22161e+07	2.25005e+07	2.29274e+07	2.02197e+07	1.91227e+07	2.32668e+07	2.08697e+07	1.39645e+07	1.90801e+07	1.13492e+07	1.47979e+07	1.40565e+07	1.27129e+07	1.90131e+07	1.387e+07
S8300665	203.08	2.28	#N/A	HMDB0038440	Organosulfur compounds	2.79248e+07	2.76289e+07	2.74657e+07	3.04544e+07	2.74347e+07	3.19391e+07	3.02467e+07	2.65756e+07	2.66725e+07	1.74163e+07	2.06007e+07	1.95939e+07	2.47918e+07	2.91234e+07	1.4331e+07	1.85139e+07	2.06561e+07	4.23722e+07	4.52226e+07	5.43871e+07	4.73273e+07	5.39955e+07	3.42072e+07	4.58737e+07	4.89621e+07
S89700	190.095	2.294	C00680	#N/A	#N/A	2.67153e+06	2.87409e+06	3.47657e+06	4.09195e+06	2.76225e+06	3.05009e+06	4.53303e+06	3.69556e+06	2.66881e+06	2.82866e+06	4.63999e+06	5.8988e+06	5.19249e+06	8.15769e+06	4.48444e+06	3.21767e+06	5.2866e+06	6.10281e+06	4.11837e+06	1.9075e+06	4.04289e+06	3.36304e+06	2.41953e+06	3.82086e+06	4.61924e+06
S272334	150.079	2.304	C17512	#N/A	#N/A	1.621e+06	1.2107e+06	1.64435e+06	1.34672e+06	1.16816e+06	953171	1.1273e+06	602723	1.40827e+06	6.25208e+06	2.26869e+06	88369	465626	3.35077e+06	1.19942e+07	1.80718e+06	5.71737e+06	1.01087e+06	1.4667e+06	217253	898276	672662	510710	714218	892464
S11817	86.0191	2.311	#N/A	HMDB0033922	Organosulfur compounds	2.00193e+06	1.98577e+06	1.9511e+06	2.23748e+06	2.01185e+06	1.97945e+06	2.06438e+06	1.97907e+06	1.99281e+06	2.96737e+06	2.53515e+06	2.55948e+06	2.0786e+06	2.37202e+06	1.91122e+06	2.36248e+06	2.21524e+06	2.43788e+06	1.70602e+06	2.52697e+06	2.22362e+06	2.00722e+06	2.00701e+06	2.13145e+06	1.53039e+06
S469524	160.019	2.313	#N/A	HMDB0035901	Organic oxygen compounds	2.11122e+07	2.17641e+07	2.03214e+07	2.36551e+07	2.15315e+07	2.15507e+07	2.26224e+07	2.16599e+07	2.13908e+07	3.24896e+07	2.72173e+07	2.73235e+07	2.18389e+07	2.50216e+07	2.11029e+07	2.75088e+07	2.45444e+07	2.42628e+07	1.82262e+07	2.79211e+07	2.347e+07	1.9425e+07	2.07085e+07	2.02094e+07	2.08104e+07
BGI568	284.076	2.314	C01762	HMDB0000299	Alkaloids	1.01645e+08	1.07307e+08	9.8228e+07	1.2034e+08	9.79039e+07	1.03031e+08	1.09522e+08	1.44056e+08	1.01584e+08	6.83829e+07	1.06927e+08	1.3011e+08	1.22289e+08	1.06201e+08	1.11388e+08	2.01477e+08	1.39688e+08	1.4119e+08	1.52015e+08	1.18863e+08	1.37356e+08	1.51013e+08	1.42295e+08	1.87049e+08	5.22503e+07
S5768	342.118	2.315	C00089	HMDB0000258	Organic oxygen compounds	335498	331569	275800	345058	333261	282544	302819	337904	283469	755225	290116	48454.4	66668.6	147259	3.12666e+06	73884.3	1.11593e+06	64086.3	373681	68085.8	168618	54049.8	90292	109029	295632
S2710	344.108	2.319	C06922	HMDB0001922	Benzenoids	2.43319e+06	2.83644e+06	2.84199e+06	2.52101e+06	2.30188e+06	2.7386e+06	2.64934e+06	3.78236e+06	3.50163e+06	1.68664e+06	2.99502e+06	4.53479e+06	2.76363e+06	2.89108e+06	2.81293e+06	4.68485e+06	3.46296e+06	4.47414e+06	4.89842e+06	2.49931e+06	3.95729e+06	3.84874e+06	3.43259e+06	5.13414e+06	553671
BGI582	329.053	2.332	C00575	HMDB0000058	Nucleic acids	2.60807e+07	2.32686e+07	2.56082e+07	2.65858e+07	2.47565e+07	2.25439e+07	2.53708e+07	2.82787e+07	2.39807e+07	3.46843e+07	2.74313e+07	2.2732e+07	2.48776e+07	3.26796e+07	2.95858e+07	3.83054e+07	3.35236e+07	4.13705e+07	2.52218e+07	3.18166e+07	3.28029e+07	2.85273e+07	2.56822e+07	3.23258e+07	2.54017e+07
BGI450	289.127	2.334	C21016	HMDB0005765	Organic acids and derivatives	7.21722e+06	8.15224e+06	7.92662e+06	9.02163e+06	8.11196e+06	8.17068e+06	8.31246e+06	8.61773e+06	8.01663e+06	6.00402e+06	9.80703e+06	1.18666e+07	1.15505e+07	1.05969e+07	6.19533e+06	1.00394e+07	8.94387e+06	8.61572e+06	7.04638e+06	1.40477e+07	9.90325e+06	6.34178e+06	1.05079e+07	1.06914e+07	7.90921e+06
BGI19	208.085	2.351	C00328	HMDB0000684	Organic oxygen compounds	5.4498e+06	8.96928e+06	1.04835e+07	8.34023e+06	8.9667e+06	7.12869e+06	9.22451e+06	8.43674e+06	6.18836e+06	1.7544e+06	5.85413e+06	7.00555e+06	8.80245e+06	2.3202e+06	4.87626e+06	3.06207e+06	3.41951e+06	1.16821e+07	1.08519e+07	9.43427e+06	1.06561e+07	3.64924e+07	1.77429e+07	1.42368e+07	6.64934e+06
S20126643	253.026	2.36	C04798	#N/A	#N/A	2.58989e+06	3.79197e+06	2.83596e+06	4.23334e+06	3.57189e+06	3.42477e+06	3.25287e+06	4.05317e+06	4.55588e+06	514145	1.46529e+06	889835	2.99189e+06	5.39401e+06	742560	2.393e+06	2.84319e+06	7.11035e+06	7.24034e+06	2.92907e+06	5.75992e+06	2.8479e+06	1.13993e+07	6.95834e+06	1.11616e+07
MReference-1191	121.089	2.384	C05332	HMDB0012275	Benzenoids	4.24819e+06	3.76521e+06	5.77281e+06	4.72385e+06	4.6e+06	5.83719e+06	4.12699e+06	6.43191e+06	3.69694e+06	3.22802e+06	3.07202e+06	2.92941e+06	3.05862e+06	6.54326e+07	6.27102e+06	3.74346e+06	2.5149e+07	1.45692e+07	3.85033e+06	3.64034e+06	7.35331e+06	2.67755e+06	3.06085e+06	3.12192e+06	2.832e+06
S16568269	295.117	2.439	#N/A	HMDB0028743	Organic acids and derivatives	422435	437355	475469	641444	477987	418106	558312	692120	430140	1.44524e+06	513193	36339.4	57999.3	604309	2.43157e+06	241069	1.09231e+06	388769	896215	240635	508539	448741	376221	603648	529435
S2299788	366.143	2.439	#N/A	#N/A	#N/A	3.20418e+07	5.66423e+07	3.31062e+07	6.17787e+07	5.09686e+07	5.53607e+07	5.50494e+07	3.7375e+07	5.12814e+07	1.07414e+08	7.95844e+07	8.23223e+07	4.90172e+07	3.64036e+07	8.91818e+07	8.58324e+07	7.04726e+07	8.18693e+07	5.67674e+07	5.14189e+07	6.33519e+07	6.19982e+07	5.20953e+07	5.74508e+07	4.36328e+07
S390152	178.084	2.446	C08235	#N/A	#N/A	6.87525e+07	4.79746e+07	7.08922e+07	6.08967e+07	4.47416e+07	6.85106e+07	6.57896e+07	5.97333e+07	4.51693e+07	6.03388e+07	5.91351e+07	4.13101e+07	7.57563e+07	6.1837e+07	4.03529e+07	1.90811e+07	4.04237e+07	9.31467e+07	9.0284e+07	1.5324e+08	1.12224e+08	5.12925e+07	3.8831e+07	6.54167e+07	1.17947e+08
S3412	127.063	2.454	C10149	#N/A	Alkaloids	1.05201e+07	1.11862e+07	9.21518e+06	1.0901e+07	1.31816e+07	1.26232e+07	1.17416e+07	1.28558e+07	1.00769e+07	5.63517e+06	1.22188e+07	1.01746e+07	2.08465e+07	1.0598e+07	1.23754e+07	1.1146e+07	11373129	1.08935e+07	2.75663e+07	2.16292e+07	2.00297e+07	2.17075e+07	1.21648e+07	2.17199e+07	1.5925e+07
MReference-2615	143.041	2.456	C04294	HMDB0032985	Organoheterocyclic compounds	1.65635e+06	1.87596e+06	1.79104e+06	1.98493e+06	1.76128e+06	1.75398e+06	2.00236e+06	1.82961e+06	1.75829e+06	100402	5.25755e+06	2.68021e+06	1.2992e+07	175836	926134	336763	479578	176722	149501	674502	333575	262381	250182	1.04722e+06	902617
S22619	190.084	2.459	#N/A	HMDB0040220	Organic acids and derivatives	1.66602e+07	2.22192e+07	1.62111e+07	1.74204e+07	1.51132e+07	2.74987e+07	2.7706e+07	1.52195e+07	2.55084e+07	2.73445e+07	1.93895e+07	1.44195e+07	1.64046e+07	2.45942e+07	1.2623e+07	1.3655e+07	1.69574e+07	2.08609e+07	2.25593e+07	4.09598e+07	2.81267e+07	1.81343e+07	2.91637e+07	2.09431e+07	5.89588e+07
MReference-488	116.047	2.46	#N/A	HMDB0000310	Organic acids and derivatives	1.03311e+07	1.06802e+07	1.11508e+07	1.08318e+07	1.11624e+07	1.14436e+07	1.06359e+07	1.17543e+07	7.82289e+06	1.40337e+07	1.11228e+07	1.2567e+07	6.76764e+06	1.02378e+07	6.36719e+06	2.00114e+07	1.22055e+07	1.23981e+07	1.57737e+07	4.46517e+07	2.42745e+07	1.30469e+07	3.1812e+07	1.07371e+07	2.82057e+07
S10254650	208.095	2.461	#N/A	HMDB0033942	Organic oxygen compounds	2.86719e+07	3.6189e+07	2.66601e+07	2.79299e+07	2.84317e+07	4.50424e+07	4.26985e+07	2.71247e+07	4.00956e+07	4.51771e+07	3.26278e+07	2.70476e+07	2.56589e+07	3.42416e+07	2.2881e+07	2.4601e+07	2.72412e+07	4.05763e+07	4.60613e+07	6.64161e+07	5.10179e+07	2.6602e+07	5.38317e+07	3.66058e+07	8.78336e+07
S10509431	323.094	2.473	#N/A	HMDB0060969	Organoheterocyclic compounds	1.45604e+06	1.422e+06	1.76611e+06	1.81364e+06	1.50492e+06	1.10328e+06	1.58257e+06	1.84096e+06	1.5516e+06	3.79437e+06	2.80914e+06	3.09289e+06	1.54016e+06	1.66116e+06	3.05854e+06	3.86867e+06	2.86279e+06	1.21246e+06	770224	743472	908720	719952	783427	880719	413603
S2471	321.132	2.474	#N/A	#N/A	#N/A	2.24303e+06	2.62846e+06	2.26422e+06	2.6702e+06	2.11812e+06	2.26367e+06	2.17072e+06	3.3898e+06	2.43781e+06	3.4194e+06	1.96054e+06	587310	1.8749e+06	2.80482e+06	1.77685e+07	1.73403e+06	7.43577e+06	2.5018e+06	3.43742e+06	1.1332e+06	2.35748e+06	2.4966e+06	1.66296e+06	2.35523e+06	1.56077e+06
MReference-2531	112.027	2.476	C00106	HMDB0000300	Organoheterocyclic compounds	4.00975e+06	3.69694e+06	6.70178e+06	6.21167e+06	7.87895e+06	5.09323e+06	6.29468e+06	3.68644e+06	5.4599e+06	4.29651e+06	3.96176e+06	3.8814e+06	3.70737e+06	3.87897e+06	3.65663e+06	5.49966e+06	4.34508e+06	6.29074e+06	9.29748e+06	7.98212e+06	7.85678e+06	1.10488e+07	6.83937e+06	5.53603e+06	4.31555e+06
S54790	447.149	2.476	C12564	HMDB0005042	Organoheterocyclic compounds	2.46036e+06	2.17202e+06	2.09301e+06	2.43776e+06	2.2918e+06	2.42277e+06	2.44314e+06	2.32839e+06	2.39585e+06	5.75038e+06	3.41928e+06	2.71046e+06	1.797e+06	3.13197e+06	3.83996e+06	2.58176e+06	3.18456e+06	3.0819e+06	1.94102e+06	1.80261e+06	2.27518e+06	2.02399e+06	1.90748e+06	1.91582e+06	1.49473e+06
S59142	426.077	2.494	#N/A	#N/A	#N/A	1.79659e+06	1.38928e+06	1.3908e+06	1.76878e+06	1.64646e+06	1.73417e+06	1.58829e+06	1.52849e+06	1.5093e+06	198510	268437	235050	371752	276026	1.375e+06	444426	698484	303302	3.56833e+06	6.50072e+06	3.45745e+06	7.80928e+06	7.2879e+06	4.16664e+06	1.86719e+06
S72464	166.049	2.495	C16358	HMDB0010738	Organoheterocyclic compounds	1.36892e+06	2.28318e+06	1.29727e+06	1.27419e+06	1.9599e+06	1.42732e+06	1.38371e+06	1.47126e+06	1.90311e+06	1.31063e+06	1.59344e+06	2.1893e+06	1.28039e+06	1.1596e+06	2.04886e+06	4.36128e+06	2523250	909243	1.44084e+06	1.57798e+06	1.30935e+06	6.7165e+06	2.92848e+06	3.0429e+06	2.62076e+06
S168403	187.085	2.498	C05548	HMDB0012150	Organic acids and derivatives	1.64637e+08	6.87371e+07	1.78571e+08	1.73496e+08	1.6761e+08	1.88281e+08	1.79337e+08	196996527	1.87142e+08	4.35972e+07	1.66678e+08	1.37298e+08	3.1914e+08	2.95779e+08	8.45076e+06	2.94846e+08	1.99692e+08	2.28069e+08	1.89478e+08	1.4421e+08	1.87252e+08	5.67748e+07	1.28955e+08	9.30887e+07	2.04014e+08
S144595	300.07	2.5	C05513	HMDB0029920	Organoheterocyclic compounds	6.87658e+06	6.98382e+06	7.79221e+06	7.51983e+06	7.43403e+06	6.19184e+06	8.4139e+06	6.62663e+06	8.09406e+06	1.0135e+07	6.80548e+06	4.49114e+06	5.79033e+06	5.95665e+06	8.82524e+06	8.30721e+06	7.69637e+06	6.3006e+06	1.14001e+07	1.0607e+07	9.43588e+06	1.52473e+07	8.28391e+06	1.36109e+07	1.07459e+07
S3957	198.101	2.51	#N/A	HMDB0014606	Organoheterocyclic compounds	1.89785e+06	2.4357e+06	2.34348e+06	2.44875e+06	2.4949e+06	2.23967e+06	2.24471e+06	2.96387e+06	2.51011e+06	1.78358e+06	1.96549e+06	2.15493e+06	1.95798e+06	1.4198e+06	2.43531e+06	3.23377e+06	2.36296e+06	5.24075e+06	1.93364e+06	2.21255e+06	3.12898e+06	1.12035e+07	8.77502e+06	2.48706e+06	2.20937e+06
S4445173	434.165	2.514	C11191	#N/A	#N/A	4.68741e+06	4.86088e+06	4.65567e+06	4.77376e+06	4.71063e+06	4.96803e+06	4.9404e+06	5.02056e+06	5.09276e+06	84343.6	6.27523e+06	8.62926e+06	1.01121e+07	357223	1.68718e+06	208792	751065	5.38599e+06	1.08855e+07	7.71165e+06	7.99437e+06	5.172e+06	4.16408e+06	5.83918e+06	7.47339e+06
S500	206.043	2.517	#N/A	HMDB0000379	Organic acids and derivatives	1.37112e+07	2.03269e+07	1.6485e+07	1.60811e+07	1.60477e+07	1.92496e+07	1.71591e+07	2.19106e+07	1.59624e+07	3.69047e+07	2.43083e+07	2.39594e+07	1.20609e+07	2.49921e+07	1.18451e+07	2.13891e+07	1.94088e+07	2.90888e+07	1.28507e+07	2.55504e+07	2.24966e+07	1.71375e+07	2.0502e+07	1.85029e+07	1.59997e+07
BGI537	242.09	2.517	C00214	HMDB0000273	Nucleic acids	2.13708e+07	2.27299e+07	1.91995e+07	2.50974e+07	2.21973e+07	1.65552e+07	1.89968e+07	1.94457e+07	2.08374e+07	1.32196e+07	2.31596e+07	3.89753e+07	1.7284e+07	1.01598e+07	1.50805e+07	1.46286e+07	1.32896e+07	2.28826e+07	1.48097e+07	4.3403e+07	2.70318e+07	5.25698e+07	1.58019e+07	2.65454e+07	2.58875e+06
S70	160.037	2.526	C00322	HMDB0000225	Organic acids and derivatives	1.32644e+07	1.24681e+07	8.73099e+06	1.13967e+07	9.11271e+06	1.37687e+07	1.21255e+07	9.4887e+06	7.7479e+06	2.62174e+07	1.57572e+07	1.08054e+07	1.02487e+07	2.38021e+07	6.40437e+06	1.26494e+07	1.42853e+07	1.89583e+07	6.86484e+06	1.71363e+07	1.43198e+07	9.28846e+06	1.48593e+07	1.01876e+07	2.35677e+07
S13846749	166.063	2.532	#N/A	HMDB0032573	Benzenoids	6.22421e+06	8.46797e+06	7.95335e+06	6.59873e+06	9.54661e+06	1.09428e+07	8.59037e+06	1.10182e+07	6.8878e+06	1.59856e+07	1.24059e+07	1.4729e+07	6.50315e+06	5.63289e+06	1.2994e+07	1.33894e+07	1.06721e+07	3.08502e+06	1.6601e+06	4.84256e+06	3.19589e+06	2.78998e+06	1.33631e+07	5.17957e+06	1.29527e+07
S75079	275.091	2.561	#N/A	#N/A	#N/A	927848	829504	905867	796149	804826	889066	781446	894561	860099	113861	886471	1.07784e+06	1.46771e+06	962754	144344	839145	648747	2.77045e+06	416251	4.03405e+06	2.40691e+06	829814	443620	979811	539863
S392027	203.08	2.564	C12986	#N/A	#N/A	4.82949e+06	4.41651e+06	5.41744e+06	4.20955e+06	4.21331e+06	5.43052e+06	5.99096e+06	4.79176e+06	4.86827e+06	8.49694e+06	6.15841e+06	5.94226e+06	4.03603e+06	1.47186e+07	9.89423e+06	4.17217e+06	9.59501e+06	6.57141e+06	5.31176e+06	2.86484e+06	4.916e+06	5.90946e+06	6.69285e+06	3.62666e+06	5.11472e+06
S21864898	178.095	2.576	C01854	#N/A	#N/A	1.67917e+07	1.74658e+07	4.93699e+06	1.75368e+07	1.24781e+07	1.83607e+07	1.77203e+07	1.23736e+07	1.40166e+07	5.99417e+06	1.15827e+07	1.28521e+07	1.5902e+07	8.73549e+06	7.95138e+06	1.1546e+07	9.41094e+06	2.1078e+07	2.2713e+07	1.55679e+07	1.97863e+07	1.34679e+07	2.47162e+07	2.46552e+07	1.79069e+07
S50312	150.054	2.59	#N/A	#N/A	#N/A	9.8548e+07	107166929	1.03703e+08	1.17127e+08	8.90285e+07	1.10895e+08	9.42042e+07	1.0073e+08	1.14713e+08	1.43748e+08	1.39396e+08	1.44894e+08	1.29544e+08	8.45403e+07	1.56009e+08	1.53376e+08	1.31308e+08	1.28359e+08	9.87017e+07	9.22826e+07	1.06448e+08	1.063e+08	1.06546e+08	1.16675e+08	7.72535e+07
S58605	282.096	2.591	#N/A	HMDB0002721	Nucleosides, nucleotides, and analogues	1.15033e+08	1.15659e+08	1.30636e+08	1.50462e+08	1.10884e+08	1.13201e+08	117122554	1.27221e+08	1.53129e+08	2.26658e+08	1.931e+08	199447422	1.53193e+08	1.18122e+08	1.99806e+08	1.81634e+08	1.66521e+08	1.5131e+08	1.21081e+08	1.239e+08	1.32097e+08	1.44986e+08	1.27918e+08	1.71622e+08	9.51797e+07
S392447	148.053	2.608	C00423	HMDB0000930	Phenylpropanoids and polyketides	5.61819e+08	5.96021e+08	6.63072e+08	6.35443e+08	6.72139e+08	6.08834e+08	662820207	7.49923e+08	7.18902e+08	2.99801e+08	6.44199e+08	7.68574e+08	8.64223e+08	3.83167e+08	362679959	4.247e+08	3.90182e+08	1432419768	5.83456e+08	1538802723	1184892706	1147959836	8.34931e+08	1877436418	2.87983e+08
S90450	333.132	2.614	#N/A	HMDB0028830	Organic acids and derivatives	192570	166566	164416	242946	165511	227519	165803	256314	246813	145645	191644	167829	261458	704167	145363	279710	376413	2.96308e+06	178682	439300	1.19369e+06	220535	236349	369943	548110
MReference-8	165.079	2.616	C00079	HMDB0000159	Organic acids and derivatives	5.57208e+08	5.91077e+08	6.58274e+08	6.30191e+08	6.67298e+08	6.04143e+08	6.57621e+08	7.44932e+08	7.13723e+08	2.97486e+08	639093482	7.63527e+08	8.56268e+08	3.7989e+08	3.59854e+08	4.20301e+08	3.86682e+08	1421585598	5.77561e+08	1527116417	1175420994	1136420659	8.2865e+08	1867532477	286430096
S4050	254.127	2.616	C07890	HMDB0014356	Benzenoids	3.27405e+07	4.03675e+07	3.64844e+07	3.91828e+07	3.88617e+07	2.37826e+07	2.65139e+07	4.02111e+07	3.23785e+07	9.08478e+07	6.3077e+07	4.73803e+07	5.10028e+07	4.11608e+07	2.61328e+07	8.04253e+07	4.92397e+07	1.21087e+08	1.8509e+07	4.72335e+07	6.22764e+07	28735042	1.34388e+07	1.94274e+07	4.48351e+07
S7167	168.054	2.62	C19469	#N/A	#N/A	6.53833e+07	6.78158e+07	6.60537e+07	6.68976e+07	6.8937e+07	7.13429e+07	7.15258e+07	6.39315e+07	6.94499e+07	1.04335e+08	6.68969e+07	4.40533e+07	5.23021e+07	193896932	2.1424e+07	7.39267e+07	9.64159e+07	2.59673e+08	4.79447e+07	6.69307e+07	1.2485e+08	5.10419e+07	4.41729e+07	5.56904e+07	6.38022e+07
S388152	145.074	2.626	#N/A	HMDB0061156	Organic acids and derivatives	6.81708e+07	7.21503e+07	6.75726e+07	6.81676e+07	6.74168e+07	7.10932e+07	6.67987e+07	6.85578e+07	7.08155e+07	6.20631e+07	6.18974e+07	7.67092e+07	4.69198e+07	1.55624e+08	5.67256e+07	7.43604e+07	9.55701e+07	9.57842e+07	6.09972e+07	2.92012e+07	6.19942e+07	6.83823e+07	101818411	8.21727e+07	7.06413e+07
S24846149	262.062	2.626	#N/A	#N/A	#N/A	726598	1.03747e+06	955984	965260	979880	1.02999e+06	1.03682e+06	1.00806e+06	1.0618e+06	2.75473e+06	1.33815e+06	872831	386901	915326	3.81663e+06	5.76622e+06	3.49939e+06	288745	244714	442328	325262	652620	738729	289916	678143
S388734	353.122	2.628	C02138	#N/A	#N/A	3.77174e+06	3.658e+06	3.36676e+06	3.97256e+06	3.70847e+06	3.77684e+06	3.96409e+06	4.1607e+06	3.78547e+06	6.06029e+06	4.59371e+06	4.62417e+06	3.09666e+06	3.90397e+06	5.68132e+06	5.73066e+06	5.10532e+06	3.84189e+06	4.24053e+06	3.519e+06	3.86714e+06	2.29608e+06	4.44039e+06	4.49523e+06	3.50728e+06
S30777626	444.106	2.636	#N/A	HMDB0041735	Phenylpropanoids and polyketides	1.54346e+06	1.55618e+06	1.65098e+06	1.59263e+06	1.36478e+06	1.6768e+06	1.57667e+06	1.72973e+06	1.5949e+06	278645	1.17935e+06	1.44658e+06	1.81281e+06	4.68925e+06	278107	1.19687e+06	2.05474e+06	5.29873e+06	1.92934e+06	617907	2.61533e+06	421925	717956	1.32461e+06	947328
S12814	99.0685	2.642	C11118	#N/A	#N/A	2.15247e+08	2.14021e+08	3.11299e+08	1.99076e+08	1.97497e+08	2.25972e+08	2.05028e+08	3.01459e+08	1.98206e+08	5.93358e+07	9.46929e+07	7.89531e+06	2.16848e+08	2.28529e+08	2.98562e+08	2.04333e+08	2.43808e+08	1.08216e+07	1.3625e+07	4.25769e+08	1.50072e+08	2.73384e+08	2.59586e+08	173869509	3.03677e+07
S295006	246.121	2.646	#N/A	HMDB0028757	Organic acids and derivatives	5.4952e+08	5.54868e+08	5.27209e+08	5.67918e+08	5.46291e+08	5.49548e+08	5.50811e+08	5.78293e+08	5.55811e+08	3.81096e+07	4.16356e+08	5.65323e+08	6.45635e+08	2.66701e+08	2.40661e+08	3.10684e+08	2.72682e+08	8.31723e+08	1004412765	1546329698	1127488486	9.18903e+08	5.35668e+08	9.15912e+08	6.85962e+08
S11091	116.047	2.657	#N/A	HMDB0000720	Organic acids and derivatives	2.63612e+06	2.74408e+06	2.78853e+06	3.12002e+06	2.52917e+06	3.13329e+06	3.30917e+06	2.94586e+06	3.21103e+06	2.73977e+06	3.12072e+06	3.79207e+06	2.83033e+06	2.62323e+06	3.19572e+06	6.43751e+06	4.08548e+06	2.78907e+06	3.57578e+06	5.77349e+06	4.04611e+06	6.19903e+06	2.29979e+06	3.56371e+06	1.43321e+06
S75037	231.147	2.673	C04301	#N/A	#N/A	2.34287e+08	2.02334e+08	2.61178e+08	2.90104e+08	2.70928e+08	3.0845e+08	1.85232e+08	259584749	2.09508e+08	1.95156e+07	3.93962e+08	2.82928e+08	8.79441e+08	3.20385e+08	1.17065e+08	1.72504e+08	2.03318e+08	5.89397e+08	3.94946e+08	5.56416e+08	5.13586e+08	5.44455e+08	2.59478e+08	4.01684e+08	3.29896e+08
BGI231	172.074	2.674	C00741	HMDB0003407	Organic oxygen compounds	1.61491e+07	1.3125e+07	1.52911e+07	1.54908e+07	1.46151e+07	1.54966e+07	1.34885e+07	1.51183e+07	1.47893e+07	7.06169e+06	1.55073e+07	1.92933e+07	2.01668e+07	1.51817e+07	8.6385e+06	1.41914e+07	1.26705e+07	2.29736e+07	2.25413e+07	3.36258e+07	2.63802e+07	1.86384e+07	1.37946e+07	1.95229e+07	2.408e+07
MReference-104	165.065	2.675	#N/A	HMDB0003282	Organoheterocyclic compounds	3.35908e+07	3.9803e+07	3.33309e+07	40613189	3.75591e+07	3.88339e+07	4.849e+07	4.56972e+07	4.18402e+07	4.65278e+07	4.70332e+07	5.26696e+07	4.1902e+07	2.83417e+07	5.41361e+07	8.77003e+07	5.6726e+07	4.09739e+07	4.87605e+07	4.82156e+07	4.59833e+07	5.67727e+07	4.51137e+07	4.41393e+07	2.40806e+07
MReference-880	297.107	2.675	C20674	HMDB0001107	Nucleosides, nucleotides, and analogues	3.2732e+08	1.80291e+08	2.26979e+08	2.84216e+08	2.76131e+08	1.70974e+08	2.80935e+08	3.18418e+08	2.97173e+08	3.13294e+08	3.22802e+08	3.58905e+08	2.96206e+08	1.9744e+08	3.70393e+08	5.36877e+08	3.68237e+08	3.01623e+08	3.57409e+08	2.79867e+08	3.12967e+08	5.54457e+08	2.12186e+08	385193078	2.10455e+08
S27057	206.069	2.681	#N/A	#N/A	#N/A	2.33521e+06	2.55707e+06	2.56633e+06	2.78817e+06	2.57326e+06	2.66638e+06	2.49654e+06	2.69455e+06	2.56752e+06	5.57144e+06	3.46888e+06	2.43132e+06	2.40387e+06	2.63229e+06	2.04215e+06	1.22457e+06	1.96634e+06	7.19137e+06	3.50106e+06	5.04758e+06	5.24667e+06	4.26394e+06	2.0944e+06	3.08594e+06	2.8245e+06
S24123	286.099	2.687	C14852	HMDB0060438	Benzenoids	5.59038e+06	6.02482e+06	8.08253e+06	6.70213e+06	7.41292e+06	7.72544e+06	6.46207e+06	8.55687e+06	7.72064e+06	1.11291e+07	1.04962e+07	1.13394e+07	9.02027e+06	8.60514e+06	5.77246e+06	8.52377e+06	7.63379e+06	1.1343e+07	8.39275e+06	6.69363e+06	8.80979e+06	8.90647e+06	6.31657e+06	8.8579e+06	3.61488e+06
S54631	395.144	2.687	#N/A	#N/A	#N/A	236863	168893	137160	173630	153376	127324	144732	102677	107127	291692	135140	56389.9	57337.1	43902.9	3.11338e+06	90231.3	1.08251e+06	71208.7	265380	88937.8	141842	78372.5	71232.8	60424.6	99793.8
S5131	294.079	2.689	#N/A	HMDB0015412	Benzenoids	734447	646956	696435	796103	728002	663013	681859	766654	755324	2.09656e+06	1.42336e+06	1.34691e+06	826607	916862	2.05114e+06	1.12382e+06	1.36394e+06	947125	826411	853710	875749	718545	445891	945449	256402
BGI312	168.042	2.691	C00544	HMDB0000130	Benzenoids	7.62563e+06	7.92978e+06	8.26856e+06	9.57242e+06	8.69579e+06	7.80491e+06	9.92982e+06	8.81489e+06	7.91725e+06	1.7441e+07	7.13766e+06	1.44386e+06	2.52816e+06	6.76178e+06	4.33288e+07	3.29111e+06	1.77939e+07	3.24915e+06	1.39604e+07	4.88929e+06	7.36626e+06	5.0367e+06	1.0561e+07	7.59838e+06	1.42294e+07
MReference-568	168.09	2.699	C00534	HMDB0001431	Organoheterocyclic compounds	2.48378e+07	1.30899e+07	1.41367e+07	1.52367e+07	1.27676e+07	1.4659e+07	1.5626e+07	1.43359e+07	1.43233e+07	1.52118e+07	1.6241e+07	2.02437e+07	1.32674e+07	1.63977e+07	1.58986e+07	1.94175e+07	1.72379e+07	1.82044e+07	1.43062e+07	1.94496e+07	1.73201e+07	1.64436e+07	1.32494e+07	1.43656e+07	1.59143e+07
BGI64	267.097	2.705	C00330	HMDB0000085	Nucleic acids	4.70006e+07	4.95742e+07	5.17021e+07	5.03504e+07	7.47798e+07	7.31929e+07	5.43248e+07	5.81186e+07	6.97883e+07	81627525	9.42712e+07	1.0304e+08	9.81464e+07	3.60668e+07	5.07338e+07	6.09477e+07	4.92494e+07	1.31455e+08	103912836	1.34834e+08	1.234e+08	1.20064e+08	5.66434e+07	65392563	7.23361e+07
S9368976	290.094	2.71	#N/A	HMDB0031874	Organic acids and derivatives	2.24466e+07	2.25215e+07	2.24368e+07	2.0368e+07	2.31533e+07	2.53852e+07	2.38186e+07	2.33373e+07	2.46651e+07	4.45455e+07	2.0789e+07	8.38382e+06	9.43782e+06	2.25812e+07	5.37485e+07	2.62025e+07	3.41774e+07	1.54812e+07	2.98728e+07	3.71066e+07	2.74868e+07	2.21378e+07	3.21182e+07	2.79782e+07	2.84725e+07
S391607	408.157	2.714	C11710	#N/A	#N/A	492232	577328	522341	510300	503276	484805	530459	550969	530826	649824	856453	1.27983e+06	639705	362604	1.78572e+06	297139	815155	239492	645400	571570	485487	179420	366596	362469	296173
S92307	281.112	2.727	#N/A	HMDB0004044	Nucleosides, nucleotides, and analogues	669850	796414	923573	844455	812635	733558	735866	744911	767898	709293	566477	557308	432830	408273	2.64409e+06	411220	1.15453e+06	579311	1.42981e+06	1.41287e+06	1.14066e+06	2.85484e+06	1.30232e+06	1.94463e+06	103156
MReference-336	244.088	2.73	C00120	HMDB0000030	Organoheterocyclic compounds	6.96129e+06	7.27215e+06	8.15491e+06	1.02939e+07	6.62498e+06	7.36812e+06	9.70936e+06	8.1577e+06	6.61173e+06	1.15776e+07	7.16215e+06	4.41339e+06	5.49546e+06	5.78914e+06	9.18114e+06	3.5468e+06	6.17236e+06	5.97847e+06	8.51776e+06	7.45948e+06	7.31857e+06	1.16912e+07	1.00199e+07	5.42146e+06	8.04398e+06
S389308	256.117	2.73	#N/A	HMDB0011655	Organic acids and derivatives	1.69241e+06	1.67633e+06	1.42513e+06	2.19745e+06	1.42599e+06	2.09945e+06	2.13031e+06	1.26518e+06	1.38557e+06	547343	425086	231400	496515	1.55596e+06	1.23563e+06	713859	1.16848e+06	3.77772e+06	4.56551e+06	6.54662e+06	4.96328e+06	5.37161e+06	4.02048e+06	3.5185e+06	1.35823e+06
S167248	142.063	2.737	C03767	#N/A	#N/A	1.30835e+08	1.3497e+08	1.04641e+08	1.23026e+08	1.28799e+08	1.45449e+08	5.83562e+07	1.21385e+08	116196876	6.21745e+07	105616628	1.02639e+08	1.52037e+08	6.97029e+07	1.21274e+08	1.86459e+08	1.25812e+08	110564975	1.87572e+08	2.1935e+08	1.72496e+08	2.32959e+08	1.92725e+08	1.63158e+08	2.12118e+08
S33600	295.153	2.745	C18582	#N/A	#N/A	211546	204559	313865	249221	280398	198005	281042	253136	274958	3.39991e+06	1.16506e+06	48083.1	47179.7	244904	657473	181374	361250	70510.9	43237.8	72584.5	62111.1	73031.4	91582.6	42018.3	98715
S62678	169.038	2.754	C17385	#N/A	#N/A	3.80691e+06	3.84595e+06	3.65441e+06	4.26258e+06	3.91157e+06	4.10905e+06	4.15957e+06	4.03174e+06	3.93758e+06	4.20677e+06	4.47708e+06	5.46881e+06	3.75566e+06	5.599e+06	2.96315e+06	6.48882e+06	5.01699e+06	4.66775e+06	4.33011e+06	4.03439e+06	4.34408e+06	3.65176e+06	3.49271e+06	3.61632e+06	5.32741e+06
S3757733	114.032	2.757	#N/A	HMDB0031859	Organoheterocyclic compounds	2.83859e+07	2.8465e+07	2.779e+07	3.04612e+07	2.98089e+07	2.71983e+07	2.83728e+07	2.95584e+07	2.85773e+07	2.19421e+07	1.99923e+07	2.00545e+07	1.79804e+07	2.1967e+07	2.43518e+07	1.40361e+07	2.01183e+07	1.68278e+07	7.08711e+07	2.89416e+07	3.88801e+07	6.70172e+07	4.6687e+07	3.29685e+07	5.0777e+07
BGI269	177.046	2.757	C03145	HMDB0001015	Peptides	2.27242e+06	2.33999e+06	2.18734e+06	2.39131e+06	2.50965e+06	2.60923e+06	2.46201e+06	2.59555e+06	2.51281e+06	446481	2.02555e+06	2.10572e+06	3.52444e+06	2.13325e+06	435582	1.83901e+06	1.46928e+06	6.29545e+06	2.11869e+06	1.03172e+06	3.14862e+06	2.54215e+06	2.21871e+06	2.53974e+06	1.75198e+06
S503219	210.064	2.762	#N/A	HMDB0031813	Organic acids and derivatives	612740	547774	573877	607180	555734	625070	602372	571796	519954	985551	393660	55586.2	139842	586234	2.56676e+06	469715	1.20757e+06	190358	977260	856389	674669	358592	372615	296853	908124
BGI204	111.043	2.768	C00380	HMDB0000630	Nucleic acids	5.04608e+06	4.41371e+06	4.35298e+06	6.99343e+06	5.66227e+06	5.92987e+06	6.44054e+06	4.12228e+06	3.9564e+06	6.26004e+06	5.62535e+06	5.85759e+06	4.75841e+06	3.68787e+06	5.09942e+06	6.42146e+06	5.06958e+06	4.78892e+06	4.28889e+06	2.70695e+06	3.92826e+06	5.49091e+06	3.49054e+06	4.71444e+06	2.81754e+06
S21864799	151.027	2.773	C04584	#N/A	#N/A	1.56464e+06	1.67036e+06	1.43557e+06	1.56475e+06	1.50502e+06	1.66025e+06	1.61367e+06	1.73674e+06	1.60669e+06	225178	1.79742e+06	2.16525e+06	3.00182e+06	1.29691e+06	216559	308906	607459	5.15197e+06	964614	4.83644e+06	3.65101e+06	1.24816e+06	1.42411e+06	1.82852e+06	636982
S4444969	410.172	2.801	C10080	HMDB0035796	Organoheterocyclic compounds	2.81399e+06	2.51724e+06	2.97532e+06	2.61624e+06	2.71188e+06	2.41514e+06	2.66965e+06	3.24024e+06	2.82756e+06	4.66677e+06	3.99101e+06	4.77473e+06	2.53152e+06	2.47922e+06	6.3967e+06	2.1008e+06	3.65891e+06	2.19908e+06	2.75039e+06	2.21108e+06	2.38685e+06	1.39055e+06	1.96981e+06	2.38154e+06	1.97292e+06
BGI589	345.047	2.804	C00942	HMDB0001314	Nucleic acids	1.26163e+07	7.35775e+06	7.7322e+06	1.00781e+07	1.01697e+07	1.29697e+07	1.02115e+07	1.01013e+07	8.33944e+06	1.03542e+07	9.97802e+06	1.01544e+07	9.42537e+06	1.11713e+07	8.91197e+06	1.29045e+07	1.09959e+07	1.02811e+07	7.7838e+06	1.4676e+07	1.09136e+07	14542609	1.3742e+07	9.65728e+06	9.68559e+06
S7822150	209.08	2.806	C16420	HMDB0060384	Benzenoids	513987	504607	650413	641374	669949	712642	636749	849649	395419	41068	51469.7	48560.6	64780.7	96156.9	460833	1.3476e+06	634864	50202.2	1.32501e+06	2.7167e+06	1.36397e+06	1.72513e+06	3.22281e+06	1.11088e+06	3.15451e+06
S3924	218.127	2.809	#N/A	HMDB0014515	Organic acids and derivatives	392588	426735	429717	436750	431768	394166	434822	536245	327570	214601	302781	437908	255835	244600	382420	444924	357315	238021	282425	417251	312566	437662	231601	507693	738533
S4940796	382.197	2.821	#N/A	#N/A	#N/A	1.67575e+06	1.97375e+06	1.96554e+06	2.04751e+06	1.88275e+06	2.06312e+06	1.96034e+06	2.01868e+06	1.98825e+06	1.98318e+06	1.18044e+06	485972	1.07217e+06	2.39916e+06	9.64394e+06	1.26909e+06	4.4374e+06	1.97218e+06	3.87567e+06	496387	2.11474e+06	568270	728933	749658	2.41356e+06
S59528	157.074	2.833	#N/A	HMDB0094701	Organic acids and derivatives	2.73407e+06	3.33768e+06	3.74927e+06	3.10688e+06	2.81805e+06	3.07616e+06	3.0202e+06	4.15169e+06	2.60465e+06	2.00914e+06	3.20812e+06	3.33138e+06	4.28383e+06	6.836e+06	2.60964e+06	4.24929e+06	4.56498e+06	3.06285e+06	1.95777e+06	4.90142e+06	3.30735e+06	3.16931e+06	3.40774e+06	2.06838e+06	2.93713e+06
S2298414	280.106	2.833	#N/A	HMDB0015058	Benzenoids	3.73425e+06	4.03285e+06	3.46959e+06	4.23418e+06	3.40063e+06	4.56325e+06	3.88915e+06	4.32624e+06	4.24706e+06	1.94307e+07	8.51497e+06	2.72993e+06	3.38423e+06	1.21224e+06	8.7988e+06	1.06289e+07	6.87998e+06	1.64299e+06	2.42396e+06	4.99648e+06	3.02114e+06	1.92125e+06	2.08327e+06	1.73018e+06	1.46899e+06
MReference-1187	252.086	2.834	C05512	HMDB0000071	Nucleosides, nucleotides, and analogues	1.162e+08	1.16545e+08	1.25869e+08	1.22629e+08	1.24467e+08	1.27684e+08	1.17286e+08	1.28839e+08	1.23146e+08	1.33736e+08	2.13195e+08	1.55508e+08	350339729	1.2312e+08	8.56082e+07	2.34565e+08	1.47764e+08	2.56012e+08	1.64082e+08	2.28473e+08	2.16189e+08	1.79899e+08	1.58136e+08	1.76617e+08	1.30207e+08
S7826108	368.158	2.835	#N/A	#N/A	#N/A	982438	878471	844995	986395	872040	1.26221e+06	1.12197e+06	1.08402e+06	877472	772535	688218	529400	762719	351483	513983	1.10958e+06	658349	756242	1.14997e+06	2.36641e+06	1.42421e+06	1.41529e+06	968821	863891	798353
S69039	326.115	2.839	#N/A	#N/A	#N/A	7.67012e+06	7.52565e+06	8.59238e+06	8.54548e+06	9.07853e+06	9.85227e+06	5.69e+06	7.18916e+06	5.42257e+06	2.56337e+06	1.04382e+07	1.25297e+07	1.62216e+07	1.24865e+06	3.1221e+06	1.66303e+07	7.00034e+06	6.86658e+06	3.88255e+06	3.16946e+07	1.41479e+07	1.0414e+07	7.43008e+06	8.11436e+06	6.49881e+06
S436	148.074	2.845	#N/A	#N/A	#N/A	5.13948e+06	5.9127e+06	6.46148e+06	6.979e+06	4.97745e+06	6.39055e+06	6.71341e+06	7.75803e+06	7.79883e+06	2.14347e+07	1.02416e+07	6.17334e+06	3.11668e+06	1.66059e+07	5.31028e+06	2.69507e+06	8.20374e+06	5.15836e+06	8.22916e+06	5.52626e+06	6.30459e+06	3.75449e+06	9.24624e+06	8.04446e+06	6.66164e+06
S43038	207.101	2.85	C16453	HMDB0011603	Organic oxygen compounds	264916	270631	328894	381971	350959	262017	310607	378598	376323	132262	980384	677637	2.13125e+06	69503.1	59108.6	87048.1	71886.6	394964	78169.6	116516	196550	153922	68765.9	262931	166929
S5293722	233.117	2.854	#N/A	#N/A	#N/A	578724	521282	515545	712918	644723	526663	481420	485157	587014	88349	377829	280292	764845	75111.4	473245	406008	318121	359559	469736	3.72421e+06	1.51784e+06	1.44606e+06	919142	1.53324e+06	888474
S198597	177.083	2.862	#N/A	#N/A	#N/A	5.41164e+06	7.94665e+06	7.00991e+06	8.03297e+06	7.53733e+06	4.89733e+06	7.21763e+06	6.83734e+06	7.53476e+06	8.88055e+06	8.1614e+06	8.27592e+06	7.32773e+06	6.73418e+06	6.83219e+06	8.8387e+06	7.46835e+06	8.93046e+06	7.83882e+06	9.31271e+06	8.694e+06	1.21673e+07	1.00692e+07	1.07619e+07	7.00729e+06
S168469	215.079	2.866	C11711	#N/A	#N/A	3.23172e+08	3.3736e+08	3.14924e+08	3.1496e+08	3.31603e+08	3.48434e+08	3.69637e+08	3.67271e+08	3.32492e+08	5.00039e+08	4.55246e+08	4.87728e+08	3.77972e+08	5.68876e+08	2.79159e+08	3.80184e+08	4.09406e+08	251621918	4.50869e+08	3.56557e+08	3.53016e+08	2.9005e+08	3.68485e+08	269652664	3.31506e+08
S11858	144.09	2.867	#N/A	#N/A	#N/A	8.38038e+06	8.56864e+06	8.83241e+06	8.47096e+06	1.15897e+07	1.06152e+07	1.15582e+07	9.74682e+06	8.34851e+06	6.40369e+06	3.73044e+06	2.09833e+06	2.6893e+06	5.32385e+06	2.12787e+07	5.70382e+06	1.07688e+07	4.45555e+06	2.15461e+07	7.86243e+06	1.1288e+07	1.20958e+07	1.03095e+07	1.81949e+07	6.59304e+07
S235	106.042	2.871	C00193	HMDB0006115	Benzenoids	4.74006e+07	4.75854e+07	4.66994e+07	4.58314e+07	4.92434e+07	5.21596e+07	5.12965e+07	4.9752e+07	4.91381e+07	7.28247e+07	5.6242e+07	4.07452e+07	5.51561e+07	3.7325e+07	3.62569e+07	7.28286e+07	4.88035e+07	5.53757e+07	5.06632e+07	1.20306e+08	7.54484e+07	4.43294e+07	4.59357e+07	5.59048e+07	176140338
S13710	209.069	2.872	C03710	#N/A	#N/A	1015871952	1040277818	9.98182e+08	1035032608	1034207072	1105552600	1082750285	1066189814	1059293259	1575325770	1216100440	9.07751e+08	1165224887	8.05516e+08	8.73184e+08	1477476261	1052058774	1197363041	1035568924	2413440092	1548790686	9.91423e+08	9.32285e+08	1167630019	3376302044
S5134	264.067	2.874	#N/A	HMDB0015521	Benzenoids	2.67841e+06	2.79244e+06	2.85583e+06	2.58525e+06	2.8266e+06	2.96571e+06	3.05048e+06	3.05269e+06	2.6658e+06	5.06904e+06	3.56281e+06	3.1921e+06	2.42728e+06	1.84039e+06	9.98614e+06	3.38128e+06	5.06927e+06	1.61587e+06	2.04067e+06	1.29018e+06	1.64891e+06	3.03816e+06	3.49087e+06	2.04283e+06	1.66248e+06
MReference-529	195.053	2.878	C07588	HMDB0000840	Benzenoids	1.32768e+08	1.37757e+08	128407600	1.26734e+08	1.33851e+08	1.38883e+08	1.37453e+08	1.34352e+08	1.33602e+08	1.2882e+08	1.50292e+08	1.61441e+08	1.60616e+08	1.51996e+08	1.25595e+08	1.53264e+08	1.43618e+08	2.23854e+08	1.58114e+08	1.63274e+08	1.81747e+08	1.45309e+08	1.18872e+08	1.4572e+08	1.95992e+08
S21106173	132.079	2.886	C07834	HMDB0032456	Organoheterocyclic compounds	4.88277e+06	5.24329e+06	4.44495e+06	4.64381e+06	5.17612e+06	4.65604e+06	4.73377e+06	4.082e+06	4.53774e+06	2.07438e+06	4.63418e+06	5.93491e+06	5.89325e+06	3.88868e+06	3.47109e+06	6.9979e+06	4.78589e+06	6.68331e+06	5.26908e+06	7.70702e+06	6.55314e+06	7.33771e+06	7.09577e+06	6.3315e+06	7.29261e+06
S29053	317.105	2.887	#N/A	#N/A	#N/A	414932	448396	516656	498666	444730	448016	516601	543909	298352	557547	860530	1.62831e+06	395736	94499	581282	4.12402e+06	1.59993e+06	308454	221299	129185	219646	426714	707124	257273	240382
S62805	153.09	2.902	C05135	HMDB0013253	Organic acids and derivatives	1.04178e+06	1.29324e+06	1.07517e+06	1.04816e+06	991127	953199	1.03636e+06	1.53954e+06	1.08639e+06	231872	168626	87816.4	186189	388851	7.03569e+06	332990	2.58584e+06	408438	2.63082e+06	1.02555e+06	1.35494e+06	1.50384e+06	1.05335e+06	2.42384e+06	534904
S2660	262.059	2.908	C08052	HMDB0014965	Organoheterocyclic compounds	1.97659e+06	2.02104e+06	1.94311e+06	1.82102e+06	1.95582e+06	1.96538e+06	2.0848e+06	2.0651e+06	1.86738e+06	3.15735e+06	2.72361e+06	2.61303e+06	2.40044e+06	2.97841e+06	1.36757e+06	3.34689e+06	2.56429e+06	3.42554e+06	2.2027e+06	2.08858e+06	2.57227e+06	1.68999e+06	1.98784e+06	2.29735e+06	2.01141e+06
S113369146	422.18	2.918	#N/A	#N/A	#N/A	419554	464561	363194	541576	439938	365316	443861	693941	392013	1.56339e+06	585380	97547.7	95200	250448	4.57423e+06	110762	1.64515e+06	96843.5	194958	152514	148105	74682.9	71135.7	175917	179706
S8420081	265.106	2.921	#N/A	HMDB0040694	Organic acids and derivatives	1.99578e+06	2.17516e+06	1.97588e+06	2.33134e+06	1.98544e+06	2.22513e+06	2.09702e+06	2.15928e+06	2.16991e+06	6.38163e+06	3.87922e+06	3.29493e+06	1.96111e+06	630039	7.46731e+06	4.62719e+06	4.24151e+06	857848	1.11225e+06	924637	964910	832219	811509	736061	217463
S90925	292.073	2.927	#N/A	#N/A	#N/A	1.19561e+06	1.21567e+06	1.16964e+06	1.37317e+06	1.39621e+06	1.46542e+06	1.37178e+06	1.46214e+06	1.43531e+06	1.0462e+06	1.5193e+06	1.99326e+06	1.51845e+06	943383	991541	1.29793e+06	1.07762e+06	1.24044e+06	2.36987e+06	1.67452e+06	1.76161e+06	1.47772e+06	1.41607e+06	1.89039e+06	1.64269e+06
MReference-1754	126.032	2.935	C02752	#N/A	#N/A	1.52362e+07	1.57819e+07	1.54131e+07	1.61272e+07	1.5928e+07	1.41972e+07	1.62079e+07	1.82559e+07	1.36182e+07	1.44717e+07	1.60639e+07	1.27432e+07	2.09769e+07	1.55796e+07	9.23472e+06	1.87671e+07	1.45271e+07	1.6197e+07	1.77627e+07	1.88987e+07	1.76195e+07	1.91495e+07	1.92399e+07	1.89398e+07	2.07969e+07
S8708	177.079	2.939	#N/A	HMDB0001855	Organoheterocyclic compounds	2.31257e+06	2.26329e+06	2.32001e+06	2.60075e+06	2.62612e+06	3.64516e+06	2.38166e+06	2.58857e+06	2.55246e+06	394402	3.16756e+06	6.02253e+06	3.08574e+06	640540	1.27858e+06	3.7378e+06	1.88564e+06	1.2775e+06	1.68495e+06	3.00712e+06	1.98986e+06	5.81142e+06	4.32132e+06	3.37441e+06	1.52556e+06
S391564	420.165	2.941	C11645	#N/A	Terpenoids	4.08896e+06	3.99948e+06	4.189e+06	3.48498e+06	3.33077e+06	4.02917e+06	2.307e+06	2.53682e+06	3.92344e+06	2.24587e+06	6.25944e+06	1.02439e+07	6.28862e+06	3.49639e+06	3.86711e+06	5.46929e+06	4.27759e+06	3.50886e+06	2.07318e+06	2.09609e+06	2.55937e+06	2.95611e+06	2.28256e+06	2.24731e+06	1.30778e+06
S1906	151.064	2.947	C06804	HMDB0001859	Benzenoids	2.08961e+06	1.73838e+06	2.25532e+06	2.47515e+06	2.34932e+06	3.11339e+06	2.69163e+06	2.16544e+06	2.54536e+06	2.40537e+06	3.27531e+06	4.44096e+06	2.97961e+06	3.55734e+06	1.62542e+06	2.68222e+06	2.62166e+06	3.82986e+06	2.80362e+06	2.79909e+06	3.14419e+06	2.62907e+06	2.03744e+06	2.5197e+06	2.46424e+06
S2063	194.069	2.947	#N/A	HMDB0001867	Benzenoids	724860887	709684866	6.90759e+08	7.49136e+08	7.12168e+08	7.1031e+08	7.01289e+08	7.48395e+08	6.96909e+08	4.04806e+08	9.51292e+08	1322327061	1126744141	615021496	4.92168e+08	9.63331e+08	6.90173e+08	8.54671e+08	8.23453e+08	8.23125e+08	8.3375e+08	747401801	5.68518e+08	7.4019e+08	710023414
S7389	119.037	2.948	#N/A	HMDB0062270	Benzenoids	2.84659e+08	271843336	2.66927e+08	290108503	283165628	2.76013e+08	2.71708e+08	2.86692e+08	2.75409e+08	1.52221e+08	3.78243e+08	5.3626e+08	4.46249e+08	2.47559e+08	1.84526e+08	3.66826e+08	2.66304e+08	3.3924e+08	3.28047e+08	3.20498e+08	3.29262e+08	301508461	2.21579e+08	2.87725e+08	2.70143e+08
S30649	152.095	2.949	#N/A	HMDB0040340	Organoheterocyclic compounds	2.89064e+06	2.80587e+06	2.88155e+06	3.02856e+06	3.07133e+06	2.77959e+06	2.89698e+06	3.09861e+06	3.38912e+06	7.36861e+06	2.994e+06	614838	998550	5.05065e+06	1.49066e+07	4.43598e+06	8.13108e+06	2.09597e+06	2.93475e+06	480798	1.83717e+06	2.79939e+06	2.18961e+06	2.34577e+06	1.66475e+06
S4489	108.021	2.959	C00472	HMDB0003364	Organic oxygen compounds	8.23218e+06	8.77299e+06	8.58777e+06	8.67509e+06	8.89474e+06	6.56687e+06	8.9868e+06	8.57354e+06	6.88963e+06	8.63153e+06	8.95289e+06	6.35645e+06	1.18707e+07	8.42885e+06	5.72634e+06	1.06873e+07	8.28082e+06	8.42925e+06	9.44874e+06	9.77507e+06	9.21769e+06	1.04223e+07	1.16524e+07	1.12997e+07	1.29149e+07
S5463	129.079	2.962	C07500	HMDB0015212	Organic acids and derivatives	1.3522e+06	1.78836e+06	1.62684e+06	1.76919e+06	1.92238e+06	1.35957e+06	1.99952e+06	2.13121e+06	1.94904e+06	2.03302e+06	1.31459e+06	904045	1.00672e+06	407167	597238	2.00382e+06	1.00274e+06	1.42119e+06	794513	638911	951537	947164	490277	777233	1.06126e+06
S9911368	243.122	2.972	#N/A	HMDB0028805	Organic acids and derivatives	5.07991e+06	5.11414e+06	5.28688e+06	5.43841e+06	5.31283e+06	4.81266e+06	4.82551e+06	5.27985e+06	5.03797e+06	5.35123e+06	4.64152e+06	5.02831e+06	3.54501e+06	5.84961e+06	3.44105e+06	9.46827e+06	6.25297e+06	6.79136e+06	8.42926e+06	1.5082e+07	1.01009e+07	6.50879e+06	6.31534e+06	9.5382e+06	1.06586e+07
S3199	221.142	2.976	#N/A	#N/A	#N/A	949938	711473	550284	601688	925639	716486	809479	769777	1.0276e+06	570168	459718	249861	559124	7.59881e+06	807832	689982	3.03221e+06	615835	1.85635e+06	3.18748e+06	1.88655e+06	743432	961773	1.00819e+06	1.09363e+06
MReference-596	237.087	2.976	C00835	HMDB0000238	Organoheterocyclic compounds	1.23555e+07	1.00225e+07	7.80608e+06	7.57792e+06	1.11517e+07	7.26203e+06	7.65121e+06	7.76728e+06	6.63372e+06	735047	9.8229e+06	1.36387e+07	1.5095e+07	2.70864e+06	1.649e+06	8.91266e+06	4.42343e+06	1.09262e+07	4.68247e+06	1.33771e+07	9.66192e+06	2.54951e+07	9.3393e+06	1.07806e+07	9.44319e+06
S389405	198.064	2.985	C04771	HMDB0015188	Organic acids and derivatives	2.62441e+06	2.444e+06	2.59973e+06	2.70497e+06	2.53112e+06	2.55823e+06	2.69361e+06	2.8715e+06	2.37581e+06	4.83696e+06	2.06975e+06	255955	1.11634e+06	3.2763e+06	5.12156e+06	4.22912e+06	4.20899e+06	2.14398e+06	2.4747e+06	3.13008e+06	2.58292e+06	4.50547e+06	4.49866e+06	3.42774e+06	3.7667e+06
S11979132	235.071	2.993	#N/A	HMDB0013204	Organoheterocyclic compounds	6.01551e+06	4.71351e+06	6.07428e+06	3.70525e+06	3.62068e+06	4.7316e+06	4.53225e+06	4.05765e+06	6.34297e+06	2.59427e+06	5.82507e+06	3.9297e+06	1.09512e+07	4.11228e+06	4.4549e+06	5.23537e+06	4.60085e+06	8.12496e+06	5.69143e+06	5.10477e+06	6.30705e+06	9.0004e+06	4.33736e+06	4.71726e+06	9.04255e+06
S7970426	233.09	2.995	#N/A	HMDB0035923	Organosulfur compounds	2.83996e+07	2.6704e+07	2.84885e+07	2.94797e+07	2.82992e+07	2.96047e+07	2.9554e+07	2.82684e+07	2.88872e+07	8.59088e+07	5.30479e+07	4.40627e+07	2.91723e+07	2.12518e+07	5.74636e+07	4.95825e+07	4.2766e+07	2.23899e+07	1.235e+07	2.00273e+07	1.82558e+07	1.90853e+07	2.51704e+07	1.60592e+07	2.22499e+07
S140088	300.121	3	C06046	#N/A	#N/A	1.2451e+06	1.47232e+06	1.83867e+06	1.47833e+06	1.89329e+06	1.22675e+06	1.39379e+06	1.63739e+06	1.49553e+06	671590	270706	65081	75445.1	253445	6.95968e+06	306132	2.50642e+06	312035	2.67603e+06	1.9193e+06	1.63579e+06	3.3517e+06	3.51911e+06	2.34327e+06	2.45387e+06
S83812	188.117	3.001	C02155	HMDB0000759	Organic acids and derivatives	606368	471925	792943	543796	488579	415522	618365	548962	643216	439735	554874	430789	794099	590952	727611	728869	682477	322558	611359	516638	483518	830795	491084	566805	941882
S141345	322.084	3.011	C12396	#N/A	#N/A	1.10115e+07	9.45918e+06	1.24989e+07	1.25245e+07	1.36367e+07	1.13521e+07	1.87312e+07	1.20279e+07	1.34316e+07	1.18021e+07	1.60346e+07	2.36525e+07	1.26491e+07	1.81651e+07	8.32086e+06	9.74201e+06	1.2076e+07	2.36507e+07	1.76935e+07	1.6003e+07	1.91157e+07	1.51767e+07	1.65359e+07	8.28314e+06	1.68165e+07
S30777530	347.115	3.013	#N/A	HMDB0041063	Organoheterocyclic compounds	4.06472e+06	4.04232e+06	3.82048e+06	4.09084e+06	4.41069e+06	4.39397e+06	3.96031e+06	4.33511e+06	4.2781e+06	2.28556e+06	5.42071e+06	6.43108e+06	7.54549e+06	3.25754e+06	578769	8.95796e+06	4.26476e+06	6.17769e+06	3.90104e+06	3.24992e+06	4.44288e+06	3.31769e+06	2.57101e+06	3.50457e+06	3.57593e+06
S139674	446.208	3.023	C21543	HMDB0014420	Benzenoids	4.31785e+06	4.48126e+06	5.87552e+06	3.87857e+06	4.61359e+06	6.04781e+06	5.46043e+06	3.7204e+06	2.91022e+06	3.92189e+06	2.75343e+06	1.6062e+06	2.73221e+06	2.47565e+06	387122	6.04095e+06	2.96791e+06	2.58524e+06	3.81468e+06	1.20513e+07	6.15041e+06	6.85179e+06	1.14447e+07	2.24988e+06	9.77542e+06
BGI462	219.111	3.028	C00864	HMDB0000210	Vitamins and Cofactors	6.66682e+08	6.80114e+08	6.72923e+08	6.96002e+08	7.04266e+08	7.07773e+08	7.03833e+08	6.55865e+08	6.50662e+08	6.29128e+08	8.1887e+08	9.38304e+08	8.89177e+08	3.44689e+08	4.76109e+08	860242242	5.60346e+08	828744419	4.65755e+08	9.68053e+08	754183957	1362166928	8.17605e+08	7.8095e+08	560330268
S4444997	332.055	3.03	C10118	HMDB0030802	Phenylpropanoids and polyketides	2.273e+06	2.06185e+06	2.07814e+06	2.40002e+06	1.63723e+06	2.41627e+06	2.25699e+06	1.96005e+06	2.86081e+06	1.48388e+06	3.23783e+06	3.26753e+06	4.96207e+06	1.74145e+06	1.17351e+06	5.66085e+06	2.8586e+06	2.809e+06	2.34918e+06	4.15691e+06	3.10503e+06	3.61979e+06	2.19988e+06	3.36286e+06	2.89113e+06
S4461	249.112	3.034	#N/A	#N/A	#N/A	1.30736e+06	1.34391e+06	1.53439e+06	1.43659e+06	1.39344e+06	1.33555e+06	1.63723e+06	1.64775e+06	1.57863e+06	3.06328e+06	1.15571e+06	69149.6	334688	1.39613e+06	3.94104e+06	2.24518e+06	2.52745e+06	571642	1.26317e+06	2.80354e+06	1.54612e+06	1.03852e+06	1.50364e+06	1.54278e+06	1.59197e+06
S13863636	160.074	3.038	#N/A	HMDB0029573	Organic acids and derivatives	1.52698e+06	1.11405e+06	1.43274e+06	1.09188e+06	1.05129e+06	1.29204e+06	1.23034e+06	919170	1.18375e+06	3.21763e+06	2.13198e+06	2.37398e+06	804320	1.54811e+06	3.86645e+06	656641	2.02373e+06	1.73152e+06	1.11894e+06	1.34178e+06	1.39741e+06	625897	510916	388127	504015
S166	179.081	3.055	C16675	HMDB0011690	Organoheterocyclic compounds	1.41859e+07	1.28319e+07	1.46737e+07	1.55757e+07	13480020	1.50343e+07	1.39707e+07	1.48485e+07	1.45618e+07	2.05545e+07	1.9864e+07	2.40788e+07	1.49587e+07	1.1405e+07	2.63725e+07	2.06671e+07	1.94815e+07	1.66649e+07	1.65755e+07	1.3821e+07	1.56871e+07	1.86563e+07	1.54917e+07	1.71549e+07	1.0905e+07
S83878	311.123	3.055	#N/A	HMDB0004824	Nucleosides, nucleotides, and analogues	1.65129e+08	1.47344e+08	1.49115e+08	1.59963e+08	1.63555e+08	1.70144e+08	1.65078e+08	1.73419e+08	1.70178e+08	2.33941e+08	2.15896e+08	2.46461e+08	1.67286e+08	1.41375e+08	2.93645e+08	2.41631e+08	2.2555e+08	1.91138e+08	1.91621e+08	1.63371e+08	182043486	2.20923e+08	1.751e+08	1.81013e+08	1.31417e+08
S29436	335.148	3.061	#N/A	#N/A	#N/A	1.32232e+06	1.16863e+06	1.61984e+06	1.58381e+06	1.06011e+06	1.14745e+06	1.30026e+06	1.58667e+06	1.38828e+06	570696	1.60438e+06	1.47542e+06	2.76702e+06	662853	3.21327e+06	2.62124e+06	2.16579e+06	3.0739e+06	4.91129e+06	4.51229e+06	4.16582e+06	1.64736e+06	1.72473e+06	1.11092e+06	947117
S24846340	360.099	3.065	#N/A	#N/A	#N/A	356364	304966	391419	381268	378476	433664	487575	380735	463549	1.79549e+06	678520	48968.2	191101	1.37353e+06	1.30432e+06	60543.4	912798	296086	354279	654484	434950	86173	69425.9	81202.8	118565
S3627	222.111	3.068	C13708	#N/A	#N/A	2.12056e+07	1.91012e+07	2.33809e+07	2.28533e+07	2.08797e+07	2.21388e+07	2.18604e+07	2.29319e+07	2.15899e+07	1.99056e+07	1.94068e+07	2.07951e+07	1.75197e+07	3.16343e+07	1.11948e+07	1.28714e+07	1.85668e+07	3.9435e+07	4.02492e+07	6.19915e+07	4.72252e+07	2.23762e+07	2.76058e+07	2.38825e+07	4.35064e+07
MReference-188	183.054	3.075	#N/A	#N/A	#N/A	1.39564e+07	1.31565e+07	1.32413e+07	1.38964e+07	1.36009e+07	1.45222e+07	1.4015e+07	1.39087e+07	1.39226e+07	1.36277e+07	1.79732e+07	25376975	1.49149e+07	1.75554e+07	5.83975e+06	1.54845e+07	1.29599e+07	3.47196e+07	1.74853e+07	5.91158e+06	1.93722e+07	9.65034e+06	1.00184e+07	9.12601e+06	6.89619e+06
S2468	221.106	3.077	C14291	HMDB0031770	Organoheterocyclic compounds	6.47631e+06	7.43899e+06	3.86588e+06	6.70565e+06	2.88893e+06	6.43559e+06	5.77744e+06	6.92947e+06	6.4489e+06	6.06743e+06	6.41962e+06	6.55426e+06	6.63715e+06	4.38986e+06	2.97616e+06	4.61103e+06	3.99235e+06	1.38516e+07	1.13339e+07	1.21375e+07	1.2441e+07	6.72408e+06	6.80528e+06	8.24474e+06	9.71014e+06
S60257	291.078	3.08	C07573	#N/A	#N/A	650586	671730	707359	858692	589988	639784	752829	733745	799764	2.25741e+06	1.35071e+06	1.0596e+06	735107	650968	1.85588e+06	970371	1.15907e+06	631308	465865	378293	491822	781181	749446	687039	510237
S30778617	263.116	3.081	#N/A	HMDB0061055	Organoheterocyclic compounds	7.6346e+06	7.08946e+06	7.86968e+06	7.63846e+06	7.83149e+06	7.85657e+06	8.10894e+06	7.91189e+06	7.46212e+06	1.62095e+06	666640	87003.1	291966	856288	5.5791e+07	1.1852e+06	1.92775e+07	1.08893e+06	9.17191e+06	6.3813e+06	5.54738e+06	1.10994e+07	8.87057e+06	6.53034e+06	6.42864e+06
S4925940	162.072	3.099	#N/A	HMDB0039227	Organic acids and derivatives	1.04307e+06	1.04684e+06	1.16517e+06	972935	922960	1.01431e+06	991346	1.44111e+06	872633	2.17695e+06	1.51308e+06	1.74164e+06	620658	1.20017e+06	887124	589497	892264	1.43245e+06	946251	1.27749e+06	1.21873e+06	562292	657636	473879	1.0576e+06
S35014481	279.131	3.101	#N/A	HMDB0037844	Organic acids and derivatives	4.16329e+07	5.18032e+07	5.39489e+07	41275491	5.36989e+07	4.20569e+07	6.1147e+07	4.32733e+07	4.32088e+07	9.39287e+06	3.38034e+07	5.67788e+07	3.52384e+07	2.16558e+07	6.18949e+07	4.77848e+07	4.37785e+07	9.78615e+07	6.01093e+07	9.3626e+07	8.38656e+07	8.8399e+07	6.15036e+07	5.5313e+07	4.26952e+07
S106563	409.16	3.102	C08333	#N/A	Amino acid related compounds	281487	324411	227209	376819	300656	257603	288759	261488	328675	1.55208e+06	560251	63670.5	64999.3	313611	3.68096e+06	576094	1.52355e+06	88476.4	345102	119192	184257	67849.9	171030	129284	198410
S4450275	245.091	3.104	C19897	#N/A	#N/A	1.36677e+06	1.15513e+06	1.32134e+06	1.25123e+06	1.20153e+06	1.33708e+06	1.30643e+06	1.2568e+06	1.17729e+06	2.11716e+06	1.35034e+06	1.08301e+06	850840	3.46242e+06	767423	579679	1.60317e+06	4.41609e+06	1.05656e+06	573384	2.01535e+06	865354	830096	1.09611e+06	704533
S4588654	307.128	3.104	#N/A	HMDB0059780	Nucleosides, nucleotides, and analogues	1.49263e+06	1.37438e+06	1.63814e+06	1.63877e+06	1.46961e+06	2.26904e+06	1.5236e+06	1.54743e+06	1.47739e+06	1.70392e+06	2.24591e+06	3.26383e+06	1.76997e+06	1.15037e+06	4.0665e+06	1.91438e+06	2.37708e+06	2.03282e+06	1.77751e+06	1.24286e+06	1.68439e+06	1.88246e+06	1.49261e+06	1.43461e+06	574908
S35014423	334.153	3.115	#N/A	HMDB0037499	Organoheterocyclic compounds	1.4004e+06	1.26035e+06	1.5403e+06	1.38678e+06	1.23102e+06	1.58854e+06	1.45946e+06	1.53179e+06	1.41274e+06	6.42729e+06	3.64605e+06	2.85035e+06	1.66052e+06	1.14697e+06	3.41513e+06	1.48055e+06	2.01422e+06	2.26074e+06	1.13229e+06	1.28834e+06	1.56045e+06	1.01106e+06	1.26542e+06	1.37151e+06	432958
S10709958	230.062	3.119	#N/A	HMDB0062720	Organic acids and derivatives	7.0751e+07	6.8648e+07	7.48889e+07	7.3225e+07	6.64168e+07	6.59457e+07	7.03879e+07	7.35552e+07	6.79644e+07	1.33611e+08	107326856	1.14956e+08	7.34142e+07	7.1271e+07	1.65121e+08	7.81358e+07	1.04842e+08	6.64229e+07	6.97675e+07	3.1274e+07	5.58215e+07	9.86719e+07	7.46626e+07	7.3967e+07	3.50425e+07
MReference-3370	114.08	3.125	C19284	#N/A	#N/A	9.82122e+06	7.90188e+06	1.16219e+07	8.67563e+06	8.63914e+06	8.46734e+06	8.11622e+06	9.93837e+06	8.30502e+06	8.82928e+06	7.81445e+06	8.35765e+06	6.25642e+06	6.63562e+06	2.00688e+07	8.42244e+06	1.1709e+07	6.60082e+06	1.83181e+07	7.48939e+06	1.08028e+07	9.94812e+06	10962550	1.53293e+07	1.27619e+07
S4573625	220.117	3.129	C01298	#N/A	#N/A	1.02946e+06	905471	1.0386e+06	1.05323e+06	986622	1.03613e+06	1.02574e+06	1.07835e+06	977858	1.80901e+06	1.50288e+06	1.64815e+06	1.05147e+06	809443	1.92428e+06	1.3195e+06	1.35107e+06	929686	909288	851890	896955	1.01437e+06	924390	1.23156e+06	713854
S14593	160.085	3.13	C10996	#N/A	#N/A	3.61728e+07	3.58733e+07	3.5966e+07	3.71468e+07	3.49931e+07	3.89244e+07	3.58014e+07	3.76076e+07	3.61634e+07	6.0289e+07	5.22377e+07	5.55647e+07	4.08596e+07	2.78253e+07	6.18454e+07	5.45974e+07	4.80893e+07	2.94986e+07	2.93864e+07	3.49076e+07	3.12642e+07	3.87649e+07	3.9273e+07	4.00703e+07	3.57304e+07
S24784893	133.056	3.134	C17241	#N/A	#N/A	283703	231970	374062	392624	329459	434419	348001	262822	332675	3.10274e+06	1.69532e+06	1.19698e+06	786251	224333	3.92482e+06	7.35805e+06	3.83573e+06	255773	258853	6.372e+06	2.29554e+06	3.18538e+06	485687	374314	2.89846e+06
S9702119	312.078	3.135	C18518	#N/A	#N/A	253660	299015	306631	279724	285602	368858	332267	300191	272687	134116	767544	1.68726e+06	481256	49713.1	156229	66464	90801.9	177933	73509.4	178589	143344	204360	229176	349846	102586
S26309	233.127	3.137	#N/A	#N/A	#N/A	8.51783e+06	7.84217e+06	8.27203e+06	7.93023e+06	8.21662e+06	8.85659e+06	8.51461e+06	8.21363e+06	8.34553e+06	7.34594e+06	9.01953e+06	1.23928e+07	7.31981e+06	1.94125e+07	5.2283e+06	5.44709e+06	1.00293e+07	1.14633e+07	1.07373e+07	5.72432e+06	9.30831e+06	8.87853e+06	6.48383e+06	3.90999e+06	4.56382e+06
S388695	266.065	3.143	C01993	#N/A	#N/A	4.62282e+07	3.03445e+07	3.54691e+07	4.22446e+07	2.83598e+07	3.8707e+07	3.17797e+07	4.03853e+07	3.94275e+07	9.75368e+07	5.09898e+07	3.25226e+07	2.291e+07	4.23563e+07	1.26952e+08	3.11119e+07	6.68067e+07	1.43825e+07	4.1537e+07	2.68975e+07	2.76057e+07	2.66384e+07	4.22938e+07	2.90934e+07	2.5706e+07
S2206	184.085	3.145	#N/A	#N/A	#N/A	1.80602e+07	1.5935e+07	1.89197e+07	1.77139e+07	1.80237e+07	1.67406e+07	1.70394e+07	1.82048e+07	2.39646e+07	1.44682e+07	2.55958e+07	3.30908e+07	2.92285e+07	1.88247e+07	9.60142e+06	3.83238e+07	2.225e+07	4.07142e+07	2.21827e+07	6.69723e+06	2.31981e+07	1.55069e+07	1.97299e+07	1.44095e+07	2.32664e+07
S17216022	383.108	3.145	#N/A	HMDB0000912	Nucleosides, nucleotides, and analogues	7.53299e+07	7.42713e+07	7.91474e+07	7.34219e+07	6.99468e+07	7.53518e+07	7.54263e+07	7.78184e+07	7.37777e+07	1.05454e+08	9.06686e+07	9.42694e+07	7.22827e+07	8.26222e+07	1.1841e+08	1.15718e+08	1.05583e+08	8.56743e+07	7.42878e+07	8.63539e+07	8.21053e+07	8.60129e+07	7.8735e+07	7.77673e+07	1.02858e+07
S391773	166.038	3.149	C12114	#N/A	#N/A	3.6389e+07	3.57989e+07	3.64982e+07	3.80516e+07	3.69827e+07	3.92026e+07	3.86893e+07	4.07586e+07	3.72822e+07	1.71955e+07	3.69468e+07	2.71584e+07	6.64866e+07	3.62094e+06	3.07158e+07	3.05614e+07	2.16327e+07	7.81571e+06	4.81467e+07	1.36953e+07	2.32192e+07	6.2034e+07	1.00234e+08	8.46982e+07	2.30106e+08
S20045	195.053	3.151	C04274	#N/A	#N/A	3.02615e+06	3.44941e+06	3.25346e+06	3.38128e+06	3.52706e+06	3.54749e+06	3.91291e+06	3.68538e+06	3.73444e+06	3.87304e+06	2.61074e+06	2.20585e+06	1.75333e+06	2.27134e+06	6.00128e+06	4.13623e+06	4.13628e+06	2.28318e+06	3.75331e+06	3.14977e+06	3.06208e+06	2.9092e+06	2.4858e+06	3.07431e+06	4.28432e+06
S30776985	325.095	3.154	#N/A	HMDB0033193	Benzenoids	5.00597e+06	6.13664e+06	4.45536e+06	6.53834e+06	4.87528e+06	6.78633e+06	5.00442e+06	7.00475e+06	4.50927e+06	1.19903e+07	7.67567e+06	7.9977e+06	3.03902e+06	7.47048e+06	8.43219e+06	6.48653e+06	7.46307e+06	2.85414e+06	7.68781e+06	5.6454e+06	5.39579e+06	4.94634e+06	6.49124e+06	4.5305e+06	4.84124e+06
S10128482	205.095	3.163	C15481	#N/A	Carbohydrates	3.4875e+06	3.65566e+06	3.71565e+06	3.54381e+06	3.53648e+06	4.1444e+06	4.16627e+06	4.47115e+06	3.48808e+06	8.03692e+06	4.93231e+06	1.58153e+06	5.17847e+06	7.44259e+06	1.71291e+06	5.24851e+06	4.80134e+06	1.0516e+07	5.69532e+06	3.00952e+06	6.40693e+06	1.89856e+06	3.55891e+06	3.92625e+06	4.51033e+06
S6684	240.075	3.163	C14302	HMDB0032559	Benzenoids	1.60672e+06	1.54004e+06	1.54251e+06	1.50651e+06	1.44964e+06	1.53085e+06	1.644e+06	1.60037e+06	1.5079e+06	4.77649e+06	2.43541e+06	1.50662e+06	1.02313e+06	2.61486e+06	2.6694e+06	2.87488e+06	2.71971e+06	1.70081e+06	837687	791331	1.10994e+06	914363	1.3292e+06	853916	1.21771e+06
S28534154	186.053	3.164	#N/A	HMDB0041026	Organoheterocyclic compounds	2.25308e+06	1.8677e+06	2.24019e+06	2.57847e+06	2.29915e+06	2.52064e+06	2.4694e+06	2.07483e+06	2.33921e+06	2.22317e+06	1.94555e+06	1.74147e+06	1.872e+06	3.17659e+06	1.65623e+06	2.10896e+06	2.31392e+06	3.09183e+06	2.43844e+06	4.66372e+06	3.398e+06	1.92817e+06	2.94198e+06	1.90108e+06	4.98636e+06
S4563	253.117	3.164	C07417	HMDB0014444	Organoheterocyclic compounds	548157	465561	580394	495683	590519	581180	684247	689925	698517	791460	676649	758600	479888	843705	337859	404538	528700	1.41755e+06	1.06221e+06	1.29464e+06	1.25813e+06	419438	839166	552002	1.02111e+06
S35014483	327.132	3.165	#N/A	HMDB0037846	Organic acids and derivatives	1.69291e+06	1.69512e+06	1.84404e+06	1.83149e+06	1.73764e+06	1.65059e+06	1.75511e+06	1.4522e+06	1.51018e+06	3.18714e+06	2.48797e+06	1.88563e+06	2.39113e+06	1.01287e+06	1.33099e+06	3.68898e+06	2.01095e+06	3.42573e+06	2.3523e+06	1.99015e+06	2.58939e+06	1.32946e+06	1.49839e+06	2.04622e+06	1.92309e+06
S388960	214.096	3.168	#N/A	#N/A	#N/A	2.7527e+06	2.48525e+06	2.976e+06	2.70836e+06	2.69913e+06	2.86264e+06	2.26022e+06	2.90654e+06	2.66769e+06	850297	1.38253e+06	1.16583e+06	2.13145e+06	4.95926e+06	1.60155e+06	3.55342e+06	3.37141e+06	2.90313e+06	2.65489e+06	1.38671e+06	2.31491e+06	6.5685e+06	4.17062e+06	4.77967e+06	4.68166e+06
MReference-570	169.074	3.181	C00314	HMDB0000239	Organoheterocyclic compounds	4.80549e+06	5.4098e+06	5.3983e+06	5.13011e+06	4.73501e+06	4.35423e+06	4.70196e+06	6.07325e+06	5.3825e+06	6.42385e+06	3.5903e+06	3.07594e+06	1.2711e+06	2.18364e+06	1.48729e+07	3.96991e+06	7.00881e+06	4.05533e+06	1.19061e+07	4.13423e+06	6.69857e+06	5.01005e+06	5.36505e+06	2.77881e+06	8.30297e+06
S4665	303.132	3.19	#N/A	HMDB0041989	Organoheterocyclic compounds	3.29327e+06	3.22921e+06	3.26585e+06	3.24596e+06	2.67864e+06	2.86918e+06	2.68977e+06	3.39694e+06	2.57104e+06	1.17081e+07	6.07671e+06	3.62116e+06	2.90089e+06	2.76491e+06	4.84015e+06	4.95563e+06	4.1869e+06	2.62349e+06	1.94906e+06	2.93837e+06	2.50364e+06	1.69567e+06	2.93477e+06	1.88741e+06	1.96343e+06
S84301	247.052	3.191	C18604	#N/A	#N/A	2.60031e+07	1.89522e+07	17620911	2.96082e+07	2.11492e+07	2.71971e+07	1.84891e+07	1.64826e+07	2.50691e+07	4.21127e+07	2.84772e+07	2.45651e+07	1.87539e+07	2.23083e+07	3.05836e+07	1.98035e+07	2.42318e+07	1.18747e+07	2.1773e+07	1.14563e+07	1.50347e+07	1.18102e+07	1.69929e+07	8.24513e+06	1.15075e+07
S4587687	422.173	3.191	#N/A	HMDB0029507	Phenylpropanoids and polyketides	5.15445e+06	4.89616e+06	4.33617e+06	5.17376e+06	4.7948e+06	4.55594e+06	4.61149e+06	4.70899e+06	4.5679e+06	8.08481e+06	6.23144e+06	5.86382e+06	4.74568e+06	4.19426e+06	9.14132e+06	4.65146e+06	5.99568e+06	5.19707e+06	3.45479e+06	3.81753e+06	4.15646e+06	3.55723e+06	4.98436e+06	5.08776e+06	3.9915e+06
S5026	250.051	3.192	C07658	HMDB0014503	Benzenoids	5.57125e+06	5.53978e+06	5.24354e+06	5.45592e+06	5.50215e+06	5.25759e+06	5.25528e+06	5.41129e+06	5.09301e+06	239392	5.68439e+06	7.83225e+06	8.98153e+06	397692	2.22305e+06	4.69323e+06	2.43799e+06	501988	7.83596e+06	8.50678e+06	5.61491e+06	7.09483e+06	7.61712e+06	9.15827e+06	7.44732e+06
S11481	138.079	3.198	C19218	#N/A	#N/A	4.70362e+07	5.58404e+07	4.30312e+07	4.24711e+07	4.60019e+07	3.9679e+07	3.89554e+07	4.76011e+07	4.66493e+07	2.15008e+07	4.25108e+07	7.00634e+07	3.59681e+07	2.17382e+07	3.23861e+07	4.77616e+07	3.39619e+07	5.52767e+07	4.75411e+07	5.3558e+07	5.21252e+07	2.166e+08	6.07036e+07	1.10222e+08	4.99681e+07
S7279	164.095	3.198	C11224	#N/A	#N/A	279330	377183	330664	415296	339998	285586	351315	353759	360958	1.17013e+06	413077	30087.9	39011.5	489808	1.83004e+06	465380	928408	310168	475148	50051.8	278456	412373	362720	481611	434912
S28639076	377.134	3.203	#N/A	#N/A	#N/A	1.01286e+06	1.01087e+06	1.262e+06	1.02774e+06	1.50134e+06	989149	836372	1.081e+06	1.01881e+06	2.10192e+06	776744	43281.7	185032	520765	5.16047e+06	1.73136e+06	2.47086e+06	309745	2.19902e+06	70451.3	859740	708371	1.38323e+06	1.53571e+06	5.20142e+06
S10264	184.121	3.205	#N/A	#N/A	#N/A	2.63274e+07	2.23602e+07	2.3818e+07	2.41995e+07	2.31907e+07	2.43938e+07	2.47848e+07	2.59113e+07	2.19365e+07	2.15986e+07	2.8481e+07	3.80278e+07	2.58166e+07	1.46423e+07	2.94494e+07	3.75171e+07	2.72029e+07	2.01461e+07	2.25066e+07	2.47831e+07	2.24786e+07	3.40322e+07	2.76304e+07	2.65437e+07	2.90177e+07
S30776712	303.168	3.225	#N/A	#N/A	#N/A	1.97713e+08	2.09771e+08	2.45953e+08	241544991	2.00431e+08	2.28392e+08	1.96141e+08	2.34531e+08	2.19168e+08	3.43025e+08	321559621	415260052	2.06393e+08	1.68224e+08	5.22836e+08	1.30861e+08	2.73974e+08	2.27004e+08	320074163	2.37531e+08	2.61536e+08	1.99809e+08	1.5027e+08	2.09748e+08	1.58983e+08
S16736896	418.19	3.241	#N/A	#N/A	#N/A	6.05422e+06	7.06034e+06	6.19127e+06	7.00153e+06	5.80056e+06	6.20609e+06	6.47739e+06	7.52223e+06	5.94648e+06	4.05032e+06	6.62463e+06	8.01636e+06	7.8072e+06	7.94989e+06	3.41035e+06	6.64182e+06	6.00069e+06	1.27751e+07	1.03243e+07	1.2101e+07	1.17334e+07	8.20137e+06	6.2705e+06	7.41747e+06	6.97477e+06
S4819	248.083	3.242	C07391	HMDB0014350	Organoheterocyclic compounds	917604	926459	966895	951109	970666	982034	970628	1.05218e+06	1.16494e+06	587308	1.51848e+06	2.01762e+06	1.95051e+06	1.04918e+06	200269	886557	712001	2.11584e+06	786730	916839	1.27314e+06	784087	586405	742244	655749
S30208	166.111	3.245	#N/A	HMDB0031860	Organoheterocyclic compounds	956013	1.07034e+06	942963	1.05833e+06	1.06282e+06	1.0772e+06	1.04191e+06	1.1427e+06	1.20471e+06	1.12755e+06	679351	380838	529666	2.10252e+06	3.43962e+06	1.38937e+06	2.3105e+06	985384	989271	3.16677e+06	1.71381e+06	1.86147e+06	997466	1.06638e+06	1.15147e+06
S16736894	448.201	3.248	#N/A	#N/A	#N/A	3.02908e+06	3.47845e+06	2.75107e+06	3.59225e+06	2.7737e+06	2.8999e+06	2.82372e+06	4.72277e+06	2.98064e+06	6.36494e+06	4.16593e+06	3.47338e+06	2.65946e+06	6.90797e+06	5.48344e+06	4.43335e+06	5.60825e+06	4.48219e+06	2.20279e+06	1.87762e+06	2.8542e+06	3.6468e+06	2.94719e+06	2.35569e+06	1.41607e+06
BGI574	173.015	3.25	C06333	#N/A	#N/A	5.97787e+06	5.98232e+06	6.05429e+06	6.02386e+06	6.12458e+06	6.35022e+06	6.28252e+06	6.02419e+06	6.05277e+06	4.78308e+06	6.29014e+06	6.86571e+06	7.22161e+06	5.05967e+06	5.84131e+06	1.24004e+07	7.76712e+06	6.11381e+06	5.72668e+06	6.14826e+06	5.99625e+06	8.12586e+06	7.39142e+06	7.30991e+06	8.08399e+06
S23325665	413.211	3.252	#N/A	#N/A	#N/A	478670	609113	474598	481018	460148	592831	532148	655310	457070	112669	423178	483376	673488	271827	117577	339015	242806	1.47203e+06	437260	1.93244e+06	1.28058e+06	1.10404e+06	1.10202e+06	1.1788e+06	315198
S168002	418.138	3.253	C06446	#N/A	#N/A	1.22431e+06	1.05549e+06	1.09504e+06	1.14281e+06	951131	1.11864e+06	1.13298e+06	1.01929e+06	953699	238360	981978	1.64109e+06	1.06649e+06	1.26566e+06	253482	789746	769630	2.65864e+06	1.83443e+06	2.0049e+06	2.16599e+06	1.01467e+06	835409	1.2771e+06	1.16062e+06
S11963	111.032	3.255	C05942	HMDB0004230	Organoheterocyclic compounds	2.41021e+06	2.2869e+06	1.82113e+06	2.32652e+06	2.4194e+06	2.74584e+06	2.30267e+06	1.98987e+06	1.86586e+06	689778	1.89414e+06	1.04376e+06	3.94889e+06	1.59021e+06	1.01774e+06	2.12054e+06	1.57616e+06	2.34823e+06	3.16712e+06	4.58273e+06	3.36603e+06	5.44174e+06	5.06385e+06	4.86958e+06	4.80815e+06
S16744232	210.072	3.255	C11165	#N/A	#N/A	1.63899e+07	1.65622e+07	1.60752e+07	1.66861e+07	1.69767e+07	1.73971e+07	1.73427e+07	1.67691e+07	1.65368e+07	1.05802e+07	1.6885e+07	2.14734e+07	1.86015e+07	1.82072e+07	9.41557e+06	1.88349e+07	1.54859e+07	3.00604e+07	2.3284e+07	2.70767e+07	2.6807e+07	1.85464e+07	1.56709e+07	2.03756e+07	2.76888e+07
S390103	195.09	3.256	C07921	HMDB0014903	Phenylpropanoids and polyketides	593325	709587	754074	717590	758037	546389	544341	759310	666251	1.59277e+06	760440	259762	428785	575620	2.08087e+06	882965	1.17982e+06	379030	785597	929788	698138	451781	405390	491701	650304
S11677329	381.154	3.257	C18415	#N/A	#N/A	7.06984e+06	7.4257e+06	6.93754e+06	7.27152e+06	7.18187e+06	6.36805e+06	7.32964e+06	8.386e+06	8.45547e+06	1.27827e+07	4.91041e+06	423392	1.52514e+06	4.70434e+06	5.64898e+07	8.64706e+06	2.32804e+07	3.97425e+06	5.93715e+06	1.25556e+06	3.72232e+06	1.77746e+06	3.49391e+06	5.31601e+06	6.69334e+06
BGI107	146.058	3.259	#N/A	#N/A	#N/A	1.48871e+07	1.52046e+07	1.5795e+07	1.43868e+07	1.55462e+07	1.51516e+07	1.52823e+07	1.57144e+07	1.54603e+07	1.40407e+07	1.20954e+07	1.06173e+07	1.16282e+07	1.47751e+07	1.43413e+07	6.42541e+06	1.18473e+07	2.42888e+07	3.04574e+07	2.75911e+07	2.74458e+07	3.02016e+07	1.84438e+07	2.40038e+07	1.62236e+07
S764	110.037	3.26	C00530	HMDB0002434	Benzenoids	6.26555e+06	6.70002e+06	6.55068e+06	6.81134e+06	6.38447e+06	6.27094e+06	6.4913e+06	6.66785e+06	6.21362e+06	6.33778e+06	4.76824e+06	3.91372e+06	4.05324e+06	6.04165e+06	6.47936e+06	4.21863e+06	5.57988e+06	9.10726e+06	1.23689e+07	1.12646e+07	1.09136e+07	1.21497e+07	7.84402e+06	1.00689e+07	9.50113e+06
S18218	128.047	3.261	C20717	HMDB0040594	Organoheterocyclic compounds	1.33237e+07	1.39796e+07	1.43088e+07	1.3282e+07	1.35e+07	1.31321e+07	1.3098e+07	1.31339e+07	1.31743e+07	1.27748e+07	1.03692e+07	8.80738e+06	9.52552e+06	1.30698e+07	1.31886e+07	7.39818e+06	1.12188e+07	2.02124e+07	2.66336e+07	2.51061e+07	2.3984e+07	2.71208e+07	1.70018e+07	2.17946e+07	1.6821e+07
S5816	145.053	3.261	C06338	#N/A	#N/A	5.72622e+06	5.8175e+06	6.12462e+06	6.26101e+06	6.10494e+06	6.01047e+06	6.27815e+06	6.59776e+06	6.19534e+06	4.74532e+06	3.78889e+06	1.74302e+06	4.87832e+06	4.97551e+06	4.80005e+06	3.07953e+06	4.28503e+06	1.08939e+07	1.08573e+07	1.25279e+07	1.14264e+07	1.16852e+07	7.11054e+06	1.0672e+07	6.43173e+06
S389022	295.128	3.267	C03416	#N/A	#N/A	5.93821e+06	6.18517e+06	6.03817e+06	5.93862e+06	6.27525e+06	5.99843e+06	6.01111e+06	6.5554e+06	7.24606e+06	7.8692e+06	7.00939e+06	6.64511e+06	6.51387e+06	6.42466e+06	6.61589e+06	5.96809e+06	6.33621e+06	1.19538e+07	7.08703e+06	7.14862e+06	8.72982e+06	7.18098e+06	3.76186e+06	7.6742e+06	2.23605e+06
MReference-449	187.064	3.27	#N/A	#N/A	#N/A	1.76675e+08	1.78428e+08	174562747	185764955	1.78012e+08	1.80092e+08	1.76228e+08	1.87032e+08	1.79711e+08	8.88282e+07	1.619e+08	1.90904e+08	2.05967e+08	1.01801e+08	9.1574e+07	1.07899e+08	1.00425e+08	4.24959e+08	1.41934e+08	4.63096e+08	3.4333e+08	3.30939e+08	2.47511e+08	3.18218e+08	1.07909e+08
S1781075	239.079	3.27	#N/A	HMDB0131468	Benzenoids	1.38987e+08	1.40781e+08	138412506	1.46726e+08	139750200	1.47056e+08	1.42174e+08	1.3907e+08	1.35792e+08	2.71832e+08	1.73062e+08	1.39843e+08	107512247	2.23342e+08	2.0634e+08	2.4069e+08	2.23457e+08	1.42614e+08	8.95861e+07	8.4972e+07	1.05724e+08	1.36104e+08	1.50394e+08	1.13591e+08	1.41747e+08
S819430	443.17	3.27	#N/A	HMDB0015560	Organoheterocyclic compounds	1.316e+06	1.51402e+06	1.53278e+06	1.52243e+06	1.38184e+06	1.53394e+06	1.44345e+06	1.54463e+06	1.41863e+06	1.40792e+06	1.56163e+06	2.0389e+06	1.23808e+06	1.21127e+06	1.30781e+06	708937	1.07601e+06	3.41231e+06	588537	1.38726e+06	1.79604e+06	2.03268e+06	1.44921e+06	2.06123e+06	204867
S21239054	370.149	3.274	C00718	HMDB0003403	Organic oxygen compounds	648560	658869	759608	660552	663340	606438	499558	660771	646089	188031	97696.3	43277.3	61780.9	582367	3.20809e+06	302658	1.36437e+06	236108	3.85705e+06	81844.1	1.39167e+06	162027	461978	649955	1.68338e+06
S3335651	220.096	3.277	#N/A	HMDB0060724	Organoheterocyclic compounds	2.04377e+06	2.01151e+06	2.09083e+06	2.04068e+06	2.01058e+06	1.97498e+06	1.87874e+06	2.11695e+06	2.26992e+06	886347	1.22746e+06	1.77586e+06	1.02018e+06	2.11798e+06	2.80466e+06	1.7546e+06	2.22575e+06	2.05791e+06	3.86381e+06	639405	2.18704e+06	5.16599e+06	2.83528e+06	4.99912e+06	1.45852e+06
S391334	367.138	3.282	C10939	#N/A	#N/A	1.11615e+06	1.18443e+06	1.21043e+06	1.27134e+06	1.0799e+06	1.12405e+06	1.11262e+06	1.12224e+06	1.13711e+06	2.76263e+06	1.84986e+06	1.55758e+06	1.22937e+06	672440	4.67255e+06	1.6093e+06	2.3181e+06	1.50914e+06	944829	2.30502e+06	1.58633e+06	2.30887e+06	921428	1.83615e+06	1.06552e+06
S49907	217.085	3.289	#N/A	#N/A	#N/A	9.78017e+06	9.90557e+06	1.27914e+07	10901783	1.1271e+07	1.0965e+07	1.1129e+07	1.16085e+07	1.09222e+07	992301	1.44916e+06	1.05643e+06	2.29875e+06	4.22664e+06	10715026	2.51527e+07	1.33648e+07	9.56779e+06	2.21813e+07	6.60485e+07	3.25992e+07	3.67856e+07	2.09728e+07	2.21474e+07	9.63761e+06
BGI382	204.09	3.29	C00078	HMDB0000929	Peptides	136731174	138102038	1.3528e+08	1.44188e+08	1.37153e+08	1.38754e+08	1.36302e+08	1.44773e+08	1.38955e+08	6.9484e+07	1.25653e+08	147684848	1.59792e+08	7.90227e+07	7.14788e+07	8.33019e+07	7.79345e+07	3.27216e+08	1.10176e+08	3.57733e+08	2.65042e+08	2.54617e+08	1.90638e+08	2.46105e+08	8.41135e+07
S13392987	306.089	3.308	#N/A	HMDB0031870	Organic acids and derivatives	4.21376e+06	4.93814e+06	4.61067e+06	4.51684e+06	4.49606e+06	4.4595e+06	4.32333e+06	4.72135e+06	4.38468e+06	1.59518e+06	6.9276e+06	9.20356e+06	9.98407e+06	3.58694e+06	1.0365e+06	4.25497e+06	2.95947e+06	7.42046e+06	5.50955e+06	4.55084e+06	5.82695e+06	3.67577e+06	2.55586e+06	3.73363e+06	3.34475e+06
S30778480	245.105	3.317	#N/A	HMDB0059782	Benzenoids	1.71445e+06	2.48582e+06	2.13587e+06	1.94818e+06	1.81848e+06	1.78386e+06	1.80485e+06	1.78278e+06	1.89042e+06	38755	98872.7	107690	150174	241797	399758	2.59199e+06	1.07785e+06	1.50935e+06	3.86738e+06	1.22842e+07	5.88697e+06	8.19345e+06	4.24063e+06	6.77688e+06	1.63145e+06
S4587696	438.168	3.318	C17868	HMDB0030620	Phenylpropanoids and polyketides	490416	477959	522422	499174	501523	526372	553013	505446	511808	730799	563416	576809	382640	660070	1.21651e+06	758377	878319	378527	470479	207760	352256	819937	519030	430347	200447
S159162	385.149	3.322	C19605	HMDB0060383	Organic acids and derivatives	155546	196281	191472	191869	231473	230363	215874	230094	204800	146864	76836.9	30558.4	53088.6	45776.2	933807	43542.4	341042	193478	562976	1.05916e+06	605204	1.8649e+06	704505	608074	223926
S109042	198.112	3.324	#N/A	#N/A	#N/A	3.06076e+06	4.32235e+06	4.61193e+06	3.50696e+06	3.6069e+06	3.37319e+06	3.50756e+06	3.57155e+06	3.34536e+06	2.09477e+06	1.52497e+06	714712	1.76542e+06	3.66228e+06	8.57078e+06	4.64985e+06	5.62764e+06	2.9891e+06	5.31593e+06	5.30047e+06	4.53517e+06	9.43986e+06	5.22947e+06	5.77923e+06	5.15307e+06
S88148	351.111	3.326	#N/A	HMDB0029337	Organic acids and derivatives	230008	216125	278086	231299	241850	248821	222157	245438	277817	2.26346e+06	846115	24933.8	249954	238524	183526	1.10542e+06	509157	210803	167987	41686.9	140159	84692.7	149231	89013.4	518518
S4589	178.074	3.328	C07428	HMDB0015253	Benzenoids	5.66215e+06	2.53698e+06	6.87705e+06	5.30115e+06	6.03104e+06	6.6357e+06	5.64252e+06	7.10845e+06	5.90574e+06	1.7744e+06	1.71374e+06	1.75129e+06	1.61553e+06	1.29709e+06	4.54734e+06	5.24259e+06	3.69567e+06	2.50297e+06	1.0882e+07	2.21029e+07	1.18293e+07	2.117e+07	1.36023e+07	2.14018e+07	2.26788e+06
S30790991	195.101	3.329	C19581	HMDB0062443	Organoheterocyclic compounds	4.94681e+06	4.31088e+06	5.84382e+06	4.2444e+06	4.01824e+06	3.93926e+06	3.97217e+06	4.89514e+06	4.74976e+06	227472	338595	200130	588182	536711	2.67234e+06	3.42045e+06	2.20983e+06	937130	9.34916e+06	1.80843e+07	9.45688e+06	1.94657e+07	1.06332e+07	1.76764e+07	1.35557e+06
S22498	211.096	3.329	C07207	HMDB0015078	Nucleosides, nucleotides, and analogues	506612	634653	622415	676589	717270	698539	688093	725230	616250	79403	78080.7	48909.1	105930	79171.2	133418	799970	337520	118186	1.465e+06	3.41094e+06	1.66471e+06	2.43697e+06	2.11705e+06	1.89669e+06	772624
S66273	271.106	3.334	C08329	#N/A	Amino acid related compounds	5.02787e+06	6.14291e+06	5.7705e+06	5.8189e+06	5.9966e+06	5.58183e+06	5.30703e+06	5.86177e+06	4.94069e+06	6.52837e+06	7.25173e+06	2.69491e+06	1.25319e+07	5.49515e+06	7.50727e+06	2.07551e+06	5.02598e+06	9.11552e+06	4.58341e+06	3.60157e+07	1.65715e+07	4.38621e+06	2.59828e+06	4.25116e+06	4.40005e+06
BGI466	136.053	3.338	C00548	HMDB0040733	Benzenoids	7.20336e+07	7.74554e+07	6.98967e+07	8.37089e+07	8.04557e+07	7.81742e+07	7.84187e+07	6.94472e+07	7.09917e+07	4.11875e+07	6.67247e+07	7.18341e+07	8.71525e+07	9.45716e+07	4.95125e+07	5.25704e+07	6.55515e+07	1.09579e+08	8.84958e+07	9.89493e+07	9.90081e+07	9.30434e+07	5.66448e+07	9.21213e+07	1.0595e+08
MReference-168	164.047	3.338	C01772	HMDB0002641	Phenylpropanoids and polyketides	5.92779e+07	6.46033e+07	5.86185e+07	6.73311e+07	6.55049e+07	6.13885e+07	6.30783e+07	6.06092e+07	5.59337e+07	3.46905e+07	5.61883e+07	5.59772e+07	7.78973e+07	8.45541e+07	4.31289e+07	4.63324e+07	5.80051e+07	9.51063e+07	7.53577e+07	9.39634e+07	8.81425e+07	7.47317e+07	4.89754e+07	7.79186e+07	8.80429e+07
S1675	182.058	3.338	C05582	HMDB0000118	Benzenoids	110351481	1.13794e+08	1.09273e+08	1.17451e+08	1.18923e+08	1.17124e+08	1.1808e+08	1.20815e+08	1.13729e+08	6.90043e+07	1.10527e+08	1.1517e+08	1.47407e+08	1.45045e+08	1.02033e+08	8.48636e+07	1.10647e+08	1.81677e+08	152882514	1.63497e+08	1.66019e+08	1.42444e+08	9.43398e+07	152748241	1.6046e+08
S25056989	266.996	3.338	C20247	#N/A	#N/A	2.4783e+06	2.55566e+06	2.38129e+06	2.59689e+06	2.69341e+06	2.44817e+06	2.37522e+06	2.45303e+06	2.40047e+06	1.29871e+06	2.57439e+06	2.43e+06	3.99446e+06	3.45347e+06	1.58395e+06	2.18094e+06	2.40612e+06	3.42176e+06	2.9488e+06	3.85647e+06	3.40901e+06	2.53887e+06	1.98919e+06	3.41874e+06	4.64233e+06
S9994726	199.085	3.339	#N/A	#N/A	#N/A	4.26259e+07	4.14337e+07	4.2758e+07	4.17896e+07	4.45582e+07	4.84734e+07	47479505	5.19958e+07	4.87083e+07	2.93766e+07	4.69255e+07	5.19471e+07	5.94528e+07	5.02895e+07	5.18845e+07	3.29761e+07	4.505e+07	7.34235e+07	6.73952e+07	5.75414e+07	6.612e+07	5.77609e+07	3.90406e+07	6.41317e+07	6.20246e+07
S2340857	225.064	3.339	#N/A	HMDB0060026	Benzenoids	8.30516e+06	8.49695e+06	8.39817e+06	8.61915e+06	9.08872e+06	9.26775e+06	9.42344e+06	9.10349e+06	8.67875e+06	5.34687e+06	8.55176e+06	9.88779e+06	1.04206e+07	1.04593e+07	6.73418e+06	7.71745e+06	8.30364e+06	1.58687e+07	1.17775e+07	1.08189e+07	1.28217e+07	1.11251e+07	6.78619e+06	1.11004e+07	8.75154e+06
S4021	275.029	3.345	#N/A	#N/A	#N/A	1.95947e+06	1.83879e+06	1.7813e+06	1.75569e+06	1.95432e+06	1.76806e+06	1.73489e+06	1.78377e+06	1.66509e+06	32770.6	1.00113e+06	1.66602e+06	1.30461e+06	295327	39996.6	49398.5	128241	557817	830952	3.01361e+06	1.46746e+06	953085	623765	2.10614e+06	1.82076e+06
S15968	332.068	3.346	#N/A	HMDB0014831	Organoheterocyclic compounds	1.00196e+07	1.02727e+07	1.19855e+07	1.13927e+07	1.43624e+07	1.08588e+07	1.06193e+07	1.08571e+07	10933822	9.94176e+06	1.37015e+07	2.09965e+07	1.01663e+07	7.71339e+06	1.42357e+07	1.6387e+07	1.27787e+07	1.18573e+07	1.29316e+07	1.42699e+07	1.30196e+07	1.36867e+07	1.32751e+07	1.40621e+07	1.13164e+07
S15	226.168	3.347	C04277	#N/A	#N/A	4.28889e+07	4.44655e+07	5.16694e+07	6.37253e+07	6.52676e+07	6.85603e+07	5.40809e+07	6.9959e+07	5.75982e+07	208128	418413	450161	596951	456492	382575	741997	527021	222131	368093	273168	287797	652419	357732	393529	2.78369e+06
MReference-2394	325.152	3.349	C10350	HMDB0034363	Organoheterocyclic compounds	1.32442e+07	1.37898e+07	1.58501e+07	1.44249e+07	1.37814e+07	1.29471e+07	1.25691e+07	1.46717e+07	1.4598e+07	4.55989e+07	2.65616e+07	2.21421e+07	1.19437e+07	1.43588e+07	7.16532e+07	1.64302e+07	3.41474e+07	1.37625e+07	7.44527e+06	5.21838e+06	8.80872e+06	9.80737e+06	8.17592e+06	8.15923e+06	3.55189e+06
S4593093	424.188	3.359	#N/A	HMDB0036596	Organoheterocyclic compounds	3.71643e+07	3.88294e+07	3.77999e+07	3.96943e+07	3.79134e+07	3.96924e+07	3.76553e+07	4.05177e+07	3.75736e+07	7.43612e+07	5.22615e+07	4.87185e+07	3.37047e+07	4.39939e+07	9.34577e+07	2.88165e+07	5.54227e+07	6.15195e+07	3.29989e+07	2.41242e+07	3.95475e+07	3.45942e+07	3.20092e+07	4.02499e+07	2.40837e+07
S323081	167.07	3.365	#N/A	HMDB0029873	Organic acids and derivatives	308592	354103	425288	348697	342909	303354	402017	441253	302373	573383	412770	388595	276333	536336	1.62787e+06	603103	922437	192127	153449	55021.1	133533	195079	173855	294822	348479
S4444127	466.199	3.365	#N/A	#N/A	#N/A	1.13728e+06	1.2011e+06	1.07507e+06	1.18282e+06	1.25448e+06	1.23016e+06	1.21576e+06	1.05625e+06	1.2438e+06	2.5625e+06	1.64694e+06	1.43878e+06	939539	1.1954e+06	2.12272e+06	751504	1.35654e+06	2.1298e+06	880579	563605	1.19133e+06	1.19215e+06	1.22104e+06	1.47473e+06	744199
MReference-2539	114.068	3.381	#N/A	#N/A	#N/A	6.19525e+06	6.33777e+06	7.38116e+06	7.03445e+06	6.64606e+06	6.35597e+06	6.8338e+06	7.19479e+06	6.63662e+06	7.95147e+06	5.89722e+06	4.51886e+06	5.22133e+06	5.36047e+06	7.21797e+06	3.40573e+06	5.32806e+06	1.18431e+07	8.84149e+06	1.04477e+07	1.03774e+07	1.26928e+07	9.35641e+06	1.13108e+07	7.19028e+06
S2300345	368.143	3.395	C11796	#N/A	#N/A	2.00364e+06	2.16577e+06	2.04114e+06	1.76823e+06	2.15107e+06	1.80933e+06	1.78718e+06	2.10676e+06	1.80363e+06	4.64701e+06	2.58801e+06	1.79849e+06	1.31854e+06	1.9689e+06	3.16698e+06	1.88742e+06	2.3411e+06	3.55407e+06	2.06919e+06	1.63466e+06	2.4193e+06	1.6661e+06	1.56627e+06	1.69104e+06	2.22125e+06
S110572	233.069	3.407	C10654	HMDB0033349	Organoheterocyclic compounds	527403	452114	450568	567018	445994	485736	436133	515364	488097	1.95175e+06	689721	57402.8	60012.4	443862	3.1161e+06	307556	1.28917e+06	147156	348064	71395.8	188872	258618	391241	242695	290288
S29341815	243.147	3.419	C21200	#N/A	#N/A	8.98909e+07	9.69768e+07	1.15749e+08	9.79564e+07	8.98822e+07	9.13485e+07	1.0327e+08	9.60744e+07	8.63746e+07	2.8423e+07	7.3814e+07	9.71035e+07	9.59156e+07	120374203	5.8843e+07	9.17667e+07	9.0328e+07	1.63202e+08	1.33651e+08	176971697	1.57942e+08	1.57787e+08	8.49704e+07	1.45604e+08	122819568
S74854310	411.15	3.419	#N/A	HMDB0041623	Nucleosides, nucleotides, and analogues	578138	537304	635930	741223	563399	492602	516266	638562	823997	1.34228e+06	998470	1.01753e+06	635605	549597	1.01212e+06	1.01806e+06	859927	837623	475185	386616	566475	550536	426452	353030	348790
S4447538	211.111	3.42	C19306	HMDB0029746	Organoheterocyclic compounds	171517	137486	159334	135096	99909.8	118643	137637	112805	132276	82495.7	83454	118292	49574.2	99164.5	44905.8	227833	123968	64321	43577.9	59580	55826.3	53098.5	44923.2	140287	77900.4
S8410	201.01	3.422	#N/A	#N/A	#N/A	1.34937e+06	1.51054e+06	1.29513e+06	1.51034e+06	1.36169e+06	1.3198e+06	1.50332e+06	1.54807e+06	1.42837e+06	2.63976e+06	2.45749e+06	2.45224e+06	2.28048e+06	1.89311e+06	927048	1.96979e+06	1.59665e+06	2.33924e+06	1.07144e+06	1.83175e+06	1.74748e+06	1.06751e+06	876233	1.10531e+06	1.50374e+06
S6496	268.106	3.422	C19461	#N/A	#N/A	3.25161e+07	3.37234e+07	3.07054e+07	3.4961e+07	3.48717e+07	3.39422e+07	3.52894e+07	3.565e+07	3.32831e+07	7.73856e+07	2.82059e+07	949436	6.28255e+06	3.19992e+07	1.47522e+08	2.71997e+07	6.89069e+07	2.30356e+07	3.8342e+07	2.37437e+07	2.83737e+07	3.4896e+07	4.76773e+07	4.05732e+07	5.81927e+07
S17707	230.036	3.434	C18350	#N/A	#N/A	1.37483e+06	1.62716e+06	1.39921e+06	1.5195e+06	1.48795e+06	1.36595e+06	1.49355e+06	1.62342e+06	1.53542e+06	1.83894e+06	1.7031e+06	1.47328e+06	1.79708e+06	2.40933e+06	878526	3.75419e+06	2.34735e+06	1.91496e+06	1.11104e+06	1.13371e+06	1.38657e+06	1.98911e+06	2.26206e+06	1.43427e+06	1.254e+06
S13863629	96.0213	3.437	C14279	HMDB0032914	Organic oxygen compounds	1.99645e+06	2.18548e+06	1.82138e+06	2.14205e+06	1.94674e+06	1.82341e+06	2.29736e+06	2.19289e+06	2.18219e+06	664289	1.86213e+06	2.51892e+06	2.40319e+06	1.3669e+06	934843	1.17388e+06	1.15854e+06	2.65926e+06	3.46096e+06	4.34904e+06	3.48975e+06	4.27154e+06	2.70255e+06	3.82719e+06	3.26547e+06
S35014702	220.041	3.439	#N/A	HMDB0038967	Organosulfur compounds	1.07169e+07	1.12277e+07	1.06221e+07	1.14717e+07	1.0731e+07	1.08195e+07	1.10157e+07	1.10101e+07	1.09514e+07	4.23903e+06	1.10007e+07	1.41909e+07	1.45723e+07	7.89841e+06	6.37452e+06	7.18277e+06	7.1519e+06	1.41688e+07	1.92991e+07	2.12709e+07	1.82463e+07	2.24261e+07	1.39645e+07	2.1055e+07	1.62528e+07
S13005	96.0577	3.442	C02395	#N/A	#N/A	1.16929e+07	1.22575e+07	1.26128e+07	1.22878e+07	1.24802e+07	1.31151e+07	1.43653e+07	1.24322e+07	1.22479e+07	1.74804e+06	5.93597e+06	1.04702e+07	5.5897e+06	2.42863e+06	1.7676e+07	1.2072e+07	1.07256e+07	6.86087e+06	1.34305e+07	4.4782e+07	2.16911e+07	5.16379e+07	1.8784e+07	2.41364e+07	1.43001e+07
S88226	202.084	3.443	C04067	HMDB0032306	Organic acids and derivatives	1.83257e+07	1.83552e+07	2.59597e+07	1.85873e+07	1.78766e+07	1.77588e+07	1.84042e+07	1.79733e+07	2.00917e+07	4.30257e+07	2.69441e+07	1.79049e+07	1.99018e+07	1.99571e+07	3.73051e+07	1.94045e+07	2.55556e+07	3.45545e+07	2.20697e+07	1.8814e+07	2.51461e+07	1.48889e+07	1.39839e+07	1.31057e+07	1.7213e+07
S26394943	220.095	3.443	#N/A	#N/A	#N/A	2.40891e+07	2.54962e+07	3.19418e+07	1.68012e+07	2.30993e+07	2.29366e+07	2.48103e+07	1.74318e+07	2.53759e+07	8.2664e+07	4.35126e+07	2.41924e+07	2.36815e+07	2.56153e+07	3.55879e+07	2.35523e+07	2.82518e+07	4.51442e+07	2.34637e+07	2.38754e+07	3.08278e+07	1.90803e+07	1.76357e+07	1.05243e+07	2.23876e+07
S75652	260.083	3.444	C20386	#N/A	#N/A	6.64228e+07	6.86199e+07	6.69665e+07	6.93374e+07	6.5444e+07	7.06471e+07	7.09875e+07	7.2624e+07	6.71001e+07	1.7042e+06	1.03584e+08	1.56055e+08	1.52993e+08	1.43524e+08	4.9308e+06	5.55328e+07	6.79959e+07	1.22222e+08	5.72788e+07	2.07632e+07	6.67547e+07	3.2382e+07	2.6487e+07	3.22475e+07	4.29068e+07
S390677	320.115	3.444	C09329	#N/A	#N/A	7.70332e+06	8.85525e+06	8.44647e+06	8.44115e+06	8.63757e+06	9.10361e+06	9.13154e+06	9.75723e+06	9.33004e+06	184551	1.45688e+07	2.3107e+07	2.04147e+07	1.72843e+07	560650	7226019	8.35698e+06	1.6955e+07	8.72737e+06	2.59537e+06	9.42591e+06	4.62595e+06	3.2378e+06	4.4484e+06	4.43323e+06
BGI135	297.089	3.447	C00170	HMDB0001173	Nucleosides, nucleotides, and analogues	7.72035e+07	8.36611e+07	7.88734e+07	8.42773e+07	7.94282e+07	7.86996e+07	8.41536e+07	8.84822e+07	8.50139e+07	6.7446e+07	6.26195e+07	6.57589e+07	5.46537e+07	7.65547e+07	1.14705e+08	6.8856e+07	8.67053e+07	1.20621e+08	1.68976e+08	1.0946e+08	1.33019e+08	1.34988e+08	1.03615e+08	1.40915e+08	5.7983e+07
S29212623	298.093	3.448	C17114	#N/A	#N/A	8.13677e+06	8.39753e+06	7.90995e+06	8.35223e+06	7.82703e+06	7.63436e+06	8.25684e+06	9.12004e+06	8.58568e+06	6.7712e+06	6.28773e+06	6.70739e+06	5.38462e+06	7.9432e+06	1.19007e+07	7.14511e+06	8.99635e+06	1.20286e+07	1.70621e+07	1.06992e+07	1.32633e+07	1.37725e+07	1.02817e+07	1.40801e+07	5.41932e+06
S58640	299.085	3.448	#N/A	HMDB0002044	Nucleosides, nucleotides, and analogues	2.83643e+06	3.05983e+06	2.93788e+06	2.89078e+06	2.92538e+06	2.86175e+06	3.01851e+06	3.12399e+06	2.89429e+06	2.89567e+06	2.46702e+06	2.42249e+06	2.08289e+06	2.81847e+06	4.60585e+06	2.41268e+06	3.279e+06	4.20977e+06	6.18386e+06	3.81182e+06	4.73515e+06	4.83805e+06	3.46196e+06	4.95033e+06	1.94085e+06
S33439	285.132	3.451	C19429	#N/A	#N/A	2.44615e+06	2.8043e+06	2.93345e+06	3.87078e+06	2.78923e+06	2.84361e+06	2.89313e+06	2.8338e+06	2.61005e+06	4.94887e+06	3.58642e+06	3.45894e+06	2.35147e+06	3.19644e+06	5.13933e+06	3.95876e+06	4.09818e+06	2.76211e+06	2.154e+06	2.39494e+06	2.43701e+06	2.95077e+06	2.675e+06	2.36412e+06	2.66203e+06
MReference-2868	191.07	3.454	C10897	HMDB0031769	Organoheterocyclic compounds	1.16231e+06	1.37415e+06	1.04277e+06	1.23386e+06	1.2248e+06	1.1143e+06	1.11486e+06	1.41639e+06	1.2437e+06	84300	91758.3	89660.5	101314	120479	3.35122e+06	289664	1.25379e+06	258104	3.33283e+06	1.85501e+06	1.81532e+06	2.68048e+06	1.8173e+06	5.48458e+06	1.68984e+06
MReference-315	223.085	3.454	#N/A	HMDB0000866	Organic acids and derivatives	7.9612e+06	8.11085e+06	8.16864e+06	8.59282e+06	8.40664e+06	8.36839e+06	8.69699e+06	8.12776e+06	8.15298e+06	1.16361e+07	9.87868e+06	9.28174e+06	8.71823e+06	7.39061e+06	1.21006e+07	1.3421e+07	1.09707e+07	7.11714e+06	6.79033e+06	9.99827e+06	7.96858e+06	8.57138e+06	9.72652e+06	7.32659e+06	1.14113e+07
S75650	243.104	3.457	C01893	HMDB0001458	Organoheterocyclic compounds	3.82514e+06	4.12699e+06	4.08416e+06	4.01732e+06	4.05265e+06	3.77437e+06	4.12294e+06	4.83564e+06	4.07012e+06	1.59895e+07	1.12895e+07	1.05204e+07	7.35849e+06	7.38771e+06	3.49094e+06	7.46839e+06	6.11568e+06	3.68951e+06	1.90964e+06	250511	1.94989e+06	1.11498e+06	1.28429e+06	1.48788e+06	970226
S1794	248.116	3.459	C05643	HMDB0004081	Organoheterocyclic compounds	6.46857e+06	6.62176e+06	6.60244e+06	6.56289e+06	6.88016e+06	6.13355e+06	6.44315e+06	6.9958e+06	6.40178e+06	2.95538e+06	5.93634e+06	4.95107e+06	9.90258e+06	2.47673e+06	7.09523e+06	2.74178e+06	4.10458e+06	607074	1.13021e+07	3.00984e+06	4.97302e+06	1.13949e+07	1.07225e+07	7.71924e+06	7.48717e+06
S3678858	308.101	3.459	C08549	HMDB0029386	Organic acids and derivatives	1.33119e+06	1.46455e+06	1.28765e+06	1.41934e+06	1.36127e+06	1.33597e+06	1.26246e+06	1.59703e+06	1.41967e+06	347518	217168	143270	160717	411723	1.66102e+06	334522	802423	673568	5.04161e+06	2.09807e+06	2.60442e+06	5.01716e+06	4.20921e+06	2.87031e+06	1.9051e+06
MReference-2754	112.053	3.466	D02411	HMDB0029581	Lipids and lipid-like molecules	8.364e+06	1.13491e+07	1.26655e+07	9.39782e+06	1.1176e+07	8.50159e+06	8.19223e+06	9.13353e+06	8.00014e+06	3.20017e+07	2.14298e+07	2.28671e+07	9.4207e+06	5.61777e+06	20418500	1.18411e+07	1.26258e+07	1.70013e+06	5.68674e+06	3.68788e+06	3.69158e+06	4.71475e+06	6.54988e+06	2.60038e+06	3.91471e+06
S591	147.053	3.466	C00302	HMDB0060475	Organic acids and derivatives	2.15133e+06	1.53154e+06	1.53234e+06	1.67566e+06	1.54254e+06	1.57825e+06	1.63494e+06	2.1764e+06	1.43376e+06	158631	3.06134e+06	3.76127e+06	5.26413e+06	1.82449e+06	454531	943087	1.07404e+06	3.56828e+06	2.02569e+06	971424	2.18847e+06	927446	675039	815616	860289
S59865	320.104	3.466	C14223	#N/A	#N/A	1.39558e+07	1.35997e+07	1.3575e+07	1.33657e+07	1.34158e+07	1.34387e+07	1.33242e+07	1.43317e+07	1.35212e+07	1.72972e+06	2.164e+07	2.83944e+07	3.47959e+07	1.0273e+07	1.95035e+06	7.48579e+06	6.56972e+06	2.36841e+07	1.87458e+07	1.12439e+07	1.78913e+07	9.7842e+06	5.67903e+06	1.0213e+07	9.71635e+06
S54262	460.152	3.466	#N/A	#N/A	#N/A	1.0332e+06	1.0781e+06	1.07922e+06	1.02692e+06	1.12076e+06	871596	1.14512e+06	902966	1.2293e+06	87130.1	791399	1.04151e+06	1.24556e+06	2.27898e+06	252176	177070	902743	1.01923e+06	308729	147794	491919	290620	186835	325059	164729
S39202	315.168	3.468	#N/A	HMDB0015494	Organoheterocyclic compounds	3.14782e+08	2.1852e+08	3.09679e+08	2.30486e+08	236456430	2.19955e+08	2.34128e+08	2.41381e+08	2.52509e+08	3.77775e+08	4.23113e+08	5.98948e+08	292616097	1.87615e+08	2.33998e+08	2.08783e+08	2.10132e+08	3.83484e+08	4.41335e+08	3.03388e+08	3.76069e+08	2.80165e+08	1.7204e+08	325761483	1.30021e+08
S4447633	170.106	3.471	C07841	HMDB0015333	Organic acids and derivatives	1.79445e+06	2.12995e+06	1.79217e+06	1.93643e+06	1.88425e+06	1.8197e+06	1.93393e+06	1.89478e+06	1.56315e+06	1.90736e+06	2.21717e+06	2.74083e+06	2.00332e+06	1.41573e+06	1.74818e+06	3.36391e+06	2.17594e+06	2.04525e+06	1.34106e+06	2.04704e+06	1.81112e+06	2.19693e+06	1.88555e+06	1.61257e+06	2.13801e+06
S7878771	361.127	3.471	C18486	HMDB0040546	Organic oxygen compounds	432965	297305	245583	357526	324172	337884	259556	332203	294449	124617	147226	159471	157589	337968	922804	135001	465258	415381	1.74721e+06	332831	831808	287461	196200	599936	1.33862e+06
S64421	405.176	3.471	#N/A	HMDB0015594	Organoheterocyclic compounds	439469	497863	448171	509729	659996	545567	312346	479421	520820	1.24461e+06	506155	137741	136116	872700	1.56353e+06	675331	1.03719e+06	356635	1.18264e+06	175218	571499	135215	308585	378439	703406
BGI131	191.058	3.472	C05635	HMDB0000763	Organoheterocyclic compounds	3.10694e+07	3.23982e+07	3.37031e+07	3.3466e+07	3.26584e+07	3.3671e+07	3.32612e+07	3.45118e+07	3.2376e+07	4.45518e+07	4.24125e+07	4.37585e+07	3.89271e+07	3.10863e+07	2.48545e+07	4.67782e+07	3.42397e+07	4.01013e+07	3.08474e+07	5.03367e+07	4.04285e+07	3.28197e+07	3.41698e+07	3.78765e+07	3.98041e+07
S780	175.064	3.473	C00954	HMDB0000197	Organoheterocyclic compounds	3.56432e+06	3.64621e+06	3.60428e+06	3.88532e+06	4.83959e+06	3.81062e+06	3.39096e+06	4.21089e+06	3.59922e+06	4.8469e+06	4.66276e+06	4.25546e+06	4.88593e+06	3.6333e+06	2.9689e+06	5.28476e+06	3.96232e+06	4.21316e+06	3.79617e+06	5.32519e+06	4.44484e+06	3.30964e+06	3.87753e+06	4.05582e+06	4.51266e+06
S94552	227.116	3.474	#N/A	HMDB0032928	Organoheterocyclic compounds	2.72595e+06	2.62317e+06	2.63868e+06	2.69795e+06	2.78055e+06	2.74127e+06	3.27259e+06	3.01915e+06	2.82867e+06	5.28815e+06	3.8224e+06	3.66494e+06	2.51412e+06	3.18069e+06	3.39498e+06	2.33063e+06	2.96877e+06	2.25241e+06	2.27668e+06	2.24667e+06	2.25859e+06	2.0752e+06	2.8919e+06	1.40823e+06	2.52831e+06
MReference-789	205.038	3.477	C02470	HMDB0000881	Organoheterocyclic compounds	1.09103e+07	1.07423e+07	1.09441e+07	1.05933e+07	1.12887e+07	1.1057e+07	1.15459e+07	1.12339e+07	1.10293e+07	1.44098e+07	1.36009e+07	1.3237e+07	1.31558e+07	1.22575e+07	9.08584e+06	1.49617e+07	1.21017e+07	1.28574e+07	1.06395e+07	1.58864e+07	1.31278e+07	1.02255e+07	1.30807e+07	1.19433e+07	1.95589e+07
S35032069	260.101	3.48	#N/A	#N/A	#N/A	25724854	2.58692e+07	2.7255e+07	2.64938e+07	2.7246e+07	2.76853e+07	2.83335e+07	2.89269e+07	2.8746e+07	7.1951e+07	3.19592e+07	9.07636e+06	1.48501e+07	2.89947e+07	1.2432e+08	1.3469e+07	5.55946e+07	1.58536e+07	2.19123e+07	1.81299e+07	1.86319e+07	2.67919e+07	2.72609e+07	2.4254e+07	4.46585e+07
S8346864	217.095	3.481	#N/A	HMDB0038447	Organosulfur compounds	2.82352e+07	2.74962e+07	2.82653e+07	3.22808e+07	2.95867e+07	3.14286e+07	3.24273e+07	3.86689e+07	3.36891e+07	8.92402e+07	4.16605e+07	1.39139e+07	2.18275e+07	2.87601e+07	1.6686e+08	1.88621e+07	7.14941e+07	1.92506e+07	3.10793e+07	1.85986e+07	2.29762e+07	2.69214e+07	2.66788e+07	3.25803e+07	4.0937e+07
S68710	219.053	3.481	C05830	HMDB0060426	Organoheterocyclic compounds	1.73705e+07	2.01905e+07	1.76864e+07	1.83702e+07	1.86917e+07	1.81644e+07	1.7641e+07	2.106e+07	2.12332e+07	1.67704e+07	1.95607e+07	1.63259e+07	2.55858e+07	2.23458e+07	1.04508e+07	2.08493e+07	1.78819e+07	2.86558e+07	1.81242e+07	3.02439e+07	2.56746e+07	1.80062e+07	1.51786e+07	2.53837e+07	1.4237e+07
BGI376	230.127	3.481	C16435	#N/A	#N/A	1.46898e+07	1.43343e+07	1.4728e+07	1.48811e+07	1.46808e+07	1.52681e+07	1.48156e+07	1.54192e+07	1.42741e+07	1.38735e+07	1.34654e+07	1.05148e+07	1.60079e+07	1.54552e+07	1.80657e+07	2.17913e+07	1.84374e+07	1.0815e+07	1.3126e+07	1.07675e+07	1.15695e+07	2.96453e+07	2.19724e+07	2.07879e+07	5.83546e+06
S4470984	400.137	3.481	#N/A	HMDB0015561	Organoheterocyclic compounds	429994	472761	485661	416251	580800	502669	357016	546277	468997	2.63115e+06	1.19022e+06	504393	435100	476353	6.59214e+06	446807	2.5051e+06	452002	388699	402867	414523	441879	365962	470834	336393
S392	109.053	3.483	C02372	HMDB0001169	Benzenoids	4.73126e+06	4.39891e+06	4.62595e+06	4.49063e+06	5.40886e+06	5.07556e+06	4.81515e+06	5.58827e+06	4.55197e+06	3.01832e+06	4.63149e+06	5.05816e+06	5.81798e+06	6.53913e+06	3.33216e+06	3.58401e+06	4.4851e+06	1.07002e+07	5.72697e+06	8.85774e+06	8.4283e+06	5.36472e+06	3.82627e+06	4.75468e+06	5.48744e+06
S56139	154.063	3.483	C06317	HMDB0032012	Benzenoids	1.12802e+08	1.08033e+08	1.09707e+08	1.13218e+08	1.11011e+08	111524878	1.14258e+08	1.23574e+08	1.11018e+08	2.68019e+08	1.27585e+08	4.95045e+07	6.5232e+07	1.30017e+08	4.66715e+08	6.17623e+07	2.19498e+08	8.07085e+07	8.86517e+07	7.55635e+07	8.16412e+07	108898661	1.09979e+08	1.01674e+08	1.7031e+08
S8537	95.0372	3.483	C02502	HMDB0013751	Organoheterocyclic compounds	1.79024e+07	1.58014e+07	1.70068e+07	1.60368e+07	1.81889e+07	1.71644e+07	1.75562e+07	1.94142e+07	1.67219e+07	1.24619e+07	1.74974e+07	1.90721e+07	2.09581e+07	2.32705e+07	1.19658e+07	1.42309e+07	1.64891e+07	3.6464e+07	2.44759e+07	2.89047e+07	2.99482e+07	1.90617e+07	1.25922e+07	1.85984e+07	1.82243e+07
MReference-547	123.032	3.484	C10164	HMDB0002243	Organoheterocyclic compounds	1.05181e+07	1.0598e+07	1.05122e+07	1.09799e+07	1.03339e+07	1.04555e+07	1.04404e+07	1.06947e+07	9.97606e+06	7.38012e+06	1.07621e+07	1.24255e+07	1.24806e+07	1.35241e+07	6.97423e+06	7.87748e+06	9.45859e+06	2.1858e+07	1.38682e+07	1.89526e+07	1.82263e+07	1.1134e+07	8.50842e+06	1.1941e+07	1.15677e+07
MReference-520	180.054	3.484	C05380	HMDB0003269	Organic acids and derivatives	2337660837	2277857199	2400577374	2367205623	2402862582	2363382520	2347998679	2484197386	2361524259	1826213270	2411257288	2630120044	2777438550	2982790484	1994448474	2012390313	2329876424	4578495056	3033887714	3682178012	3764853594	2729250500	1898466756	2771811032	2840603352
S466041	200.069	3.484	#N/A	HMDB0030009	Organoheterocyclic compounds	3.0606e+07	2.93614e+07	3.01543e+07	3.37969e+07	3.20198e+07	3.24793e+07	3.40636e+07	4.05912e+07	3.55804e+07	9.82309e+07	4.42936e+07	1.25259e+07	2.21241e+07	3.11285e+07	1.86415e+08	1.83111e+07	7.86181e+07	1.86001e+07	3.22329e+07	2.00883e+07	2.36404e+07	2.90642e+07	2.78283e+07	3.27332e+07	4.49068e+07
S2035535	288.078	3.485	#N/A	HMDB0040716	Benzenoids	1.08988e+06	912378	906108	1.0307e+06	1.09758e+06	906014	956353	1.08927e+06	1.21665e+06	276590	785077	1.29454e+06	784103	358798	302142	299636	320192	537315	417325	450250	468297	754437	312262	352320	454397
S113377815	428.216	3.485	#N/A	#N/A	#N/A	405244	241757	302864	340665	355923	228233	333321	421760	284852	779483	367358	162253	160339	435848	2.00752e+06	139499	860954	525257	312952	209328	349179	517509	125722	611546	208301
S77706	291.114	3.488	C18456	#N/A	#N/A	2.23177e+07	2.21334e+07	3.65734e+07	2.29581e+07	2.27032e+07	2.10301e+07	2.28524e+07	2.53241e+07	2.24475e+07	7.60591e+07	4.17225e+07	3.00796e+07	1.90288e+07	2.5492e+07	8.55243e+07	2.00264e+07	4.36809e+07	3.58355e+07	2.28129e+07	1.51262e+07	2.45916e+07	6.3966e+07	2.4847e+07	24514135	1.45388e+07
S35031929	283.106	3.489	#N/A	#N/A	#N/A	8.19132e+06	7.36526e+06	8.1335e+06	7.90006e+06	8.11016e+06	7.21955e+06	7.67627e+06	8.98135e+06	8.18027e+06	2.81572e+07	1.41656e+07	6.89457e+06	7.4449e+06	9.723e+06	1.38753e+07	4.15955e+06	9.25261e+06	9.389e+06	8.3093e+06	4.11789e+06	7.27207e+06	4.12185e+06	3.02161e+06	4.4795e+06	4.37277e+06
S4590509	420.201	3.491	#N/A	#N/A	#N/A	1.5725e+06	1.5245e+06	1.58745e+06	1.73551e+06	1.91227e+06	1.62229e+06	1.85562e+06	1.75426e+06	1.82067e+06	2.4112e+06	2.10769e+06	2.16617e+06	1.74569e+06	1.72934e+06	3.31128e+06	2.67057e+06	2.5704e+06	1.60368e+06	1.31611e+06	1.5717e+06	1.49716e+06	1.92164e+06	1.29493e+06	1.4838e+06	889424
S4932470	204.075	3.495	#N/A	HMDB0028819	Organic acids and derivatives	6.88637e+06	7.26896e+06	7.12213e+06	7.29946e+06	7.42281e+06	6.98384e+06	8.20507e+06	7.92456e+06	7.76084e+06	8.92322e+06	8.52815e+06	8.28949e+06	8.37175e+06	7.42836e+06	5.83481e+06	7.46874e+06	6.91063e+06	1.1221e+07	1.1443e+07	1.42664e+07	1.23101e+07	8.73893e+06	8.66701e+06	8.42089e+06	8.62474e+06
S7083	98.0369	3.495	C20441	HMDB0013742	Organoheterocyclic compounds	2.94731e+07	2.70579e+07	2.88465e+07	2.99349e+07	2.80942e+07	2.83554e+07	2.89979e+07	2.84355e+07	2.84607e+07	3.84626e+07	3.31925e+07	2.88034e+07	3.23116e+07	3.05378e+07	2.56866e+07	2.84094e+07	2.82113e+07	3.53202e+07	3.56425e+07	5.1001e+07	4.06546e+07	3.05151e+07	3.28758e+07	2.98274e+07	4.24098e+07
MReference-2546	126.032	3.497	C02183	HMDB0013675	Benzenoids	9.47043e+07	9.25271e+07	9.06574e+07	9.62563e+07	9.28335e+07	9.11197e+07	9.28977e+07	9.66755e+07	9.21702e+07	1.04545e+08	9.96122e+07	9.16069e+07	1.02685e+08	9.64855e+07	6.56335e+07	9.36116e+07	8.52435e+07	122925977	1.18124e+08	1.72039e+08	1.37696e+08	1.03609e+08	1.13055e+08	9.71986e+07	1.37813e+08
S49177	189.1	3.497	C02256	#N/A	Alkaloids	8.47065e+07	8.27504e+07	8.51797e+07	8.46922e+07	8.53773e+07	8.5371e+07	8.79662e+07	9.0328e+07	8.33532e+07	1.39746e+08	9.40969e+07	9.3735e+07	4.88096e+07	203329928	7.95151e+07	6.65862e+07	1.16477e+08	1.329e+08	6.3259e+07	3.43866e+07	7.68484e+07	9.99665e+07	1.15869e+08	9.07287e+07	5.69426e+07
MReference-468	228.148	3.497	#N/A	HMDB0011175	Organic acids and derivatives	1.18488e+08	1.24954e+08	1.22499e+08	1.25999e+08	1.25084e+08	1.04133e+08	1.20652e+08	1.29847e+08	1.25487e+08	7.93962e+07	1.2766e+08	1.55836e+08	1.47747e+08	1.04502e+08	111076157	1.32878e+08	1.16152e+08	2.09989e+08	1.65211e+08	2.12099e+08	195766317	1.87826e+08	128811286	1.68508e+08	1.0732e+08
S49508	288.017	3.513	#N/A	#N/A	#N/A	3.85835e+06	4.15425e+06	3.5769e+06	2.86347e+06	4.03075e+06	2.84681e+06	3.73977e+06	3.49318e+06	3.72134e+06	1.70877e+06	2.73046e+06	3.39258e+06	3.09003e+06	5.86957e+06	1.67171e+06	7.15806e+06	4.89978e+06	3.50474e+06	2.21487e+06	4.09963e+06	3.27308e+06	7.74473e+06	5.25254e+06	5.43764e+06	5.9174e+06
S389020	294.107	3.513	C03411	#N/A	#N/A	1.43372e+06	1.16013e+06	1.25868e+06	1.22678e+06	1.1593e+06	1.31532e+06	1.28242e+06	1.25703e+06	1.42156e+06	1.29209e+06	1.58946e+06	1.69169e+06	1.7846e+06	3.50948e+06	271598	2.33924e+06	2.04011e+06	1.88046e+06	722584	492135	1.03173e+06	1.04296e+06	673714	692784	311345
MReference-210	157.074	3.514	C20828	HMDB0000459	Organic acids and derivatives	2.76022e+08	2.71927e+08	268364567	2.81825e+08	2.74764e+08	2.80585e+08	2.8383e+08	2.87399e+08	2.76663e+08	5.48714e+07	1.69024e+08	1.93496e+08	2.58706e+08	354736145	1.42687e+08	4.48959e+08	3.15461e+08	3.21564e+08	2.42031e+08	1.86216e+08	2.49937e+08	7.29806e+08	4.13131e+08	5.92444e+08	4.12798e+08
S571213	217.106	3.514	C15532	HMDB0000856	Organic acids and derivatives	3.4511e+06	3.6616e+06	3.68112e+06	3.60839e+06	3.49948e+06	3.61308e+06	3.81483e+06	3.84902e+06	3.77727e+06	573803	2.2681e+06	2.72582e+06	3.5047e+06	4.37802e+06	1.49476e+06	6.67696e+06	4.18325e+06	4.49706e+06	3.59809e+06	2.46613e+06	3.52043e+06	1.0491e+07	5.67469e+06	9.76289e+06	5.30893e+06
S10340	82.0419	3.515	#N/A	HMDB0013749	Organoheterocyclic compounds	1.81923e+08	1.72701e+08	1.68291e+08	1.89362e+08	1.76166e+08	1.80556e+08	1.79938e+08	1.9003e+08	1.76219e+08	3.46715e+07	108226318	125887563	1.6412e+08	2.24795e+08	9.35025e+07	2.89055e+08	2.02451e+08	1.98549e+08	1.50703e+08	1.19227e+08	1.5616e+08	452456156	2.55924e+08	3.72161e+08	2.62408e+08
S24846512	468.214	3.518	#N/A	#N/A	#N/A	907416	922718	954000	904687	936375	989814	1.16583e+06	1.14415e+06	1.16096e+06	2.58976e+06	1.50113e+06	1.24949e+06	664131	1.3794e+06	1.93419e+06	450246	1.25461e+06	2.21453e+06	690257	296405	1.06706e+06	906096	806550	1.06167e+06	332111
S12565	348.143	3.52	#N/A	#N/A	#N/A	146190	206471	192896	151916	155893	176118	190784	326543	271512	291505	211654	169666	173793	194553	2.36529e+06	165763	908537	280824	191496	303115	258478	193455	144442	207209	242393
S8201699	438.175	3.524	#N/A	#N/A	#N/A	2.27004e+06	2.22487e+06	2.06648e+06	2.04265e+06	2.18698e+06	2.07753e+06	2.35683e+06	2.32338e+06	2.0994e+06	4.32069e+06	3.40938e+06	3.55391e+06	2.35355e+06	2.53299e+06	4.29812e+06	3.15509e+06	3.32874e+06	2.18224e+06	1.78498e+06	1.84729e+06	1.93817e+06	1.57669e+06	1.57366e+06	2.20293e+06	1.35218e+06
S10647	196.085	3.525	#N/A	HMDB0037688	Benzenoids	2.40881e+06	2.64663e+06	2.59956e+06	3.3326e+06	2.19088e+06	2.75957e+06	2.69552e+06	2.77603e+06	2.83205e+06	1.22524e+06	2.87957e+06	4.22025e+06	3.1932e+06	1.25509e+06	3.85372e+06	3.19368e+06	2.7675e+06	1.04458e+06	2.35056e+06	1.38942e+06	1.59485e+06	4.45918e+06	5.096e+06	4.00874e+06	2.30664e+06
S461063	205.095	3.529	#N/A	HMDB0040335	Organoheterocyclic compounds	3.55563e+06	3.69206e+06	3.71872e+06	3.60877e+06	3.43684e+06	3.824e+06	4.0552e+06	4.4081e+06	4.52715e+06	8.25198e+06	6.4602e+06	7.39512e+06	3.7335e+06	2.5924e+06	1.08308e+07	3.55473e+06	5.65932e+06	3.94902e+06	5.58139e+06	2.04914e+06	3.85985e+06	2.384e+06	2.09591e+06	3.4969e+06	2.23868e+06
S129557	188.069	3.53	C16589	#N/A	Organic acids	1.5833e+07	1.55549e+07	1.5766e+07	1.59173e+07	1.48162e+07	1.53873e+07	1.65113e+07	1.71549e+07	1.65912e+07	2.70219e+07	2.25903e+07	2.70236e+07	1.37254e+07	1.69381e+07	3.53858e+07	1.43204e+07	2.22148e+07	1.61241e+07	1.68091e+07	9.18433e+06	1.40392e+07	9.02848e+06	9.251e+06	1.55836e+07	8.5188e+06
S626174	208.074	3.53	#N/A	HMDB0034315	Phenylpropanoids and polyketides	673088	623845	744610	696915	603530	519992	776692	661568	570227	2.00401e+06	838500	138920	372570	795297	2.67856e+06	711553	1.39514e+06	538076	422037	478645	479586	419675	574550	363052	542178
S8058557	303.143	3.533	C05324	#N/A	#N/A	1.20634e+07	1.26785e+07	1.16398e+07	1.21052e+07	1.25096e+07	1.18063e+07	1.25017e+07	1.29289e+07	1.20218e+07	1.32388e+07	1.46274e+07	1.741e+07	1.32332e+07	1.26272e+07	1.42532e+07	1.72365e+07	1.47057e+07	1.58264e+07	1.24768e+07	1.76215e+07	1.53082e+07	1.63242e+07	1.40765e+07	1.57125e+07	1.15131e+07
MReference-564	353.126	3.533	C05189	HMDB0003920	Alkaloids and derivatives	1.00115e+07	1.02565e+07	1.28067e+07	1.21326e+07	1.27376e+07	1.14344e+07	1.30416e+07	1.41186e+07	1.08782e+07	5.30082e+07	2.32194e+07	2.82089e+06	1.38292e+07	9.55086e+06	2.36228e+07	4.09583e+07	2.47106e+07	1.18753e+07	1.05621e+07	1.75252e+06	8.0633e+06	5.78876e+06	1.20589e+07	6.4503e+06	1.35144e+07
S4572407	436.188	3.536	#N/A	HMDB0030849	Phenylpropanoids and polyketides	6.11214e+06	5.6873e+06	5.72968e+06	5.45573e+06	5.9897e+06	5.77866e+06	6.54245e+06	6.49843e+06	6.12319e+06	1.29778e+07	1.23111e+07	1.64865e+07	7.46899e+06	4.12866e+06	1.51287e+07	3.539e+06	7.59879e+06	3.51874e+06	5.67747e+06	3.56971e+06	4.25531e+06	3.33547e+06	4.1446e+06	4.36092e+06	2.37171e+06
BGI423	191.062	3.54	C02712	HMDB0011745	Organic acids and derivatives	7.25599e+06	6.95804e+06	6.96174e+06	7.16739e+06	6.95774e+06	7.25813e+06	7.33013e+06	7.30639e+06	6.98134e+06	2.90785e+06	1.04711e+07	8.94458e+06	1.95609e+07	4.13941e+06	630443	5.01572e+06	3.26186e+06	1.36866e+07	7.73485e+06	7.18863e+06	9.53668e+06	8.36843e+06	4.01765e+06	7.09767e+06	4.55089e+06
S83927	213.064	3.541	#N/A	HMDB0015627	Organic acids and derivatives	918913	1.01958e+06	960206	924669	928660	963014	1.02186e+06	980589	966450	2.50644e+06	1.8782e+06	2.24308e+06	885066	883903	1.61265e+06	1.18695e+06	1.22783e+06	674933	524173	611045	603384	619058	911290	526370	508241
S88117	281.075	3.544	C11501	#N/A	#N/A	7.74304e+06	7.71756e+06	7.55207e+06	7.72477e+06	8.03759e+06	7.56555e+06	7.79381e+06	8.28656e+06	7.89777e+06	1.86555e+07	9.40991e+06	5.68448e+06	3.88973e+06	1.30496e+07	6.44997e+06	9.04484e+06	9.51481e+06	1.59643e+07	1.02843e+07	8.01684e+06	1.14218e+07	9.94335e+06	6.96352e+06	1.02178e+07	4.78822e+06
S2268	211.048	3.557	C04720	HMDB0034864	Organoheterocyclic compounds	3.96203e+06	3.83448e+06	3.70772e+06	3.70829e+06	3.96429e+06	3.66703e+06	3.8869e+06	3.48199e+06	3.68333e+06	1.42119e+07	7.80568e+06	6.09836e+06	3.10681e+06	9.48287e+06	3.65501e+06	3.81644e+06	5.65144e+06	4.88679e+06	475571	1.33481e+06	2.23239e+06	599113	409766	997577	912286
S35032806	262.099	3.559	#N/A	HMDB0028869	Organic acids and derivatives	970345	1.02087e+06	940386	910308	982592	835731	1.0082e+06	941257	862590	108614	1.30312e+06	1.99601e+06	1.80474e+06	655786	85483.8	1.45357e+06	731612	1.64342e+06	578304	778960	1.00023e+06	811766	446522	607004	508140
S4209	125.048	3.562	C02441	#N/A	#N/A	607352	579309	536278	440110	639737	539351	631314	619688	591251	2.40552e+06	1.06549e+06	336293	454659	1.30211e+06	2.47615e+06	952681	1.57698e+06	478952	378211	498530	451897	564650	231407	289156	698423
S391599	208.077	3.572	C11690	#N/A	Venoms	1.3459e+06	1.20759e+06	1.34287e+06	1.2761e+06	1.59544e+06	1.34859e+06	1.4444e+06	1.64482e+06	1.22055e+06	3.20846e+06	1.76351e+06	1.27642e+06	805657	1.19644e+06	6.34309e+06	1.86382e+06	3.13445e+06	594532	916184	759574	756763	1.19875e+06	1.52779e+06	866174	1.03818e+06
S4938688	242.073	3.575	#N/A	#N/A	#N/A	138260	194277	175303	127837	171054	182250	161909	151945	203286	28413.7	454968	1.28164e+06	54853.6	29006.5	45137.5	39336	37826.7	616010	219248	62184.1	299147	64559.5	46585	43863.8	77939.7
MReference-295	264.111	3.589	C05642	HMDB0004259	Organic oxygen compounds	2.03334e+06	1.9363e+06	2.19437e+06	2.04256e+06	1.99416e+06	2.28858e+06	1.44514e+06	2.47215e+06	2.38993e+06	1.68901e+07	5.96042e+06	232493	758645	4.13351e+06	5.80249e+06	7.96817e+06	5.96806e+06	1.94425e+06	1.70847e+06	528631	1.39379e+06	1.54407e+06	2.49752e+06	1.41778e+06	2.91804e+06
S63891	113.048	3.59	C07275	#N/A	#N/A	5.14342e+06	5.26113e+06	4.88226e+06	5.10378e+06	6.79072e+06	5.03238e+06	4.61404e+06	5.03165e+06	4.4907e+06	4.77333e+06	1.81714e+06	142121	535971	2.24352e+06	1.8532e+07	2.5905e+06	7.78867e+06	1.58275e+06	8.90973e+06	2.9377e+06	4.47673e+06	5.5845e+06	8.15642e+06	7.17219e+06	3.79308e+07
S10608298	252.122	3.592	#N/A	#N/A	#N/A	1.36744e+06	1.08656e+06	1.12067e+06	1.09429e+06	1.20086e+06	1.13704e+06	984193	1.33372e+06	1.29765e+06	1.26721e+06	634308	187823	447890	971734	9.59571e+06	1.323e+06	3.96348e+06	1.1198e+06	2.60462e+06	344918	1.35645e+06	1.31394e+06	909163	1.88805e+06	1.08927e+06
S9438778	172.064	3.594	#N/A	HMDB0038462	Organoheterocyclic compounds	3.05264e+06	2.81407e+06	3.2148e+06	2.91923e+06	2.89002e+06	2.6998e+06	3.02178e+06	2.92409e+06	2.97516e+06	2.99618e+06	3.79897e+06	4.93076e+06	3.46995e+06	1.93323e+06	5.25307e+06	5.57e+06	4.2521e+06	3.26591e+06	3.65743e+06	2.76793e+06	3.23043e+06	3.94806e+06	3.51205e+06	3.54112e+06	2.81283e+06
S4575316	162.035	3.602	C15606	HMDB0012134	Organic oxygen compounds	1.75162e+07	1.64038e+07	1.6292e+07	1.66467e+07	1.61482e+07	1.67038e+07	1.65705e+07	1.67829e+07	1.69094e+07	3.67172e+06	1.7063e+07	2.30384e+07	2.4479e+07	1.43616e+07	5.0638e+06	1.82092e+07	1.25449e+07	2.45702e+07	2.27109e+07	2.19653e+07	2.30821e+07	2.48605e+07	1.44579e+07	2.43476e+07	3.61143e+06
S56590	295.092	3.602	#N/A	#N/A	#N/A	4.92907e+06	4.69161e+06	4.93953e+06	4.68133e+06	4.80906e+06	4.69251e+06	4.74121e+06	5.05535e+06	4.97248e+06	1.18076e+06	4.09578e+06	6.44267e+06	4.66391e+06	4.55892e+06	3.29301e+06	1.93154e+07	9.05579e+06	2.24119e+06	7.3758e+06	6.41292e+06	5.34331e+06	1.41476e+07	7.46467e+06	6.00088e+06	7.24738e+06
S141619	298.074	3.602	C19787	#N/A	#N/A	2.24457e+07	2.11829e+07	2.15491e+07	2.25108e+07	2.10833e+07	2.18169e+07	2.17918e+07	2.27564e+07	2.13622e+07	4.62111e+06	2.26396e+07	3.20009e+07	3.12969e+07	1.81991e+07	6.89897e+06	23356102	1.61514e+07	3.22718e+07	3.13975e+07	3.07245e+07	3.14646e+07	3.48423e+07	1.89094e+07	3.35246e+07	5.69702e+06
S22044	365.17	3.604	C07174	HMDB0015248	Organoheterocyclic compounds	1.07301e+06	1.19503e+06	1.04921e+06	1.07992e+06	1.18566e+06	1.13638e+06	1.14e+06	1.06337e+06	1.09677e+06	2.97782e+06	1.1378e+06	157542	278026	1.83879e+06	7.99891e+06	1.16109e+06	3.66626e+06	247282	1.28838e+06	106575	547413	134132	90842.6	118358	1.02478e+06
S11318	224.08	3.61	C03227	HMDB0011631	Organic oxygen compounds	4.17444e+06	3.69834e+06	3.35508e+06	3.55163e+06	3.71483e+06	3.61835e+06	3.88985e+06	4.00947e+06	3.8343e+06	1.23551e+07	4.44426e+06	218988	758708	5.12624e+06	1.53119e+07	4.58353e+06	8.34056e+06	1.92479e+06	4.13166e+06	742538	2.26633e+06	2.06142e+06	2.82259e+06	2.82533e+06	4.33255e+06
S5430	337.127	3.61	#N/A	#N/A	#N/A	7.15294e+06	6.8694e+06	6.68798e+06	6.86121e+06	6.94523e+06	6.79102e+06	6.928e+06	7.09572e+06	6.62763e+06	7.27762e+06	8.29305e+06	1.04234e+07	7.17815e+06	4.55685e+06	1.43258e+07	1.14569e+07	1.01132e+07	4.71266e+06	6.69781e+06	7.07265e+06	6.16104e+06	7.64821e+06	7.19376e+06	6.74069e+06	5.25142e+06
S9402	248.08	3.613	#N/A	HMDB0060537	Organoheterocyclic compounds	765053	906951	684956	834362	879930	767000	763647	1.09334e+06	869749	527303	240404	90707.8	103203	284366	3.39673e+06	321342	1.33415e+06	172778	1.86975e+06	454508	832345	1.53606e+06	1.92428e+06	1.58083e+06	2.51379e+06
S5830	122.073	3.618	C05853	HMDB0033944	Benzenoids	937692	948301	1.00546e+06	976239	1.06511e+06	1.02123e+06	929765	939400	1.11524e+06	881021	793882	833043	667583	1.70107e+06	548502	404793	884788	1.79081e+06	2.28361e+06	2.38387e+06	2.15276e+06	1.25699e+06	1.19163e+06	1.26152e+06	1.69538e+06
S14419	349.07	3.618	#N/A	#N/A	#N/A	2.39319e+06	2.63789e+06	2.53994e+06	2.30781e+06	2.47837e+06	2.88685e+06	2.51967e+06	3.07042e+06	2.84179e+06	1.79461e+06	2.54597e+06	2.7156e+06	3.12769e+06	3.88252e+06	1.37864e+06	1.72179e+06	2.32765e+06	5.83028e+06	6.06185e+06	8.26783e+06	6.71998e+06	2.79752e+06	3.13444e+06	2.28991e+06	7.02032e+06
S4514548	461.169	3.622	C16578	HMDB0041937	Organoheterocyclic compounds	131962	130793	157298	116957	160712	131052	109167	140361	136265	2.17712e+06	798394	97000	121063	435857	1.3577e+06	134182	642579	111218	125909	133124	123417	198201	136024	166755	203668
MReference-2867	113.084	3.625	C06593	HMDB0062769	Organoheterocyclic compounds	1.98807e+07	1.64124e+07	2.16221e+07	1.76459e+07	1.69993e+07	1.79386e+07	1.91982e+07	1.73115e+07	1.67657e+07	1.41379e+07	1.50556e+07	1.47713e+07	1.62576e+07	1.69088e+07	1.50657e+07	3.35592e+07	2.18446e+07	1.9739e+07	1.65119e+07	5.07307e+07	2.89938e+07	1.79479e+07	2.05902e+07	1.7883e+07	4.80022e+07
S571146	186.089	3.625	C14112	#N/A	#N/A	5.90611e+07	5.68721e+07	5.78225e+07	5.83374e+07	5.3759e+07	5.79555e+07	5.69133e+07	5.8143e+07	5.67955e+07	4.9471e+07	4.98507e+07	5.31745e+07	4.69067e+07	7.9676e+07	3.5372e+07	2.92096e+07	4.80859e+07	1.03978e+08	1.12074e+08	1.41429e+08	1.1916e+08	6.75216e+07	7.5319e+07	6.12159e+07	1.09437e+08
S389348	204.1	3.625	C04586	#N/A	#N/A	1.58355e+07	1.53248e+07	1.47151e+07	1.50793e+07	1.46616e+07	1.56332e+07	1.44349e+07	1.46178e+07	1.50264e+07	1.24502e+07	13260485	1.19059e+07	1.54253e+07	1.87361e+07	9.27623e+06	6.6221e+06	1.15448e+07	2.44338e+07	2.84005e+07	4.17287e+07	3.1521e+07	1.64265e+07	1.71406e+07	1.81946e+07	2.69887e+07
S35014515	242.079	3.625	#N/A	HMDB0038126	Organic acids and derivatives	1.50873e+07	1.33705e+07	1.41785e+07	1.42768e+07	1.45903e+07	1.41698e+07	1.49333e+07	1.40473e+07	1.55499e+07	8.14256e+07	3.93372e+07	1.93927e+07	1.71931e+07	6.84771e+06	2.66878e+07	2.32132e+07	1.89163e+07	1.01162e+07	9.40604e+06	3.01047e+06	7.51092e+06	8.68506e+06	8.63388e+06	7.71968e+06	7.58089e+06
MReference-6550	121.053	3.629	#N/A	HMDB0035281	Organic oxygen compounds	5.93345e+06	5.67863e+06	6.07531e+06	6.12078e+06	5.80129e+06	5.83287e+06	6.05432e+06	5.75169e+06	6.01466e+06	4.53154e+06	2.19532e+06	1.12892e+06	925504	3.22229e+06	2.3612e+07	2.34209e+06	9.72544e+06	1.98683e+06	9.54044e+06	1.22257e+07	7.91765e+06	8.15549e+06	9.9648e+06	8.45796e+06	1.22165e+07
S29368600	198.137	3.633	C06185	#N/A	Alkaloids	1.08517e+06	953536	956397	1.1699e+06	1.0499e+06	1.16043e+06	918235	1.08092e+06	1.19293e+06	2.16676e+06	1.80177e+06	1.95762e+06	1.28094e+06	1.15857e+06	1.05159e+06	1.36374e+06	1.1913e+06	1.45368e+06	805494	918804	1.05932e+06	1.08817e+06	771884	1.13361e+06	759616
S8223	266.09	3.634	C19038	#N/A	#N/A	2.04018e+07	19899298	1.96253e+07	2.02842e+07	2.07826e+07	2.17886e+07	1.96786e+07	2.05279e+07	2.09302e+07	1.19197e+08	4.32588e+07	2.35301e+06	8.22672e+06	5.13536e+07	6.56241e+07	1.02084e+07	4.23954e+07	7.88701e+06	1.15307e+07	538585	6.6521e+06	1.8301e+06	2.89655e+06	2.95939e+06	1.10237e+07
S147805	326.123	3.635	C04332	HMDB0003826	Organoheterocyclic compounds	4.67818e+06	4.38639e+06	4.28047e+06	4.48338e+06	4.40599e+06	4.19421e+06	4.19814e+06	4.4954e+06	4.24466e+06	2.64827e+07	9.53743e+06	475277	1.6543e+06	1.09445e+07	1.44042e+07	2.3947e+06	9.24778e+06	1.647e+06	2.30761e+06	288833	1.41448e+06	353812	592122	516623	2.02423e+06
S5293179	415.166	3.639	#N/A	#N/A	#N/A	748491	811255	711641	855365	660527	717670	789048	640297	812309	899293	1.15321e+06	1.76922e+06	791109	168904	2.46396e+06	1.58393e+06	1.4056e+06	167430	338012	362245	289229	267928	505240	422467	313330
S8141	84.0576	3.641	C00557	HMDB0031407	Organic oxygen compounds	1.22154e+07	1.14811e+07	1.2393e+07	1.28797e+07	1.32402e+07	1.22237e+07	1.1984e+07	1.30723e+07	1.23087e+07	3.27799e+06	8.74688e+06	1.11602e+07	1.18025e+07	1.36456e+07	6.71774e+06	1.51107e+07	1.18247e+07	1.36373e+07	1.47267e+07	1.23141e+07	1.35594e+07	2.65791e+07	1.83239e+07	2.29761e+07	1.75774e+07
S9772	340.161	3.644	C11715	HMDB0015607	Organoheterocyclic compounds	1.67305e+06	3.80411e+06	3.70255e+06	1.83227e+06	3.96653e+06	3.76261e+06	3.8356e+06	3.93787e+06	3.91471e+06	428892	1.0192e+06	1.16779e+06	1.46091e+06	1.59715e+06	1.53577e+07	1.78026e+06	6.24502e+06	1.64287e+06	8.47165e+06	1.72727e+06	3.94727e+06	9.09324e+06	5.14793e+06	4.33874e+06	4.81441e+06
S198159	159.09	3.645	#N/A	HMDB0011757	Organic acids and derivatives	1470689241	1437565884	1432902220	1485737848	1483314268	1468758406	1469302673	1448651476	1495623098	2.85619e+08	1056066901	1371772220	1510809569	1426858570	7.72282e+08	2019635214	1406258443	1513482993	1484543759	1249382537	1415803096	3427854134	2163460609	2856372128	2087329214
S13508105	219.122	3.645	#N/A	HMDB0029448	Organic acids and derivatives	7.26681e+07	7.2217e+07	7.02879e+07	7.22343e+07	7.11328e+07	7.58854e+07	7.36045e+07	7.49521e+07	7.48133e+07	1.46182e+07	5.27149e+07	6.66815e+07	7.6845e+07	6.70984e+07	3.75512e+07	1.03248e+08	6.92992e+07	7.84798e+07	7.53329e+07	6.31141e+07	7.23089e+07	1.72818e+08	1.08643e+08	1.38954e+08	1.02831e+08
S4444991	318.039	3.645	C10107	HMDB0002755	Phenylpropanoids and polyketides	1.9974e+06	2.22118e+06	2.05772e+06	1.99425e+06	2.28532e+06	2.21306e+06	2.19377e+06	2.48551e+06	2.43055e+06	412996	2.12794e+06	2.60272e+06	3.36812e+06	2.40491e+06	1.23418e+06	4.39295e+06	2.67735e+06	2.63034e+06	2.70172e+06	2.48832e+06	2.60679e+06	4.12619e+06	2.74877e+06	3.99918e+06	4.23368e+06
S4474632	374.099	3.645	#N/A	HMDB0030660	Phenylpropanoids and polyketides	789452	682671	751042	901842	685354	709013	734436	618286	742744	50585.4	533619	745037	805235	802235	157420	829379	596345	723138	732125	426684	627316	2.70798e+06	1.28079e+06	2.12464e+06	225665
S4676626	530.181	3.645	#N/A	#N/A	#N/A	758147	682413	690987	660250	765332	624327	491469	766628	617380	39495.3	452721	632837	685829	750190	72275.5	576333	466266	557461	456685	149212	387786	4.84367e+06	1.06026e+06	3.74395e+06	155778
S730	75.0321	3.645	C00037	HMDB0000123	Organic acids and derivatives	6.71193e+07	6.81453e+07	6.61624e+07	6.8545e+07	6.99124e+07	6.77426e+07	6.89115e+07	6.65767e+07	6.73419e+07	1.26788e+07	4.75303e+07	6.10992e+07	6.88128e+07	6.89246e+07	3.52802e+07	9.16625e+07	6.52891e+07	6.78494e+07	6.73028e+07	5.69276e+07	6.40266e+07	1.56612e+08	9.89467e+07	1.26858e+08	9.95784e+07
S388626	304.06	3.647	C01617	#N/A	Flavonoids	6.61915e+06	6.74629e+06	6.20694e+06	6.11522e+06	6.15399e+06	6.71791e+06	6.22924e+06	6.94593e+06	7.25278e+06	1.31277e+06	6.31033e+06	7.06065e+06	1.05576e+07	6.51329e+06	3.62653e+06	1.23488e+07	7.49621e+06	7.91792e+06	7.61912e+06	7.09706e+06	7.5447e+06	1.12988e+07	8.49965e+06	1.16172e+07	1.11088e+07
S312585	230.163	3.653	#N/A	HMDB0028942	Organic acids and derivatives	5.13597e+06	4.90915e+06	5.01738e+06	5.58494e+06	5.11549e+06	5.13804e+06	4.8593e+06	5.38025e+06	5.09838e+06	5.88153e+06	6.41438e+06	8.24009e+06	5.12153e+06	2.8893e+06	9.85663e+06	7.70516e+06	6.81703e+06	4.25543e+06	4.45375e+06	4.37454e+06	4361240	6.15165e+06	4.32333e+06	7.52177e+06	5.13212e+06
S39518	222.064	3.662	C17532	#N/A	#N/A	4.26125e+06	4.10423e+06	4.2667e+06	4.39742e+06	4.40701e+06	4.68983e+06	4.37811e+06	4.31297e+06	4.61987e+06	7.6513e+06	5.08023e+06	4.25381e+06	3.33559e+06	5.58503e+06	9.07407e+06	7.20024e+06	7.28645e+06	3.73121e+06	4.42607e+06	2.96329e+06	3.70686e+06	2.6633e+06	3.41238e+06	2.9226e+06	6.52643e+06
S29787377	319.117	3.664	#N/A	HMDB0142237	Phenylpropanoids and polyketides	92588.6	94052.4	143289	119456	102404	99398.4	117431	103992	120820	96031.9	102666	93951.9	118013	88008	1.40495e+06	125731	539563	114348	462234	151380	242654	182983	165747	158614	401908
S133115	260.137	3.665	#N/A	HMDB0011171	Organic acids and derivatives	3.21536e+08	3.11929e+08	3.10807e+08	327521643	3.11795e+08	3.22077e+08	3.1036e+08	3.2566e+08	3.26906e+08	1.40551e+07	2.75196e+08	3.93118e+08	4.18413e+08	1.29696e+08	1.3088e+08	1.78635e+08	1.46404e+08	5.9102e+08	5.5107e+08	8.4644e+08	6.62843e+08	6.87886e+08	3.01728e+08	5.18245e+08	3.59715e+08
S953	137.048	3.666	C00568	HMDB0001392	Benzenoids	2.78829e+06	2.31717e+06	2.7174e+06	2.82856e+06	2.8113e+06	2.70448e+06	2.67314e+06	2.50917e+06	2.58636e+06	5.73186e+06	3.94878e+06	2.96462e+06	3.14985e+06	3.30262e+06	4.74373e+06	4.59515e+06	4.21383e+06	2.35219e+06	2.40705e+06	2.78009e+06	2.51311e+06	2.02108e+06	2.70849e+06	1.7603e+06	3.04921e+06
S389052	267.078	3.666	#N/A	#N/A	#N/A	1.40825e+07	1.44599e+07	1.2996e+07	9.45089e+06	1.03718e+07	1.29968e+07	1.70856e+07	1.27617e+07	1.48767e+07	1.74926e+07	1.4047e+07	1.4981e+07	9.66751e+06	2.42824e+07	2.41345e+07	8.09964e+06	1.88389e+07	1.39122e+07	1.63741e+07	1.41303e+07	1.48055e+07	8.63224e+06	1.15196e+07	7.415e+06	1.03412e+07
S7851	129.152	3.671	C01740	#N/A	#N/A	1.62203e+08	1.5433e+08	1.52935e+08	1.59722e+08	1.55554e+08	1.66274e+08	1.59147e+08	1.65121e+08	1.69354e+08	7.74243e+07	9.9452e+07	105495372	1.15436e+08	7.87014e+07	4.43579e+08	1.7631e+08	2.32864e+08	1.14873e+08	3.50153e+08	2.13884e+08	2.26303e+08	1.28303e+08	1.61889e+08	2.79461e+08	7.72846e+08
S11795	101.084	3.674	C01842	#N/A	FA Fatty acyls	1.53234e+07	1.41353e+07	1.48441e+07	1.49883e+07	1.52384e+07	1.57376e+07	1.47838e+07	1.58565e+07	1.53566e+07	1.26455e+07	1.58222e+07	1.32572e+07	2.15638e+07	1.20739e+07	2.27729e+07	3.23569e+07	2.24012e+07	1.49978e+07	1.42169e+07	9.18697e+06	1.28005e+07	2.37668e+07	2.88397e+07	1.92033e+07	3.20963e+07
S21329	205.085	3.676	#N/A	#N/A	#N/A	5.54428e+06	5.42786e+06	5.00981e+06	5.75575e+06	5.11128e+06	5.99757e+06	5.81785e+06	6.11799e+06	6.05613e+06	7.22327e+06	7.62394e+06	9.40654e+06	6.242e+06	6.13528e+06	6.8292e+06	5.61537e+06	6.19328e+06	1.34795e+07	4.19483e+06	4.30473e+06	7.32634e+06	4.41116e+06	5.20359e+06	5.75684e+06	4.49755e+06
S9833148	188.059	3.677	#N/A	HMDB0038633	Organoheterocyclic compounds	2.16665e+07	1.98059e+07	2.03347e+07	2.16736e+07	2.09695e+07	2.16575e+07	2.0927e+07	2.08938e+07	2.10791e+07	27360959	2.56471e+07	2.88683e+07	2.0712e+07	2.40069e+07	2.26444e+07	2.19741e+07	2.28751e+07	4.48556e+07	1.42144e+07	1.76051e+07	2.55584e+07	15955023	2.18679e+07	1.88743e+07	2.0111e+07
MReference-327	280.106	3.677	#N/A	HMDB0000706	Organic acids and derivatives	1.65072e+07	1.6631e+07	1.6085e+07	1.57589e+07	1.74922e+07	1.59115e+07	1.52969e+07	1.618e+07	1.66737e+07	1.66019e+07	1.94701e+07	2.27535e+07	1.90549e+07	1.66457e+07	2.04646e+07	2.29853e+07	2.00319e+07	1.90121e+07	1.83674e+07	2.09276e+07	1.94357e+07	2.07755e+07	1.69391e+07	2.05236e+07	1.78046e+07
S83195	254.079	3.685	C05945	HMDB0029438	Organic acids and derivatives	1.49759e+06	1.21814e+06	1.19954e+06	1.4819e+06	1.38784e+06	1.33918e+06	1.39457e+06	1.50964e+06	1.3128e+06	910512	441035	104877	307716	404499	2.86109e+06	811280	1.35896e+06	263936	2.1112e+06	3.29806e+06	1.89106e+06	3.12712e+06	4.11367e+06	2.48573e+06	5.0599e+06
S108717	310.138	3.686	C16692	#N/A	#N/A	1.59093e+06	2.33829e+06	2.39058e+06	1.80496e+06	2.2508e+06	2.71651e+06	2.58433e+06	2.2611e+06	2.68595e+06	4.24267e+06	2.68885e+06	1.95698e+06	1.86689e+06	2.00279e+06	4.54654e+06	2.35247e+06	2.96727e+06	2.82512e+06	1.89234e+06	3.29567e+06	2.67104e+06	1.96624e+06	2.97431e+06	2.23392e+06	2.96123e+06
S8374147	240.111	3.691	#N/A	HMDB0142637	Phenylpropanoids and polyketides	3.28749e+06	4.27344e+06	4.19442e+06	4.39335e+06	4.62231e+06	4.31628e+06	4.51042e+06	4.89899e+06	4.63835e+06	367469	1.03005e+06	1.60122e+06	1.12145e+06	311714	4.81544e+06	2.84934e+06	2.65883e+06	2.8422e+06	5.82742e+06	1.27661e+07	7.14525e+06	2.95358e+07	4.75407e+06	1.38846e+07	6.51784e+06
S30791366	293.13	3.698	C18479	#N/A	#N/A	8.88263e+06	4.33766e+06	4.69483e+06	5.16706e+06	4.27178e+06	4.03238e+06	4.02821e+06	5.0776e+06	5.53818e+06	1.07279e+07	7.70466e+06	7.35615e+06	5.02988e+06	3.96053e+06	1.40131e+07	5.41138e+06	7.79501e+06	4.40747e+06	8.39246e+06	2.10122e+06	4.96705e+06	7.00441e+06	6.91085e+06	3.38933e+06	4.26619e+06
S13628076	221.091	3.702	#N/A	HMDB0000389	Organoheterocyclic compounds	1.88051e+07	1.83187e+07	1.84401e+07	1.95157e+07	1.88603e+07	1.98938e+07	1.89824e+07	1.88721e+07	1.94909e+07	5.12941e+06	3.78252e+07	7.21147e+07	3.62316e+07	4.58704e+06	4.27197e+06	1.19912e+07	6.95007e+06	1.73646e+07	7.39417e+06	1.16972e+07	1.2152e+07	1.30731e+07	3.77136e+06	5.79445e+06	1.37307e+07
S4018	183.126	3.705	#N/A	HMDB0015239	Organoheterocyclic compounds	1.94966e+06	1.88496e+06	1.74281e+06	1.97333e+06	1.82001e+06	1.78472e+06	1.78171e+06	2.00868e+06	1.97304e+06	2.01243e+06	2.67287e+06	4.08347e+06	1.92272e+06	1.80597e+06	1.32446e+06	1.73376e+06	1.6214e+06	3.65735e+06	1.38417e+06	932832	1.99145e+06	849106	852480	1.47901e+06	1.00833e+06
S8013088	219.076	3.705	#N/A	HMDB0038441	Organosulfur compounds	4.4173e+06	4.40774e+06	4.00553e+06	4.03821e+06	4.66856e+06	4.72233e+06	4.60158e+06	4.68773e+06	4.70771e+06	2.26343e+06	2.73554e+06	3.79681e+06	2.14638e+06	1.10885e+06	7.09684e+06	1.31456e+06	3.17342e+06	2.1068e+06	6.68345e+06	7.16213e+06	5.31746e+06	1.54914e+07	1.17022e+07	7.75246e+06	4.55149e+06
S392046	267.132	3.706	#N/A	HMDB0015598	Organic oxygen compounds	4.33006e+06	4.47174e+06	4.63925e+06	4.53142e+06	4.62006e+06	5.32405e+06	5.08633e+06	5.45222e+06	5.58781e+06	6.16992e+06	5.39795e+06	5.77724e+06	4.24669e+06	8.41578e+06	3.61755e+06	2.93404e+06	4.98912e+06	1.08092e+07	7.95068e+06	8.69529e+06	9.15171e+06	5.42563e+06	5.74819e+06	5.24765e+06	6.55501e+06
S167561	313.116	3.707	#N/A	HMDB0010328	Organic oxygen compounds	281457	224001	254345	203787	264973	252603	296078	223407	258139	509834	239102	66717.8	140753	226700	1.57712e+06	400455	734757	122637	325619	112645	186967	158172	183353	168718	330997
S4444329	326.1	3.708	C05158	HMDB0033581	Organic oxygen compounds	664273	511197	447337	558914	592560	618534	550719	533481	557252	169973	300278	279304	451558	1.17153e+06	233873	272366	559255	979599	2.23088e+06	388874	1.19978e+06	599624	807191	781521	1.0271e+06
S2607	303.078	3.716	C06900	HMDB0014436	Organic nitrogen compounds	490567	628814	523213	472034	588216	521701	537577	533943	532263	1.99165e+06	1.14264e+06	847840	588439	681771	1.20076e+06	536195	806243	562550	416026	287377	421984	380908	494240	386649	410267
S4514939	160.064	3.725	#N/A	#N/A	#N/A	943893	1.01276e+06	908991	1.03893e+06	904694	940851	964780	1.13846e+06	1.05296e+06	1.15643e+06	995797	523297	1.30766e+06	970569	3.06899e+06	1.33478e+06	1.79145e+06	930271	2.25122e+06	925226	1.36891e+06	1.64059e+06	950155	1.9358e+06	1.68204e+06
S4444567	275.101	3.731	C08340	HMDB0030697	Amino acid related compounds	2.3131e+06	2.27615e+06	2.18487e+06	2.08746e+06	3.21044e+06	2.20128e+06	2.48716e+06	3.73073e+06	3.65389e+06	6.1163e+06	2.78206e+06	1.13435e+06	1.09555e+06	2.43915e+06	2.36091e+07	1.32065e+06	9.12296e+06	2.69012e+06	2.91203e+06	2.5587e+06	2.72028e+06	2.13509e+06	2.23316e+06	2.03368e+06	2.2816e+06
S3964	241.095	3.736	#N/A	HMDB0014567	Benzenoids	352972	331150	428309	376317	353442	368897	474337	350999	254041	266148	233363	144155	289787	613819	2.49589e+06	392811	1.16751e+06	491177	477102	382751	450343	496067	266704	209377	512965
S106716	262.095	3.739	#N/A	HMDB0031360	Organic acids and derivatives	4.10476e+06	4.0799e+06	3.9033e+06	4.21138e+06	4.16e+06	4.06463e+06	4.14257e+06	4.28987e+06	4.01611e+06	3.29769e+06	4.262e+06	4.69873e+06	4.78957e+06	2.65356e+06	1.01487e+07	3.29233e+06	5.36485e+06	3.24208e+06	5.93261e+06	2.83418e+06	4.00296e+06	4.28336e+06	3.76047e+06	3.83719e+06	2.81122e+06
S4446437	112.089	3.74	#N/A	HMDB0033827	Organic oxygen compounds	1.34821e+07	1.38518e+07	1.29133e+07	1.35541e+07	1.36655e+07	1.44639e+07	1.39667e+07	1.41695e+07	1.32801e+07	1.46819e+07	1.70806e+07	2.14429e+07	1.5117e+07	1.83254e+07	1.92362e+07	9.54961e+06	1.57037e+07	1.31408e+07	1.82334e+07	1.15083e+07	1.42942e+07	1.30487e+07	1.2265e+07	8.1018e+06	1.18973e+07
S208322	158.094	3.74	C02975	HMDB0031307	Organic acids and derivatives	9.6829e+06	9.90924e+06	9.17735e+06	9.79475e+06	9.65351e+06	1.02653e+07	9.81549e+06	9.78643e+06	9.22558e+06	1.07424e+07	1.21894e+07	1.53338e+07	1.04921e+07	1.33488e+07	1.45649e+07	6.63724e+06	1.1517e+07	9.88899e+06	1.33392e+07	8.73619e+06	1.06548e+07	9.30323e+06	8.49507e+06	5.67607e+06	7.62099e+06
S54981	176.105	3.74	C18744	#N/A	#N/A	4.47142e+06	4.3111e+06	4.20385e+06	4.8771e+06	4.52274e+06	4.45458e+06	4.40338e+06	4.65394e+06	4.60334e+06	4.91377e+06	5.72438e+06	7.4161e+06	4.84328e+06	5.79589e+06	6.90333e+06	3.36231e+06	5.35384e+06	4.54463e+06	5.94205e+06	3.33185e+06	4.60618e+06	4.03846e+06	3.89918e+06	2.45665e+06	3.10224e+06
S4518902	94.0783	3.74	#N/A	HMDB0061889	Hydrocarbons	1.1007e+07	1.12287e+07	1.05485e+07	1.09344e+07	1.11856e+07	1.18513e+07	1.13201e+07	1.15228e+07	1.085e+07	1.20066e+07	1.38676e+07	1.72931e+07	1.2303e+07	1.4939e+07	1.54866e+07	7.87563e+06	1.27671e+07	1.06405e+07	1.49454e+07	9.37868e+06	1.16549e+07	1.06038e+07	1.00259e+07	6.64602e+06	9.87028e+06
S106713	257.072	3.745	#N/A	HMDB0040288	Benzenoids	1.53985e+07	1.49411e+07	1.37839e+07	1.46442e+07	1.50022e+07	1.35893e+07	1.44791e+07	1.4273e+07	1.40557e+07	184342	2.38234e+07	3.10843e+07	4.02017e+07	3.71571e+06	110768	210379	1.34562e+06	3.12583e+07	6.16402e+06	1.28902e+06	1.29038e+07	779617	1.83996e+06	4.88953e+06	5.71305e+06
S12476	127.1	3.746	C11519	#N/A	#N/A	4.0875e+06	3.64256e+06	3.66957e+06	3.83948e+06	3.95568e+06	4.1652e+06	4.0713e+06	3.7579e+06	3.39783e+06	3.07711e+06	3.14774e+06	3.53586e+06	2.83026e+06	3.81575e+06	4.3395e+06	6.03587e+06	4.73037e+06	3.94538e+06	3.85854e+06	3.30136e+06	3.70176e+06	8.63423e+06	8.20693e+06	4.70456e+06	2.92039e+06
S113368940	168.025	3.746	#N/A	#N/A	#N/A	993530	941295	944255	946746	969381	901567	921585	981278	918167	43822.9	1.64866e+06	2.09888e+06	2.80328e+06	242901	55300.9	48686.3	115630	2.26321e+06	390170	78311.9	910565	40699.9	86426.8	385213	402833
S11290587	191.098	3.746	#N/A	#N/A	#N/A	2.11703e+07	2.11077e+07	2.04387e+07	2.10073e+07	2.08286e+07	2.14251e+07	2.1705e+07	2.06012e+07	2.04778e+07	1.79885e+07	1.82087e+07	2.01312e+07	1.65063e+07	1.97788e+07	2.47995e+07	3.02428e+07	2.49404e+07	2.1023e+07	2.10987e+07	1.81103e+07	2.00773e+07	4.75978e+07	3.96562e+07	2.567e+07	1.72335e+07
S3509032	156.042	3.747	#N/A	HMDB0125077	Benzenoids	2.57274e+06	2.57987e+06	2.45637e+06	2.42642e+06	2.69413e+06	2.59694e+06	2.55111e+06	2.49091e+06	2.53609e+06	5.12573e+06	3.20272e+06	2.99065e+06	1.49177e+06	3.08421e+06	8.01225e+06	2.09994e+06	4.3988e+06	2.16531e+06	2.40663e+06	2.90663e+06	2.49286e+06	2.61973e+06	3.07068e+06	2.85826e+06	3.32861e+06
S28639106	216.064	3.748	C20582	#N/A	#N/A	4.25872e+06	3.79058e+06	4.06458e+06	4.15787e+06	3.92494e+06	5.34255e+06	4.34086e+06	3.8122e+06	4.11426e+06	7.15463e+06	3.98039e+06	2.09512e+06	2.69142e+06	6.07884e+06	1.26819e+07	2.78535e+06	7.18203e+06	6.33295e+06	4.65518e+06	6.00818e+06	5.66543e+06	5.31233e+06	4.41052e+06	5.25882e+06	6.30143e+06
S7334	143.167	3.752	#N/A	HMDB0032545	Organic nitrogen compounds	618358	625815	605174	678283	677143	713679	662083	704974	627235	345522	337557	276289	390861	334926	2.74741e+06	807152	1.2965e+06	357474	1.42513e+06	933509	905373	1.08916e+06	1.15172e+06	1.34445e+06	3.88036e+06
S8125855	349.012	3.753	#N/A	#N/A	#N/A	394652	389517	305897	443794	351229	287125	329359	281069	346527	1.39408e+06	518206	76798.1	83742	180192	1.48235e+06	266144	642897	110462	170618	174188	151756	135296	257036	138153	212867
S77371	184.037	3.754	C05580	HMDB0001866	Benzenoids	396218	404578	252262	325538	366087	375070	356825	278182	371153	1.88782e+06	894457	449201	346344	474092	400665	576804	483854	427012	222010	62939.1	237320	56207.9	89442.5	208443	175062
S67405	265.131	3.758	C04335	#N/A	#N/A	1.11603e+08	1.1395e+08	1.13409e+08	1.12905e+08	1.12386e+08	1.05992e+08	1.13744e+08	1.23386e+08	1.13569e+08	1.31709e+08	1.49839e+08	1.90266e+08	127542967	9.86997e+07	1.51547e+08	1.28113e+08	1.2612e+08	1.83563e+08	1.06328e+08	1.43493e+08	1.44461e+08	1.18407e+08	9.9695e+07	1.37304e+08	1.2762e+08
S133509	241.059	3.759	C04204	#N/A	#N/A	1.08628e+06	1.24467e+06	1.10164e+06	1.1698e+06	1.04079e+06	1.17853e+06	1.25996e+06	1.15348e+06	1.22376e+06	251375	1.86883e+06	3.32584e+06	2.02928e+06	546204	96773.6	396913	346630	1.25398e+06	170994	1.49881e+06	974594	559857	349162	385885	445582
S46175	266.101	3.76	#N/A	#N/A	#N/A	2.06842e+06	2.15541e+06	2.04152e+06	1.98059e+06	1.9477e+06	1.88257e+06	2.00713e+06	1.90874e+06	1.9653e+06	656604	1.69234e+06	2.02842e+06	2.39201e+06	4.47276e+06	1.02817e+06	1.82732e+06	2.44275e+06	6.42501e+06	2.96052e+06	455854	3.28046e+06	1.01006e+06	1.0883e+06	1.99878e+06	1.61552e+06
S64916	263.091	3.769	#N/A	#N/A	#N/A	2.23698e+06	2.22076e+06	2.06344e+06	2.19791e+06	2.1173e+06	2.09752e+06	2.18243e+06	2.22039e+06	2.08655e+06	1.51393e+06	945905	240607	1.08318e+06	611122	8.4025e+06	1.21462e+06	3.40941e+06	731614	6.21381e+06	2.35739e+06	3.10094e+06	3.69757e+06	3.43011e+06	3.62288e+06	2.18105e+06
BGI320	159.069	3.786	C00637	HMDB0001190	Organoheterocyclic compounds	218757	236597	198945	256816	291216	217947	227758	183550	197576	1.01642e+06	374099	27548	78324.9	121617	1.5327e+06	186976	613765	74757.5	87363.8	91873	84664.7	85685.2	163577	43365.7	190855
S106521	270.075	3.786	#N/A	HMDB0059806	Organic oxygen compounds	3.51395e+06	3.51095e+06	3.1927e+06	2.45072e+06	3.53792e+06	2.38022e+06	3.17639e+06	3.50525e+06	3.49461e+06	6.09093e+06	2.19766e+06	264446	237603	1.85721e+06	3.71423e+07	706291	1.32353e+07	524327	2.20404e+06	673099	1.13382e+06	984789	1.68767e+06	582958	2.39696e+06
S158135	287.102	3.786	C08344	#N/A	Amino acid related compounds	3.51395e+06	3.51095e+06	3.1927e+06	2.45072e+06	3.53792e+06	2.38022e+06	3.17639e+06	3.50525e+06	3.49461e+06	6.09093e+06	2.24332e+06	318360	320665	1.85721e+06	3.71423e+07	716507	1.32387e+07	910882	2.20404e+06	863986	1.3263e+06	1.36765e+06	1.80937e+06	685903	2.5426e+06
S102987	163.063	3.79	C19567	HMDB0062406	Organic oxygen compounds	9.55605e+06	1.07177e+07	1.00819e+07	9.91489e+06	1.03408e+07	1.02547e+07	9.94212e+06	9.83831e+06	9.64119e+06	3.33171e+06	1.18646e+07	1.55507e+07	1.67115e+07	2.27094e+07	4.43765e+06	1.04624e+07	1.25365e+07	3.19469e+07	1.63864e+07	4.78062e+06	1.77046e+07	6.08019e+06	4.6487e+06	9.8621e+06	1.16533e+07
S49447	289.143	3.8	C18865	#N/A	#N/A	158681	209618	148513	169445	181720	159589	172999	204579	230765	85009	53311.8	39400.2	35526.1	48842.8	1.76625e+06	77610.1	630900	41376.8	246454	163124	150318	127666	69983.3	104224	84977.3
S5544	334.128	3.8	C06681	HMDB0014450	Organoheterocyclic compounds	8.80617e+06	1.03942e+07	9.33748e+06	1.00303e+07	9.59695e+06	9.55599e+06	9.45341e+06	8.90244e+06	4.36706e+06	1.77247e+07	9.96206e+06	6.86285e+06	5.29863e+06	2.32068e+07	1.93095e+06	9.02992e+06	1.13892e+07	4.7992e+07	5.39345e+06	5.58761e+06	1.96577e+07	5.92266e+06	5.4371e+06	6.17758e+06	5.41936e+06
S94154	280.092	3.801	#N/A	HMDB0028979	Organic acids and derivatives	2.15656e+06	2.96314e+06	1.97991e+06	2.98303e+06	2.12827e+06	2.8759e+06	2.98847e+06	3.07587e+06	3.07892e+06	7.16895e+06	4.12435e+06	3.21957e+06	1.98453e+06	3.51549e+06	3.97297e+06	3.40746e+06	3.63197e+06	3.08734e+06	2.9269e+06	1.73919e+06	2.58448e+06	2.46309e+06	2.55668e+06	2.59006e+06	2.83154e+06
S141829	412.134	3.801	#N/A	#N/A	#N/A	5.18383e+07	5.42485e+07	4.87471e+07	5.17674e+07	5.19814e+07	4.95691e+07	5.15554e+07	5.12485e+07	5.16902e+07	1.0027e+08	7.20588e+07	6.99891e+07	4.59175e+07	5.04623e+07	9.50776e+07	7.55412e+07	7.36937e+07	5.01119e+07	4.65136e+07	4.27983e+07	4.64746e+07	5.16571e+07	4.57756e+07	4.48436e+07	4.28809e+07
S26043	235.085	3.805	#N/A	HMDB0032776	Organoheterocyclic compounds	2.06217e+06	1.82529e+06	1.592e+06	2.34506e+06	1.69883e+06	1.9025e+06	1.86328e+06	1.83488e+06	1.61967e+06	1.82954e+07	6.42871e+06	304766	685955	5.61089e+06	1.24299e+06	1.02534e+06	2.62641e+06	1.47914e+06	524447	221898	741829	598960	590234	340603	1.30555e+06
MReference-4985	153.079	3.808	D08286	#N/A	#N/A	1.16725e+07	1.26135e+07	1.1555e+07	1.22547e+07	1.19563e+07	1.20979e+07	1.19898e+07	1.20491e+07	1.1674e+07	1.04676e+07	1.62041e+07	2.42788e+07	1.3866e+07	4.19701e+06	1.08268e+07	1.1795e+07	8.93961e+06	1.71135e+07	8.63905e+06	1.11812e+07	1.23113e+07	2.26615e+07	1.48027e+07	1.25674e+07	8.42084e+06
MReference-615	140.047	3.809	#N/A	#N/A	#N/A	1.25999e+07	1.33977e+07	1.20007e+07	1.25313e+07	1.27219e+07	1.31664e+07	1.26552e+07	1.23887e+07	1.26604e+07	2.50954e+07	1.70631e+07	1.5298e+07	1.0796e+07	1.41409e+07	2.18235e+07	1.10938e+07	1.5686e+07	1.0277e+07	1.31252e+07	1.42363e+07	1.25462e+07	1.19639e+07	1.08951e+07	1.12956e+07	1.22088e+07
S5121	158.058	3.812	#N/A	HMDB0000635	Organic acids and derivatives	2.46265e+07	2.6178e+07	2.39095e+07	2.50205e+07	2.54519e+07	2.67779e+07	2.5888e+07	2.54644e+07	2.61161e+07	5.14297e+07	3.64213e+07	3.45114e+07	2.33228e+07	2.86348e+07	4.79505e+07	2.38694e+07	3.34849e+07	1.9275e+07	2.62225e+07	2.54084e+07	2.36353e+07	2.00039e+07	2.02916e+07	2.07956e+07	2.1926e+07
S14526369	282.122	3.821	#N/A	HMDB0029115	Organic acids and derivatives	1.2017e+07	1.20352e+07	1.1268e+07	1.18372e+07	1.24943e+07	1.27222e+07	1.29818e+07	1.31877e+07	1.36095e+07	2.90135e+07	1.08626e+07	761177	2.81307e+06	1.33836e+07	3.91541e+07	1.31504e+07	2.1896e+07	6.28039e+06	1.27654e+07	960842	6.66888e+06	4.42163e+06	8.51904e+06	7.33756e+06	2.30644e+07
S33418	244.121	3.822	#N/A	#N/A	#N/A	990876	961182	978905	965977	819862	950983	1.03485e+06	939356	949828	1.00006e+06	675505	629719	396738	439939	4.38862e+06	555693	1.79475e+06	521241	1.8333e+06	434877	929806	1.373e+06	1.43492e+06	1.30946e+06	1.68707e+06
S187515	259.096	3.822	#N/A	HMDB0014623	Organoheterocyclic compounds	928294	1.04401e+06	1.09387e+06	985019	1.0587e+06	1.0029e+06	890872	1.02863e+06	1.01205e+06	129208	886192	1.35435e+06	1.17502e+06	334398	131162	164428	209996	2.275e+06	1.70957e+06	3.89196e+06	2.62551e+06	1.39949e+06	594482	1.48843e+06	585592
S30791673	340.073	3.824	C17400	#N/A	#N/A	2.86552e+06	2.66132e+06	2.79436e+06	2.80207e+06	2.89276e+06	3.14891e+06	2.62933e+06	3.03638e+06	2.85842e+06	5.84015e+06	6.49025e+06	9.03538e+06	4.59521e+06	4.90688e+06	494071	4.48619e+06	3.29571e+06	4.99009e+06	396692	500396	1.96239e+06	416561	437164	345452	734495
S140082	338.111	3.825	#N/A	#N/A	#N/A	540817	551882	599668	635013	568548	643692	511599	510154	501741	1.47068e+06	782234	469322	406699	621608	2.17368e+06	549166	1.11482e+06	622207	424907	541574	529563	662843	384988	437944	489311
S59664323	289.189	3.836	#N/A	#N/A	#N/A	2.48408e+06	2.66377e+06	2.29334e+06	2.50699e+06	2.57109e+06	3.10282e+06	2.27992e+06	2.52178e+06	2.89525e+06	561606	2.29584e+06	4.51576e+06	1.81015e+06	1.25937e+06	1.76662e+06	4.01028e+06	2.34542e+06	4.36911e+06	4.27994e+06	5.07494e+06	4.57466e+06	3.59558e+06	1.79091e+06	3.2359e+06	2.10719e+06
S331	138.032	3.841	C00805	HMDB0001895	Benzenoids	1.24941e+06	1.14972e+06	1.31844e+06	1.26972e+06	1.00773e+06	1.44125e+06	1.35161e+06	1.25103e+06	1.22889e+06	3.35717e+06	2.3472e+06	2.43953e+06	1.24489e+06	763166	5.16034e+06	1.83325e+06	2.58559e+06	773228	1.14532e+06	446302	788282	892977	989867	609270	704269
S16736570	429.154	3.846	#N/A	#N/A	#N/A	994900	1.27769e+06	1.11555e+06	1.42901e+06	1.1349e+06	948122	1.20169e+06	1.19731e+06	1.18665e+06	3.91088e+06	1.49987e+06	275485	313253	1.43293e+06	5.07144e+06	893447	2.46594e+06	770162	1.36936e+06	323900	821142	266541	444491	331253	426096
S4110	279.183	3.853	#N/A	#N/A	#N/A	1.30875e+07	1.2714e+07	1.33978e+07	1.46139e+07	1.43313e+07	1.27869e+07	1.2309e+07	1.42855e+07	1.48099e+07	458185	738499	1.1363e+06	621008	488004	8.51718e+06	1.72314e+06	3.57611e+06	2.21958e+07	1.08365e+07	1.84618e+07	1.71647e+07	7.16681e+07	3.60346e+07	8.00114e+07	2.29334e+07
S26331459	312.078	3.855	C17398	#N/A	#N/A	1.06914e+07	9.95533e+06	9.59295e+06	1.01207e+07	1.03229e+07	1.07113e+07	1.02668e+07	1.00127e+07	1.01356e+07	1.57507e+07	2.23595e+07	3.33038e+07	1.8024e+07	1.09108e+07	7.74339e+06	1.22536e+07	1.03026e+07	9.81063e+06	3.72076e+06	1.05117e+06	4.86085e+06	3.90772e+06	3.10873e+06	4.9962e+06	5.11418e+06
S16521	282.168	3.86	#N/A	HMDB0061822	Organic oxygen compounds	9.33586e+06	7.83464e+06	9.68053e+06	1.02018e+07	1.03995e+07	1.14532e+07	1.09769e+07	8.72975e+06	1.15591e+07	3.83772e+06	6.83302e+06	6.37223e+06	1.02891e+07	1.035e+07	1.76549e+07	1.44796e+07	1.41615e+07	5.81721e+06	8.75555e+06	9.14834e+06	7.90704e+06	7.44626e+06	7.89466e+06	6.88291e+06	3.40403e+07
S8417406	201.1	3.865	#N/A	#N/A	#N/A	2.87603e+07	2.87214e+07	2.81749e+07	2.96258e+07	3.06351e+07	3.13001e+07	3.0514e+07	3.03165e+07	2.82278e+07	2.73428e+07	2.33462e+07	2.3382e+07	1.93138e+07	4.10206e+07	4.17783e+07	1.70309e+07	3.32766e+07	3.11103e+07	5.52445e+07	3.79796e+07	4.14448e+07	4.13542e+07	3.66593e+07	3.21162e+07	3.34189e+07
BGI309	179.058	3.875	C01586	HMDB0000714	Benzenoids	8908861067	8694089288	8581954285	8845468056	9037842387	9298223366	9357684029	9042428937	9059346745	10012370249	10614429090	11010827250	10820089772	10413689032	8930959943	10852499235	10065716070	11388592745	9354159070	11032095423	10591615746	8679206068	8787586338	9076352752	12421968782
S4450517	248.08	3.875	#N/A	#N/A	#N/A	3.79848e+06	4.16483e+06	3.5551e+06	3.75093e+06	3.99815e+06	3.7089e+06	3.95255e+06	3.95671e+06	3.612e+06	1.16665e+07	4.60268e+06	581225	1.56034e+06	4.03189e+06	7.19022e+06	4.15419e+06	5.12544e+06	4.86675e+06	6.73474e+06	993173	4.19822e+06	4.82438e+06	6.54618e+06	5.31948e+06	9.76662e+06
S3525015	594.098	3.875	#N/A	HMDB0030665	Phenylpropanoids and polyketides	1.88733e+06	2.1884e+06	2.21434e+06	1.70576e+06	2.23364e+06	1.28378e+06	2.12182e+06	1.81123e+06	1.62448e+06	2.45602e+06	2.7092e+06	2.3014e+06	3.37019e+06	2.99384e+06	2.43708e+06	1.16058e+06	2.19717e+06	3.04286e+06	1.18566e+06	1.89734e+06	2.04195e+06	1.13479e+06	902758	1.8895e+06	725987
S13839082	108.058	3.876	C01468	HMDB0001858	Benzenoids	5.84131e+07	4.51744e+07	4.69403e+07	4.44293e+07	5.59826e+07	4.73004e+07	4.83174e+07	4.93415e+07	5.13936e+07	4.92532e+07	5.51797e+07	6.25094e+07	5.37766e+07	6.67929e+07	4.5708e+07	5.80907e+07	5.68639e+07	7.47331e+07	5.41775e+07	5.91675e+07	6.26927e+07	1.48679e+07	4.60837e+07	5.60238e+06	7.25726e+07
S971	94.042	3.876	C00146	HMDB0000228	Benzenoids	1.22609e+08	1.11663e+08	1.09925e+08	1.10019e+08	1.19088e+08	1.14631e+08	113926927	1.15743e+08	1.17701e+08	1.46146e+08	1.37538e+08	1.30024e+08	1.36446e+08	1.3244e+08	1.14527e+08	1.39989e+08	128985142	1.60554e+08	1.29659e+08	1.4362e+08	1.44611e+08	1.21845e+08	1.09539e+08	1.18858e+08	1.71788e+08
MReference-118	151.064	3.877	#N/A	HMDB0002210	Organic acids and derivatives	1.82259e+07	1.75489e+07	1.58892e+07	1.77205e+07	1.74623e+07	1.83258e+07	1.80745e+07	1.84139e+07	1.7634e+07	2.12126e+07	2.20312e+07	2.23337e+07	2.25473e+07	2.11076e+07	1.70915e+07	2.17754e+07	1.99915e+07	2.12773e+07	1.74231e+07	2.23947e+07	2.0365e+07	1.73608e+07	1.72196e+07	1.74361e+07	2.24799e+07
S112646	380.099	3.877	C04572	#N/A	#N/A	3.0749e+07	3.06941e+07	3.08211e+07	2.99384e+07	3.18566e+07	2.67994e+07	2.93166e+07	3.14534e+07	2.95938e+07	3.48231e+07	4.06199e+07	4.06533e+07	4.63834e+07	3.8728e+07	3.30285e+07	3.33202e+07	3.50256e+07	3.99781e+07	2.84274e+07	3.5379e+07	3.45948e+07	2.85331e+07	2.35209e+07	3.02521e+07	2.5821e+07
S8110086	471.061	3.878	C15625	#N/A	#N/A	1.51763e+07	1.52003e+07	1.1273e+07	1.47251e+07	1.55664e+07	1.5747e+07	1.28264e+07	1.5476e+07	1.60717e+07	1.40963e+07	1.90174e+07	1.95453e+07	2.34108e+07	1.50859e+07	1.23268e+07	2.00803e+07	1.5831e+07	2.10633e+07	1.83879e+07	2.16707e+07	2.0374e+07	1.3548e+07	1.47963e+07	1.82617e+07	2.23864e+07
S83451	412.036	3.88	C18443	#N/A	#N/A	3.24173e+06	3.94261e+06	3.35716e+06	3.397e+06	3.76297e+06	2.83704e+06	2.75493e+06	2.43619e+06	3.20716e+06	2.95717e+06	3.47652e+06	3.20616e+06	4.26623e+06	3.21673e+06	2.58669e+06	4.92241e+06	3.57528e+06	3.88617e+06	1.95246e+06	3.42972e+06	3.08945e+06	2.41271e+06	2.73174e+06	2.8101e+06	2.46858e+06
S201624	438.204	3.884	#N/A	HMDB0036597	Organoheterocyclic compounds	7.65919e+06	5.83593e+06	6.31851e+06	8.86422e+06	6.70898e+06	6.65542e+06	8.1537e+06	7.26208e+06	4.3005e+06	1.242e+07	1.2265e+07	1.33604e+07	1.10146e+07	4.36902e+06	2.60627e+07	1.53324e+06	1.0655e+07	3.9671e+06	7.56102e+06	6.29161e+06	5.93991e+06	2.95497e+06	5.34775e+06	3.24297e+06	3.71393e+06
S3042	324.028	3.896	#N/A	#N/A	#N/A	1.31221e+07	9.17833e+06	9.61729e+06	9.51685e+06	1.43601e+07	9.45201e+06	8.61615e+06	4.73282e+06	9.51523e+06	5.91569e+06	1.36327e+07	1.39184e+07	2.10639e+07	1.44564e+07	7.04366e+06	2.58223e+07	1.57741e+07	1.22277e+07	1.08239e+07	1.85093e+07	1.38536e+07	1.16306e+07	5.48928e+06	1.16271e+07	4.63912e+07
S4444622	388.175	3.905	C08558	#N/A	FA Fatty acyls	242215	219143	222333	220384	244104	244406	241598	210889	222150	249534	315828	267373	430578	356286	265097	325981	315788	241429	2.72996e+06	293619	1.08833e+06	313166	348826	237612	1.05349e+06
S138020	357.179	3.917	C10412	#N/A	Alkaloids	3.42672e+06	3.23165e+06	3.71667e+06	3.37851e+06	4.02983e+06	2.9934e+06	3.96951e+06	3.75613e+06	4.06186e+06	9.16564e+06	7.79934e+06	9.72605e+06	4.50634e+06	2.01986e+06	8.27614e+06	2.52878e+06	4.27493e+06	3.7656e+06	5.22926e+06	2.62981e+06	3.87489e+06	1.71051e+06	1.78825e+06	3.19148e+06	2.27752e+06
S1021	167.059	3.918	C00250	HMDB0001545	Organoheterocyclic compounds	572969	706791	509000	522330	639595	575145	552187	608329	476028	441664	418909	365671	449393	381969	3.17361e+06	442684	1.33276e+06	378924	2.0275e+06	460836	955754	1.5873e+06	1.01505e+06	768971	985034
S97061	299.173	3.925	C10347	#N/A	Alkaloids	6.01144e+07	5.65386e+07	5.29954e+07	5.61453e+07	6.01654e+07	5.66454e+07	5.91918e+07	6.15779e+07	6.45929e+07	8.97325e+07	7.76184e+07	9.95362e+07	4.35865e+07	3.27396e+07	1.58448e+08	5.28073e+07	8.13315e+07	4.0089e+07	6.58199e+07	4.06e+07	4.88363e+07	7.95225e+07	3.95609e+07	4.77008e+07	3.2602e+07
S171980	196.121	3.928	C13311	#N/A	#N/A	4.14766e+06	4.08934e+06	4.04176e+06	4.30844e+06	4.18612e+06	4.03472e+06	4.20474e+06	3.62193e+06	3.50942e+06	2.10479e+06	3.06537e+06	3.20017e+06	3.89117e+06	5.50102e+06	3.4662e+06	5.04484e+06	4.67069e+06	6.41056e+06	4.26141e+06	5.05347e+06	5.24181e+06	6.91846e+06	5.53383e+06	5.82262e+06	3.34472e+06
BGI119	122.037	3.929	C00633	HMDB0011718	Organic oxygen compounds	3.6482e+06	4.32909e+06	3.46118e+06	3.46805e+06	3.61704e+06	3.80683e+06	3.816e+06	3.57075e+06	3.7326e+06	1.71736e+06	1.61787e+06	1.62479e+06	1.51145e+06	1.09134e+06	3.74007e+06	5.64395e+06	3.49179e+06	2.36665e+06	9.1311e+06	1.14704e+07	7.65604e+06	6.75449e+06	3.21873e+06	4.56081e+06	4.76759e+06
S167683	408.139	3.936	#N/A	HMDB0039126	Organic acids and derivatives	564353	380228	464346	443903	655769	411579	473466	424610	540645	1.90939e+06	822344	267219	290418	429907	2.42776e+06	409714	1.08913e+06	259624	562011	298315	373317	584171	524477	439794	315264
S93617	205.077	3.948	#N/A	HMDB0094704	Organic acids and derivatives	3.47914e+06	3.48968e+06	3.43949e+06	3.18898e+06	3.46896e+06	3.40146e+06	3.42508e+06	3.18804e+06	3.25858e+06	3.51816e+06	3.78776e+06	4.39665e+06	3.44847e+06	3.53355e+06	2.30169e+06	4.36189e+06	3.39904e+06	3.81551e+06	3.35413e+06	2.83232e+06	3.33398e+06	4.98645e+06	3.62931e+06	4.03457e+06	2.30006e+06
S7842767	224.054	3.958	C19272	#N/A	#N/A	8.99638e+06	8.5714e+06	9.56525e+06	8.99443e+06	8.68857e+06	8.66735e+06	8.78286e+06	8.45324e+06	8.06637e+06	1.77795e+07	1.69885e+07	1.98403e+07	1.33456e+07	7.12766e+06	1.1466e+06	1.43851e+07	7.55313e+06	12913555	6.40457e+06	5.02854e+06	8.11556e+06	6.13539e+06	4.57282e+06	5.92472e+06	3.89945e+06
S5300	232.096	3.973	#N/A	#N/A	#N/A	277291	295849	252027	279282	282396	274610	274518	288186	269978	29266.4	29390	24163.3	34740.3	32472.6	2.61799e+06	39716.7	896727	102353	286248	469176	285926	614551	352749	154313	207250
MReference-817	135.069	3.985	C15561	#N/A	#N/A	6.9918e+06	6.77664e+06	6.9928e+06	7.08206e+06	6.70744e+06	6.51219e+06	6.1903e+06	6.57719e+06	6.19011e+06	5.54262e+06	4.43032e+06	4.10979e+06	3.63855e+06	7.42657e+06	6.66712e+06	6.96064e+06	7.01811e+06	1.01247e+07	5.59483e+06	8.11412e+06	7.94456e+06	7.51809e+06	9.39424e+06	7.79382e+06	1.06094e+07
S390192	303.097	3.987	C08331	HMDB0029913	Amino acid related compounds	6.40009e+06	4.17825e+06	6.73793e+06	8.00396e+06	4.18085e+06	7.99063e+06	4.3503e+06	6.4272e+06	4.20733e+06	2.32726e+06	1.50516e+06	682776	1.50544e+06	3.19085e+06	1.23977e+07	3.10759e+06	6.23205e+06	2.19421e+06	1.98765e+07	3.73617e+06	8.60228e+06	7.72867e+06	8.95412e+06	1.04029e+07	1.26205e+07
S8088	146.048	3.992	C14473	#N/A	#N/A	2.23237e+07	2.25546e+07	2.20123e+07	2.24885e+07	2.21979e+07	2.13163e+07	2.18812e+07	2.20187e+07	2.16135e+07	1.48824e+07	1.25691e+07	1.32105e+07	9.61425e+06	1.38292e+07	8.99272e+07	1.30652e+07	3.89405e+07	1.52585e+07	5.44141e+07	8.85776e+06	2.61768e+07	2.08152e+07	2.82705e+07	3.06186e+07	4.96888e+07
S37707	302.094	3.993	C14853	HMDB0062470	Benzenoids	619871	624680	623327	572413	523877	610486	608226	573293	580590	220176	116243	28513.2	100039	206198	1.56951e+06	767878	847863	441838	1.30182e+06	1.24703e+06	996895	1.7121e+06	1.50741e+06	3.46689e+06	963340
MReference-541	264.111	3.995	C04148	HMDB0006344	Organic acids and derivatives	2.8159e+07	2.70508e+07	3.12317e+07	3.1145e+07	2.94593e+07	3.02426e+07	2.93203e+07	2.84507e+07	3.0312e+07	1.15293e+08	4.87819e+07	1.27196e+07	1.83329e+07	6.02129e+06	5.14959e+07	4.6395e+07	3.46374e+07	7.73354e+06	1.17426e+07	9.49458e+06	9.65692e+06	1.5974e+07	1.55069e+07	9.80726e+06	1.12596e+07
S166204	455.209	4.001	C18002	#N/A	#N/A	125414	134230	156787	145570	160564	95058.1	125230	138598	189445	977210	405811	119903	120319	20353.5	1.2437e+06	85152.6	449735	38475.4	79087.5	28053.3	48538.7	70889.8	31325.2	95544.7	52962.1
S389611	217.074	4.004	C05644	#N/A	#N/A	520085	518650	596952	544986	523571	615974	550833	711040	481641	291672	771294	46969.7	1.97524e+06	2.30782e+06	1.33461e+06	605919	1.41612e+06	854855	1.33235e+06	1.0115e+06	1.06624e+06	788142	713571	1.09568e+06	1.49158e+06
S55839	174.072	4.007	#N/A	HMDB0037155	Organic oxygen compounds	9.75956e+07	9.53707e+07	9.76042e+07	9.89683e+07	9.86746e+07	9.52966e+07	9.60088e+07	9.47444e+07	9.6615e+07	1.29258e+08	1.2653e+08	141690259	1.08641e+08	8.6443e+07	1.81403e+08	9.11128e+07	1.19653e+08	1.12793e+08	1.14838e+08	7.90111e+07	1.02214e+08	1.41237e+08	1.21757e+08	1.26029e+08	8.10631e+07
S4561	176.059	4.011	C07899	#N/A	#N/A	4.06703e+06	4.23428e+06	4.21455e+06	4.0854e+06	4.08749e+06	4.67364e+06	4.44542e+06	4.16075e+06	4.08137e+06	5.52851e+06	2.20315e+06	198076	882873	5.02286e+06	6.54143e+06	4.70764e+06	5.42398e+06	3.61825e+06	1.02066e+07	1.12371e+06	4.98285e+06	3.98854e+06	6.67607e+06	4.88404e+06	7.69359e+06
S35031681	340.116	4.011	#N/A	HMDB0060021	Organic oxygen compounds	3.17191e+07	3.06861e+07	3.21364e+07	3.16486e+07	3.08421e+07	3.19095e+07	3.27604e+07	3.06823e+07	3.04878e+07	6.86805e+06	2.17343e+07	2.47782e+07	3.35566e+07	5.23387e+07	9.33e+06	3.18123e+07	3.11603e+07	6.52907e+07	5.4231e+07	3.25395e+07	5.06871e+07	5.50597e+07	4.65778e+07	6.10069e+07	4.90635e+07
S35032809	317.137	4.023	#N/A	HMDB0028874	Organic acids and derivatives	4.03097e+06	3.73282e+06	4.18588e+06	3.98092e+06	4.03715e+06	3.74106e+06	3.86835e+06	3.8643e+06	3.97347e+06	697429	711164	264372	1.17169e+06	1.34482e+06	2.06806e+06	1.11148e+06	1.50812e+06	3.14515e+06	5.83011e+06	1.48367e+07	7.93733e+06	1.41746e+07	9.04075e+06	1.3748e+07	4.14103e+06
S16568265	279.122	4.026	#N/A	HMDB0028738	Organic acids and derivatives	3.12382e+06	3.17698e+06	3.43259e+06	3.42888e+06	3.54908e+06	3.4776e+06	3.76689e+06	3.2439e+06	3.39188e+06	2.26322e+06	3.58087e+06	4.4301e+06	4.04928e+06	2.4281e+06	3.22656e+06	2.71627e+06	2.79031e+06	3.98348e+06	5.56299e+06	1.00476e+07	6.53136e+06	4.02736e+06	3.60639e+06	4.68642e+06	4.26457e+06
S64784	357.179	4.03	#N/A	#N/A	#N/A	1.11352e+07	1.12837e+07	1.1415e+07	1.12718e+07	1.13307e+07	1.04619e+07	1.1083e+07	10884032	1.19815e+07	2.18326e+07	1.87884e+07	24089172	1.04435e+07	8.81783e+06	1.99122e+07	1.36572e+07	1.41291e+07	1.15723e+07	1.64941e+07	7.99991e+06	1.20221e+07	5.97977e+06	6.58469e+06	1.06562e+07	6.70605e+06
MReference-5850	155.095	4.037	C10129	HMDB0030353	Alkaloids and derivatives	9.56689e+06	8.57504e+06	8.92141e+06	9.48781e+06	9.7928e+06	8.82705e+06	9.3502e+06	8.83202e+06	8.7433e+06	7.4021e+06	8.60438e+06	1.07275e+07	7.68358e+06	7.75761e+06	9.3085e+06	9.27003e+06	8.77871e+06	1.15698e+07	1.05264e+07	9.74087e+06	1.06124e+07	1.89221e+07	1.43488e+07	1.26766e+07	1.11009e+07
S45864	236.091	4.044	C06953	HMDB0015037	Nucleosides, nucleotides, and analogues	1.98392e+06	1.89535e+06	1.8944e+06	1.85648e+06	1.89376e+06	1.87182e+06	1.89871e+06	1.90175e+06	1.95401e+06	4.95234e+06	3.08232e+06	2.50487e+06	1.78974e+06	2.31903e+06	4.46497e+06	2.13343e+06	2.97248e+06	1.90057e+06	1.79128e+06	899995	1.53061e+06	2.08043e+06	1.97207e+06	1.68732e+06	1.24176e+06
S2662	331.133	4.05	C05349	HMDB0014677	Organoheterocyclic compounds	686461	616063	647969	574884	610806	594920	541561	603885	572938	855785	428658	206946	223244	301003	247469	2.78416e+06	1.11088e+06	2.53301e+06	181874	624331	1.11307e+06	1.90367e+06	543933	578977	495504
S6787	147.032	4.051	C11129	HMDB0061933	Organoheterocyclic compounds	6.22777e+06	6.04877e+06	5.87827e+06	5.4392e+06	5.97912e+06	5.80339e+06	5.53158e+06	5.31852e+06	5.61348e+06	5.09436e+06	6.27959e+06	4.07047e+06	9.67395e+06	3.9947e+06	2.13008e+06	1.58478e+07	7.32418e+06	4.20813e+06	5.9369e+06	8.20039e+06	6.11514e+06	5.13705e+06	1.40736e+07	6.44002e+06	3.21491e+07
S8059607	329.184	4.06	#N/A	#N/A	#N/A	1.7349e+08	1.623e+08	1.59129e+08	1.75301e+08	1.72986e+08	1.66493e+08	1.65226e+08	1.73976e+08	180500081	5.54058e+08	3.7394e+08	3.96757e+08	171005108	9.75475e+07	4.09676e+08	1.15273e+08	2.07499e+08	8.68832e+07	2.10279e+08	1.12348e+08	1.36503e+08	1.05093e+08	7.33257e+07	9.70826e+07	6.98593e+07
S58486	168.069	4.071	C20157	HMDB0012897	Organoheterocyclic compounds	1.25305e+06	1.22483e+06	1.21096e+06	1.2478e+06	1.13187e+06	1.20046e+06	1.09874e+06	1.19635e+06	1.42518e+06	2.89854e+06	1.3498e+06	213993	936866	1.20809e+06	2.4854e+06	3.38286e+06	2.35879e+06	1.16994e+06	1.53256e+06	3.54054e+06	2.08101e+06	1.66469e+06	844921	1.08472e+06	1.33811e+06
S1207	198.053	4.075	C05584	HMDB0133489	Benzenoids	663409	482754	458227	492556	553494	526153	481771	488159	494453	996048	1.26865e+06	604196	2.20571e+06	448646	666058	394456	503054	194703	172433	101014	156050	66077.4	134855	238640	86279.1
S390932	357.143	4.077	C09914	#N/A	#N/A	195788	162241	202855	196182	251515	173504	190055	266313	210422	1.05812e+06	386981	33171.4	69649.2	468328	1.37452e+06	106686	649844	143060	62898.4	203296	136418	54095.8	53462.1	42802	114626
S8728028	478.17	4.081	#N/A	HMDB0038714	Organic oxygen compounds	350269	283757	283647	335036	328199	316670	275321	318852	278226	249796	272269	315656	251355	1.82016e+06	115835	38926.2	658308	435234	482743	215395	377791	122744	77551	193945	417680
S3548	234.173	4.083	C07073	HMDB0014426	Benzenoids	1.18648e+07	1.09625e+07	1.15356e+07	1.26015e+07	1.30095e+07	1.25831e+07	1.27976e+07	1.32442e+07	1.37166e+07	7.68957e+06	8.34133e+06	8.84612e+06	8.4883e+06	5.63104e+06	1.29562e+07	1.4169e+07	1.09187e+07	5.68679e+06	8.07307e+06	7.13838e+06	6.96608e+06	6.89957e+06	5.16626e+06	5.25853e+06	2.04487e+07
MReference-310	183.09	4.089	C00788	HMDB0000068	Benzenoids	6.10118e+06	5.82599e+06	5.95303e+06	5.97266e+06	6.083e+06	6.31838e+06	6.29167e+06	6.16146e+06	5.99609e+06	1.25423e+07	5.05971e+06	553538	2.08326e+06	3.93211e+06	2.39008e+07	4.42003e+06	1.0751e+07	4.08191e+06	1.02497e+07	3.79532e+06	6.0423e+06	6.91278e+06	7.79121e+06	4.82004e+06	9.9797e+06
S4575	226.132	4.09	C07422	HMDB0014457	Organoheterocyclic compounds	9.0707e+06	8.71774e+06	8.66191e+06	8.92593e+06	8.80701e+06	8.68633e+06	8.76341e+06	8.89295e+06	8.2325e+06	7.74656e+06	7.83131e+06	6.98558e+06	8.76178e+06	1.09509e+07	4.81558e+06	8.44297e+06	8.06981e+06	1.51154e+07	1.09985e+07	1.83511e+07	1.48216e+07	1.45373e+07	1.0726e+07	1.15338e+07	1.01009e+07
S1116	204.09	4.095	C00806	HMDB0030396	Organoheterocyclic compounds	305934	356117	321339	374527	332663	381308	312502	334693	380425	81677.1	191312	210092	282168	172518	129316	215519	172451	2.0917e+06	455991	466824	1.00484e+06	515930	578446	587617	651335
S65112	209.072	4.1	#N/A	#N/A	#N/A	1.00314e+07	8.16719e+06	9.63583e+06	1.17639e+07	1.0091e+07	1.23152e+07	1.42114e+07	9.29146e+06	9.40577e+06	1.5901e+07	1.31458e+07	9.54535e+06	1.3991e+07	1.20843e+07	1.56318e+07	2.05241e+07	1.60801e+07	9.92644e+06	7.21741e+06	9.87379e+06	9.00588e+06	1.43675e+07	1.40432e+07	7.54812e+06	1.00356e+07
S11485	140.047	4.113	#N/A	HMDB0059862	Organoheterocyclic compounds	3.49937e+06	3.48599e+06	3.10041e+06	3.00743e+06	2.8298e+06	2.61844e+06	2.86885e+06	2.62981e+06	3.08143e+06	6.61668e+06	3.83854e+06	2.82353e+06	2.07542e+06	3.78164e+06	6.90735e+06	1.59661e+06	4.0952e+06	1.45548e+06	3.30604e+06	2.60267e+06	2.45473e+06	1.73987e+06	3.44124e+06	1.76995e+06	1.95321e+06
S82848	414.096	4.123	C18444	#N/A	#N/A	952291	818678	991024	1.0755e+06	1.03036e+06	1.03964e+06	932191	937988	954850	1.104e+06	1.63011e+06	2.40081e+06	1.38553e+06	465635	957531	570552	664573	301494	843850	542872	562739	2.17322e+06	1.34745e+06	1.38502e+06	359221
S4308	266.115	4.136	C07263	HMDB0014383	Organic nitrogen compounds	1.50999e+07	1.5232e+07	1.70889e+07	1.67113e+07	1.54714e+07	1.51395e+07	1.60723e+07	1.51024e+07	1.62602e+07	3.54869e+06	3.5098e+06	2.79732e+06	4.1834e+06	5.22108e+06	1.42976e+07	5.14797e+06	8.22221e+06	4.70542e+06	3.4538e+07	4.06328e+07	2.66254e+07	8.5884e+07	4.53636e+07	3.59653e+07	9.08834e+06
S8817	228.093	4.139	C14222	#N/A	#N/A	3.10157e+06	2.8203e+06	3.23556e+06	2.8221e+06	2.99511e+06	2.90499e+06	3.163e+06	2.92161e+06	3.04332e+06	874699	4.51848e+06	7.5476e+06	5.13313e+06	3.80434e+06	197762	2.70017e+06	2.23409e+06	8.55794e+06	1.79091e+06	1.9502e+06	4.09968e+06	2.13813e+06	1.3495e+06	1.98588e+06	1.46399e+06
S9817	322.116	4.139	C19022	#N/A	#N/A	3.60664e+06	4.8598e+06	3.66312e+06	4.63079e+06	3.42205e+06	3.68218e+06	4.29178e+06	5.0248e+06	4.70671e+06	1.09893e+06	891019	419001	1.15513e+06	3.38355e+06	3.80302e+06	1.28069e+06	2.82242e+06	5.73741e+06	8.30066e+06	1.24589e+07	8.83231e+06	1.20008e+07	9.34953e+06	7.52212e+06	2.74671e+06
S2297294	356.133	4.142	#N/A	#N/A	#N/A	2.85451e+07	2.67801e+07	2.81943e+07	2.75703e+07	2.71353e+07	2.72401e+07	2.86739e+07	2.85745e+07	2.8781e+07	61744402	2.20378e+07	484993	3.88392e+06	3.66483e+07	195553946	2.61317e+07	8.61113e+07	1.29456e+07	2.37574e+07	1.29583e+06	1.26663e+07	4.54019e+06	1.11881e+07	1.11143e+07	4.1792e+07
S9972	114.068	4.146	C01880	HMDB0060476	Organoheterocyclic compounds	2.03663e+07	1.96108e+07	1.90259e+07	1.9931e+07	2.01098e+07	1.90892e+07	2.00432e+07	1.97578e+07	1.86713e+07	3.48548e+07	2.40891e+07	2.09366e+07	1.6476e+07	2.18526e+07	3.98615e+07	1.31347e+07	2.49496e+07	1.66756e+07	1.92332e+07	2.64648e+07	2.07912e+07	2.20509e+07	1.69311e+07	1.34346e+07	1.48519e+07
S72017	326.194	4.147	#N/A	HMDB0061835	Organic oxygen compounds	9.18655e+06	8.79619e+06	9.55005e+06	9.39269e+06	9.27469e+06	9.07243e+06	9.64302e+06	9.57611e+06	9.89989e+06	3.83959e+06	6.57829e+06	6.07671e+06	9.81856e+06	7.0089e+06	1.90316e+07	1.3602e+07	1.32142e+07	6.69296e+06	9.07827e+06	9.97566e+06	8.5823e+06	6.91571e+06	7.98931e+06	7.72916e+06	2.97579e+07
S15147	186.116	4.151	C14701	#N/A	#N/A	424592	409038	412020	404682	351899	346727	360873	432044	424082	248308	441969	829311	248287	203393	267391	576029	348938	748910	277815	70945.6	365890	187801	272847	315831	278198
S447	124.052	4.152	C01502	HMDB0001398	Benzenoids	2.08324e+07	2.05161e+07	2.03695e+07	2.05646e+07	2.0913e+07	2.10719e+07	2.15089e+07	2.06532e+07	1.98748e+07	4.3054e+07	2.78325e+07	2.10361e+07	1.94073e+07	2.24033e+07	4.20821e+07	1.75866e+07	2.73573e+07	1.72158e+07	2.18601e+07	1.86721e+07	1.92493e+07	1.70348e+07	1.50584e+07	1.49863e+07	2.01961e+07
S65003	355.163	4.152	#N/A	#N/A	#N/A	2.52781e+06	2.32203e+06	2.51756e+06	2.38031e+06	2.39122e+06	2.39041e+06	2.31438e+06	2.68154e+06	2.73755e+06	4.50574e+06	4.36462e+06	4.27642e+06	4.31171e+06	1.37126e+06	2.46666e+06	3.75304e+06	2.53032e+06	2.22774e+06	3.20999e+06	1.30741e+06	2.24838e+06	868825	906225	1.76433e+06	777466
S4586	403.149	4.152	C07427	HMDB0014988	Organoheterocyclic compounds	672510	583567	742517	391485	433035	580117	409083	680836	533888	2.24613e+06	826099	92317.3	139848	995527	2.5286e+06	476896	1.33367e+06	464757	390907	540678	465447	430003	237044	172760	92679.7
S388560	220.106	4.153	C01239	HMDB0001104	Organic oxygen compounds	4.11687e+06	4.5395e+06	4.18102e+06	4.18438e+06	4.37558e+06	4.46578e+06	4.81934e+06	4.75167e+06	4.48919e+06	1.01373e+07	6.53131e+06	5.76549e+06	3.69118e+06	4.60984e+06	1.092e+07	3.23833e+06	6.25605e+06	4.83167e+06	5.12103e+06	3.41638e+06	4.45636e+06	3.90516e+06	2.94149e+06	3.40291e+06	2.81385e+06
BGI634	160.074	4.155	C02656	HMDB0000857	Organic acids	5.99761e+07	5.84844e+07	5.70698e+07	5.83408e+07	5.76701e+07	5.76875e+07	6.0366e+07	5.90393e+07	5.85731e+07	1.2407e+08	7.91422e+07	6.13387e+07	5.20174e+07	6.37239e+07	1.27981e+08	4.89029e+07	8.02026e+07	5.364e+07	6.12591e+07	4.981e+07	5.4903e+07	4.90721e+07	4.20086e+07	4.36673e+07	4.85367e+07
S4630	181.05	4.155	C05042	#N/A	#N/A	8.12029e+06	7.95717e+06	8.14298e+06	7.99808e+06	7.76959e+06	7.42566e+06	7.47544e+06	7.62611e+06	7.61417e+06	1.34235e+07	9.62511e+06	7.92164e+06	7.5302e+06	8.41243e+06	1.45151e+07	6.96934e+06	9.96563e+06	7.63877e+06	7.86372e+06	8.43227e+06	7.97825e+06	7.57501e+06	6.71698e+06	6.32222e+06	7.76218e+06
S2285292	156.079	4.156	#N/A	HMDB0032232	Organoheterocyclic compounds	1.52066e+07	1.65887e+07	1.58736e+07	1.63035e+07	1.57565e+07	1.53057e+07	1.56592e+07	1.61643e+07	1.55422e+07	3.31881e+07	2.09582e+07	1.62461e+07	1.34405e+07	1.6332e+07	3.37426e+07	1.19033e+07	2.06593e+07	1.37135e+07	1.59123e+07	1.27803e+07	1.41354e+07	1.29172e+07	1.22938e+07	1.16799e+07	1.29574e+07
S5740	190.038	4.157	C03474	#N/A	#N/A	805370	787022	828861	800957	860292	887136	881143	892117	871793	1.56514e+06	1.14988e+06	1.08301e+06	801500	1.03762e+06	684863	1.24019e+06	987555	1.34322e+06	950693	915668	1.06986e+06	727588	605586	840643	1.03297e+06
S3399	245.011	4.158	C07037	HMDB0015153	Benzenoids	6.92048e+06	6.96246e+06	7.01871e+06	6.9314e+06	6.64978e+06	6.05165e+06	6.4121e+06	6.21547e+06	5.81536e+06	1.07863e+07	7.77457e+06	5.83005e+06	6.70731e+06	7.70377e+06	9.95794e+06	5.99094e+06	7.88421e+06	5.6808e+06	6.54658e+06	6.06772e+06	6.09837e+06	5.04115e+06	4.97535e+06	4.04887e+06	7.07543e+06
S82615	276.026	4.159	C00345	HMDB0001316	Organic oxygen compounds	1.22428e+06	1.27211e+06	1.35455e+06	1.3011e+06	1.46275e+06	1.30192e+06	1.39938e+06	1.49745e+06	1.66131e+06	2.21301e+06	1.82662e+06	1.8132e+06	1.45364e+06	1.35611e+06	2.43624e+06	1.22892e+06	1.67376e+06	1.59219e+06	1.63131e+06	1.16054e+06	1.46135e+06	1.17012e+06	955225	1.1682e+06	976306
S21106002	289.189	4.16	#N/A	HMDB0032221	Organoheterocyclic compounds	2.73954e+06	2.68167e+06	2.81851e+06	2.73837e+06	2.77339e+06	2.64229e+06	2.78334e+06	2.99139e+06	3.01007e+06	405396	2.64445e+06	4.3107e+06	3.21724e+06	3.30061e+06	1.26968e+06	3.45315e+06	2.67448e+06	2.86225e+06	3.17404e+06	2.41218e+06	2.81616e+06	5.5645e+06	2.95308e+06	3.2479e+06	1.30071e+06
S8514	128.084	4.161	C10921	#N/A	#N/A	8.39542e+06	8.22876e+06	8.05839e+06	8.15226e+06	7.61944e+06	7.75279e+06	7.7176e+06	7.31779e+06	7.74719e+06	1.48134e+07	9.51757e+06	7.46089e+06	6.27838e+06	1.03299e+07	1.55722e+07	5.69426e+06	1.05321e+07	7.33956e+06	7.90956e+06	6.5822e+06	7.2771e+06	6.85756e+06	5.686e+06	6.1858e+06	6.01985e+06
S236	78.047	4.162	C01407	HMDB0001505	Benzenoids	1.82804e+06	1.93524e+06	1.67445e+06	2.02157e+06	1.64913e+06	1.59621e+06	1.8528e+06	1.78443e+06	1.47143e+06	3.83503e+06	2.28162e+06	1.79453e+06	1.2153e+06	1.97792e+06	3.82583e+06	1.37672e+06	2.39349e+06	1.85631e+06	1.60988e+06	1.3756e+06	1.61393e+06	1.45304e+06	1.18677e+06	1.3402e+06	1.27126e+06
S28533316	303.122	4.168	C00303	HMDB0013240	Organic acids and derivatives	3.46527e+06	3.7045e+06	3.4463e+06	3.65264e+06	3.36369e+06	3.67649e+06	3.76033e+06	3.7725e+06	3.95032e+06	1.3641e+07	5.33576e+06	1.15812e+06	1.20817e+06	1.79337e+06	8.73444e+06	2.37168e+06	4.29983e+06	2.02514e+06	7.15356e+06	4.29276e+06	4.49049e+06	2.77195e+06	3.05489e+06	4.02759e+06	4.46892e+06
S459	207.053	4.172	C01252	HMDB0000978	Organic oxygen compounds	714206	792253	698653	667146	622533	676845	695496	662063	546664	43376.6	518999	699007	814612	71431.6	64560.1	236158	124050	351751	222087	515690	363176	2.0412e+06	781493	418357	135249
S4445207	235.048	4.174	C11468	#N/A	#N/A	613396	802285	735412	770925	686404	666227	667773	856374	729945	83757.8	798729	876350	1.43608e+06	121064	97487.8	172285	130279	465662	338219	402752	402211	2.68386e+06	855098	601424	169946
S113371228	322.164	4.174	#N/A	#N/A	#N/A	1.8202e+07	1.72509e+07	1.82066e+07	1.69532e+07	1.73687e+07	1.57962e+07	1.73942e+07	1.88066e+07	1.84763e+07	1.71173e+07	9.3053e+06	2.72878e+06	8.06987e+06	9.07179e+06	1.20116e+08	1.02677e+07	4.64851e+07	1.46013e+07	2.79966e+07	4.06893e+07	2.77624e+07	1.97186e+07	1.18665e+07	1.77168e+07	8.00658e+06
S388520	221.032	4.176	C01111	#N/A	#N/A	428302	427746	529148	475998	476339	486246	579525	435880	428337	84984.4	388083	456634	622632	105275	98915.4	136875	113689	217862	185693	405768	269774	1.37681e+06	778337	367046	128799
S813	197.069	4.177	#N/A	HMDB0000609	Organic acids and derivatives	1.4403e+06	1.44783e+06	1.3877e+06	1.43089e+06	1.54444e+06	1.32727e+06	1.27434e+06	1.37922e+06	1.49823e+06	3.30666e+06	2.27512e+06	2.27979e+06	1.2389e+06	1.77205e+06	1.97193e+06	2.08238e+06	1.94212e+06	2.62626e+06	1.7538e+06	884865	1.75498e+06	702329	996673	936033	877615
BGI621	314.148	4.183	#N/A	HMDB0094701	Organic acids and derivatives	569142	709866	543861	479117	770761	687911	408901	865868	852752	2.34059e+06	1.18349e+06	875224	334658	421138	1.85059e+06	1.11714e+06	1.12962e+06	507530	865643	496231	623134	769863	336164	465716	260461
S30791935	383.181	4.186	C16448	#N/A	#N/A	4.43665e+06	4.1622e+06	4.64283e+06	3.9997e+06	4.16859e+06	4.26498e+06	4.29773e+06	4.47191e+06	4.47245e+06	5.02088e+06	2.15051e+06	178074	1.25259e+06	6.28707e+06	3.37824e+07	4.40837e+06	1.48259e+07	2.19059e+06	6.50374e+06	408788	3.03437e+06	1.20877e+06	1.93616e+06	2.0662e+06	7.36456e+06
MReference-1259	471.224	4.187	C01610	#N/A	#N/A	1.11629e+06	1.06939e+06	1.11868e+06	1.13659e+06	1.12299e+06	1.02279e+06	1.07447e+06	1.09146e+06	1.19433e+06	843669	1.17733e+06	1.77729e+06	911038	1.25553e+06	1.63669e+06	2.86176e+06	1.91799e+06	1.0973e+06	826988	831566	918617	1.59116e+06	1.64109e+06	1.10593e+06	718995
S4921755	293.075	4.195	C19289	#N/A	#N/A	1.18762e+06	1.26898e+06	1.18337e+06	1.20909e+06	1.23487e+06	1.21335e+06	1.16509e+06	1.14177e+06	1.2484e+06	1.66699e+06	2.38864e+06	3.10691e+06	2.392e+06	1.09498e+06	533232	713682	780631	552497	1.0151e+06	506539	691380	1.54132e+06	1.26031e+06	1.01436e+06	440736
S28639168	301.189	4.195	#N/A	#N/A	#N/A	3.5631e+07	3.44527e+07	3.78325e+07	3.06372e+07	3.44305e+07	3.46278e+07	3.51735e+07	3.61491e+07	3.69312e+07	6.62967e+07	4.5509e+07	4.94746e+07	2.07556e+07	2.46275e+07	8.3762e+07	3.0893e+07	4.64275e+07	3.23671e+07	4.0046e+07	1.90464e+07	3.04865e+07	6.83482e+07	3.65675e+07	3.2156e+07	2.39515e+07
S44885	277.098	4.201	C10948	#N/A	#N/A	1.75727e+06	1.47175e+06	1.58835e+06	1.34384e+06	1.50548e+06	1.57124e+06	1.33776e+06	1.4319e+06	1.73246e+06	3.32263e+06	3.20681e+06	2.64693e+06	3.65087e+06	1.34692e+06	4.52899e+06	1.31225e+06	2.39605e+06	812808	1.33997e+06	975311	1.0427e+06	1.10938e+06	1.51541e+06	1.02772e+06	755088
S553441	317.126	4.202	C10166	HMDB0030341	Phenylpropanoids and polyketides	7.9193e+06	7.81599e+06	7.92122e+06	7.38178e+06	7.7205e+06	7.6924e+06	8.18328e+06	8.02778e+06	8.73884e+06	8.82189e+06	7.66937e+06	3.54644e+06	1.06398e+07	9.65611e+06	4.30459e+06	4.14081e+06	6.03384e+06	2.10696e+07	6.89814e+06	5.08709e+07	2.62795e+07	3.28657e+06	1.576e+06	1.49097e+06	926441
MReference-883	259.178	4.203	#N/A	HMDB0000705	#N/A	3.47064e+08	338268548	355008963	3.31494e+08	3.45381e+08	3.27565e+08	3.38626e+08	3.52371e+08	3.55058e+08	1.77067e+08	3.46589e+08	6.52743e+08	2.09958e+08	1.05014e+08	4.95401e+08	3.31664e+08	3.10693e+08	4.30127e+08	542510549	7.0935e+08	5.60663e+08	4.01711e+08	2.59107e+08	3.35213e+08	3.04538e+08
S8115	202.063	4.205	C18750	HMDB0032706	Benzenoids	869894	847924	746250	666697	891791	786263	777200	825220	803950	286982	199975	121232	191709	227626	5.67737e+06	443115	2.11604e+06	169312	926529	157736	417859	1.61677e+06	1.14639e+06	919163	1.04361e+06
S10108	256.114	4.205	C06975	HMDB0015190	Organic nitrogen compounds	1.53202e+06	1.99424e+06	1.76404e+06	1.36566e+06	1.60838e+06	1.63128e+06	2.13426e+06	1.69318e+06	2.11385e+06	1.57926e+06	687418	254330	228665	941815	8.30589e+06	1.35334e+06	3.53368e+06	320882	2.34607e+06	387759	1.01824e+06	3.08575e+06	2.26138e+06	2.36518e+06	2.86063e+06
S815	183.09	4.218	#N/A	HMDB0062515	Benzenoids	2.45346e+06	2.2773e+06	2.1437e+06	2.45811e+06	2.32371e+06	2.19452e+06	2.13796e+06	2.2016e+06	2.82539e+06	6.62583e+06	3.10134e+06	903122	1.77506e+06	3.1114e+06	7.62959e+06	2.80907e+06	4.51669e+06	1.90866e+06	1.46249e+06	1.27511e+06	1.54875e+06	1.40641e+06	2.447e+06	2.04288e+06	2.9711e+06
S2387	224.116	4.22	#N/A	HMDB0014386	Organoheterocyclic compounds	3.19735e+07	3.07683e+07	3.19921e+07	3.18492e+07	3.40415e+07	2.961e+07	3.16502e+07	3.54131e+07	3.63779e+07	5.26053e+06	2.8715e+07	4.98869e+07	3.09976e+07	9.20034e+06	2.09374e+07	4.11993e+07	2.3779e+07	2.72639e+07	2.76382e+07	4.1443e+07	3.2115e+07	1.58062e+08	2.32265e+07	9.5893e+07	4.08606e+07
S6902	192.079	4.222	#N/A	HMDB0040268	Organic oxygen compounds	2.13475e+07	2.10753e+07	2.04292e+07	2.11183e+07	2.11561e+07	2.09563e+07	2.07959e+07	2.08615e+07	2.14483e+07	3.01395e+07	2.26667e+07	1.30337e+07	2.48268e+07	1.5924e+07	3.36664e+07	2.84135e+07	2.60013e+07	1.76774e+07	2.02622e+07	1.75772e+07	1.85056e+07	2.59639e+07	3.28387e+07	2.44892e+07	3.95819e+07
S3581	147.069	4.229	#N/A	HMDB0005785	Organoheterocyclic compounds	2.37018e+06	2.36805e+06	2.34343e+06	2.3449e+06	2.51233e+06	2.72292e+06	2.64831e+06	2.30237e+06	2.54879e+06	4.17945e+06	3.23243e+06	2.03153e+06	3.48631e+06	2.0933e+06	2.56792e+06	4.23173e+06	2.96431e+06	2.45136e+06	2.50495e+06	2.07633e+06	2.34421e+06	2.71524e+06	4.22401e+06	2.63422e+06	5.16597e+06
S21243783	203.116	4.231	#N/A	#N/A	#N/A	1.74528e+06	1.56411e+06	1.97437e+06	1.43029e+06	1.51312e+06	1.88578e+06	2.0137e+06	1.90838e+06	1.46883e+06	1.32653e+06	1.06208e+06	1.03131e+06	828386	4.72037e+06	2.51006e+06	2.53127e+06	3.2539e+06	1.42457e+06	1.36051e+06	1.99551e+06	1.59353e+06	1.82057e+06	1.94466e+06	1.24125e+06	1.365e+06
S969	165.079	4.232	C02057	#N/A	#N/A	4.37443e+06	4.16618e+06	4.08287e+06	4.33603e+06	4.37181e+06	4.61417e+06	4.35933e+06	4.0962e+06	4.92265e+06	9.21374e+06	5.80138e+06	2.71286e+06	5.47756e+06	4.64666e+06	8.5342e+06	6.88935e+06	6.69007e+06	3.71213e+06	3.75027e+06	2.97652e+06	3.47964e+06	3.77091e+06	6.22268e+06	4.12216e+06	7.7778e+06
S7981710	499.092	4.233	#N/A	#N/A	#N/A	4.21158e+06	4.40636e+06	4.90497e+06	4.45091e+06	4.18591e+06	4.10647e+06	4.37579e+06	5.4969e+06	5.0169e+06	5.60372e+06	6.249e+06	3.66915e+06	9.47412e+06	3.60793e+06	2.41399e+06	8.42453e+06	4.81548e+06	5.20883e+06	4.53273e+06	4.04344e+06	4.595e+06	4.77807e+06	7.28811e+06	6.0387e+06	7.37324e+06
MReference-540	193.074	4.234	C05598	HMDB0000821	Organic acids and derivatives	3776186765	3757259738	3562806617	3717653298	3716679919	3905930907	3961672405	3861205120	3715143650	5908718488	4576494309	2698162587	5122601853	3251071975	3612558840	5888940961	4250857259	3400869998	3567952291	3250950272	3406590854	4196980954	6020137269	4196159648	7494438395
S4816	253.106	4.234	C12842	#N/A	#N/A	1.22535e+08	1.34167e+08	1.32503e+08	1.28347e+08	1.3868e+08	138394311	1.48717e+08	1.44343e+08	1.42982e+08	1.82117e+08	1.45012e+08	9.04905e+07	1.62428e+08	1.13029e+08	1.22316e+08	1.94952e+08	143432631	1.266e+08	1.34831e+08	1.1065e+08	1.24027e+08	1.56148e+08	2.15599e+08	1.59001e+08	2.79517e+08
S165	314.111	4.234	C00921	HMDB0001412	Organoheterocyclic compounds	9.14209e+07	9.45036e+07	9.3639e+07	8.82088e+07	9.64554e+07	9.68991e+07	9.59593e+07	9.61379e+07	9.54089e+07	9.02558e+07	3.29697e+07	2.00476e+06	6.64866e+06	4.84891e+07	5.59698e+08	3.78876e+07	2.15358e+08	3.19956e+07	1.85368e+08	8.31683e+06	7.52269e+07	4.31246e+07	8.94087e+07	9.49396e+07	2.60666e+08
S9839700	408.13	4.235	C18562	#N/A	#N/A	7.1637e+06	7.50484e+06	7.96015e+06	7.09751e+06	7.30528e+06	7.74635e+06	7.44398e+06	7.08101e+06	7.23301e+06	1.45584e+07	1.11987e+07	5.29198e+06	1.37457e+07	5.31192e+06	6.15755e+06	1.0925e+07	7.46482e+06	7.09155e+06	5.4101e+06	4.66039e+06	5.72068e+06	8.02197e+06	1.19959e+07	9.03399e+06	8.60873e+06
S8085875	424.095	4.235	#N/A	#N/A	#N/A	1.45495e+06	1.5665e+06	1.54684e+06	1.69365e+06	1.77604e+06	1.58911e+06	1.54537e+06	1.35245e+06	1.46827e+06	2.77624e+06	2.25717e+06	1.1105e+06	2.88477e+06	1.34715e+06	997570	2.89872e+06	1.74781e+06	1.22666e+06	1.33149e+06	970597	1.17625e+06	1.2961e+06	2.96125e+06	1.88018e+06	2.15688e+06
S189895	338.044	4.236	#N/A	#N/A	#N/A	1.06861e+07	1.17024e+07	1.19611e+07	1.07073e+07	1.14233e+07	1.09415e+07	1.18394e+07	1.25671e+07	1.35632e+07	9.23771e+06	1.36009e+07	1.01641e+07	2.14009e+07	1.08391e+07	6.84305e+06	2.36138e+07	1.37653e+07	1.48522e+07	1.30783e+07	1.45118e+07	1.41475e+07	1.30255e+07	1.61368e+07	1.13815e+07	3.2448e+07
S30776833	352.023	4.236	#N/A	HMDB0030552	Organoheterocyclic compounds	2.48083e+06	2.99259e+06	2.97624e+06	2.91104e+06	2.72851e+06	2.94869e+06	2.78813e+06	3.24382e+06	3.34848e+06	2.59599e+06	3.67729e+06	2.77338e+06	5.66249e+06	2.59188e+06	1.81105e+06	5.54463e+06	3.31586e+06	3.695e+06	3.10199e+06	3.90444e+06	3.56714e+06	3.3014e+06	3.46696e+06	3.5942e+06	8.82496e+06
S570925	439.06	4.236	C08414	#N/A	#N/A	8.44316e+06	8.37848e+06	8.14656e+06	8.30574e+06	8.38142e+06	7.80517e+06	7.46557e+06	7.50462e+06	7.10271e+06	1.27248e+07	10324057	5.30676e+06	1.29406e+07	6.57237e+06	4.49548e+06	1.30185e+07	8.02877e+06	6.56929e+06	6.28503e+06	5.58244e+06	6.14559e+06	7.315e+06	1.51104e+07	9.1144e+06	1.31153e+07
S5005	238.132	4.237	#N/A	HMDB0014562	Organoheterocyclic compounds	1.52318e+07	1.5623e+07	1.6545e+07	1.51568e+07	1.5105e+07	1.28726e+07	1.42005e+07	1.62324e+07	1.81713e+07	2.47345e+07	2.0974e+07	1.21826e+07	2.60051e+07	1.54246e+07	1.5335e+07	3.30626e+07	2.12741e+07	1.52365e+07	1.40503e+07	1.50011e+07	1.47626e+07	1.6134e+07	1.50764e+07	1.82427e+07	3.07801e+07
S43536	250.142	4.247	#N/A	#N/A	#N/A	1.09147e+06	1.1708e+06	1.0476e+06	1.10162e+06	1.03079e+06	1.18547e+06	880980	945706	1.02911e+06	728812	837342	944558	838658	1.85683e+06	754041	221670	944182	2.23299e+06	2.71731e+06	2.91221e+06	2.62083e+06	1.28915e+06	919283	891744	1.53665e+06
S24808180	264.103	4.247	C17227	#N/A	#N/A	2.06201e+06	2.1739e+06	2.01145e+06	1.7647e+06	2.37424e+06	2.12865e+06	2.08979e+06	2.35414e+06	2.4505e+06	4.16339e+06	3.82042e+06	4.96099e+06	2.33687e+06	1.63666e+06	1.47965e+06	1.44454e+06	1.52028e+06	2.10652e+06	4.57082e+06	1.33049e+06	2.66928e+06	1.92533e+06	1.76302e+06	1.00478e+06	514056
S8937	278.012	4.25	C19557	HMDB0042046	Organic acids and derivatives	2.63597e+06	3.11653e+06	2.62353e+06	2.48198e+06	3.60123e+06	2.68607e+06	3.15716e+06	2.8309e+06	2.72768e+06	3.10782e+06	3.42439e+06	1.86086e+06	5.3045e+06	3.0373e+06	1.83688e+06	5.69067e+06	3.52162e+06	2.69098e+06	2.68113e+06	3.29398e+06	2.8887e+06	3.2479e+06	4.5663e+06	3.40696e+06	9.00343e+06
S103115	143.095	4.254	C10172	HMDB0004827	Organic acids and derivatives	1.4083e+07	1.3885e+07	1.35005e+07	1.43548e+07	1.4316e+07	1.53172e+07	1.45377e+07	1.46955e+07	1.37568e+07	1.24954e+06	1.39546e+07	1.63546e+07	2.42597e+07	1.21617e+07	5.71711e+06	9.83975e+06	9.23953e+06	2.39634e+07	1.93511e+07	2.50345e+07	2.2783e+07	2.61049e+07	1.14846e+07	2.31271e+07	2.03238e+07
S8376347	397.127	4.255	C16910	#N/A	#N/A	745497	584883	440758	534808	638964	438838	663439	602371	746223	498906	302731	172236	237050	154665	3.13659e+06	256072	1.18244e+06	257078	1.85704e+06	275042	796387	1.94571e+06	1.81198e+06	1.0724e+06	380999
S17216232	426.15	4.257	#N/A	HMDB0003556	Organic oxygen compounds	3.95847e+06	4.094e+06	4.03671e+06	4.23792e+06	3.99208e+06	4.01816e+06	4.00161e+06	4.67244e+06	4.15931e+06	1.00966e+07	6.65779e+06	6.16439e+06	3.71237e+06	3.96472e+06	1.02313e+07	5.38529e+06	6.52709e+06	3.78121e+06	4.12938e+06	2.4274e+06	3.446e+06	4.35164e+06	3.58522e+06	3.50018e+06	2.28621e+06
S2298299	411.143	4.261	C11734	#N/A	#N/A	1.58105e+06	2.04507e+06	1.67375e+06	1.7619e+06	1.66367e+06	1.70441e+06	1.71245e+06	1.73854e+06	1.60426e+06	5.21452e+06	2.64877e+06	1.25577e+06	1.47602e+06	1.0274e+06	2.86396e+06	3.11488e+06	2.33541e+06	1.41812e+06	901250	697582	1.00565e+06	1.08198e+06	1.59882e+06	1.45439e+06	448158
S38009	211.132	4.267	C18432	#N/A	#N/A	638959	624543	580665	528608	606275	531314	645725	571333	768982	262448	178155	86552.4	185465	174779	6.89602e+06	190414	2.4204e+06	119396	444641	267267	277101	603969	202272	297424	421113
S23994542	218.069	4.269	#N/A	HMDB0134937	Organic acids and derivatives	1.18116e+08	1.34081e+08	1.14989e+08	1.21362e+08	1.23895e+08	1.24941e+08	1.26374e+08	1.30267e+08	1.25761e+08	3.01305e+08	1.80252e+08	1.29846e+08	1.09605e+08	1.04038e+08	219561034	2.3902e+08	1.8754e+08	1.25959e+08	9.066e+07	9.2197e+07	102938697	1.14667e+08	1.10346e+08	1.06823e+08	1.0566e+08
MReference-3276	195.09	4.27	C03404	HMDB0029217	Organic acids and derivatives	3.734e+06	4.30805e+06	4.06296e+06	3.82792e+06	3.45228e+06	3.33236e+06	3.49753e+06	4.33707e+06	4.08726e+06	5.23999e+06	3.64565e+06	3.81275e+06	1.88422e+06	4.00154e+06	8.84878e+06	4.23778e+06	5.69603e+06	2.70337e+06	3.79119e+06	2.00148e+06	2.83201e+06	4.72452e+06	3.59234e+06	3.56125e+06	4.03177e+06
S2315437	292.098	4.27	#N/A	#N/A	#N/A	476810	402451	484394	443349	483781	499487	550605	493379	514041	1.10278e+06	635875	453644	351208	465237	1.79047e+06	290675	848793	439792	452049	269820	387220	789236	227859	316168	274938
S389381	340.138	4.273	C04698	#N/A	#N/A	1.20272e+06	1.18876e+06	1028974	972095	1.16409e+06	1.1323e+06	1.01343e+06	1.14265e+06	973923	7.30453e+06	2.91493e+06	482867	957403	4.21851e+06	637548	1.71002e+06	2.18869e+06	2.0623e+06	254294	111404	809334	114102	240455	241262	217620
S75744	327.095	4.275	#N/A	HMDB0010316	Organic oxygen compounds	173494	179393	160747	156607	166809	182307	171704	195875	171823	379175	255013	122777	263088	159306	1.73887e+06	270107	722762	169367	155300	176812	167160	187295	222426	191005	380537
S30791704	345.088	4.276	C17240	#N/A	#N/A	366305	377738	511744	422938	361995	381679	368706	528544	306806	796120	538921	490949	329693	364099	1.53845e+06	286610	729719	115444	166317	187426	156396	197346	236850	246907	246727
BGI524	174.089	4.279	C08278	HMDB0000893	Organic acids	1.89444e+06	2.69627e+06	1.81795e+06	2.05865e+06	1.72892e+06	1.69219e+06	2.08921e+06	1.91676e+06	2.11033e+06	1.59267e+06	1.06524e+06	908888	694176	2.13301e+06	3.8493e+06	1.67909e+06	2.5538e+06	1.14286e+06	4.44702e+06	2.82536e+06	2.80508e+06	5.57003e+06	3.38942e+06	3.26811e+06	3.07244e+06
S84434	345.169	4.292	C18480	#N/A	#N/A	2.88124e+07	2.8528e+07	2.69769e+07	2.81319e+07	2.79965e+07	2.58067e+07	2.59899e+07	2.97261e+07	3.11485e+07	1.28577e+06	1.02291e+07	4.81894e+06	2.45826e+07	1.40772e+06	1.93235e+07	2.40012e+06	7.71043e+06	3.98992e+07	1.54125e+07	1.10038e+08	5.51166e+07	9.43596e+07	3.91442e+07	5.71934e+07	1.33023e+07
S111484	346.172	4.292	C17970	#N/A	#N/A	4.3917e+06	4.74449e+06	4.46895e+06	4.50063e+06	4.49734e+06	4.1998e+06	4.45259e+06	5.17597e+06	4.98384e+06	196284	1.82683e+06	1.05789e+06	4.2263e+06	377438	3.10034e+06	414751	1.29751e+06	6.78654e+06	2.64082e+06	1.84691e+07	9.29883e+06	1.55842e+07	6.81094e+06	1.16426e+07	2.30452e+06
S4444158	251.079	4.293	C02564	HMDB0059747	Organic acids and derivatives	1.79245e+06	1.77544e+06	1.75722e+06	1.5629e+06	1.71166e+06	1.80376e+06	1.81768e+06	1.72808e+06	1.61697e+06	4.79311e+06	2.66686e+06	2.21163e+06	995843	1.21212e+06	4.8686e+06	1.58444e+06	2.55505e+06	1.83448e+06	1.2163e+06	1.04981e+06	1.36686e+06	755361	824084	756852	1.06752e+07
S7971	401.126	4.294	#N/A	#N/A	#N/A	315401	268622	291160	335859	249092	353493	295711	288579	276012	2.91889e+06	1.09165e+06	122348	233713	1.05063e+06	57826.3	214358	440938	366055	55025	67919.2	163000	59837.1	58864.8	57175	122656
S2155	294.122	4.301	#N/A	#N/A	#N/A	1.41185e+07	1.45092e+07	1.42979e+07	1.42876e+07	1.41058e+07	1.47806e+07	1.52668e+07	1.59156e+07	1.57113e+07	1.98222e+07	1.4166e+07	6.30136e+06	1.63745e+07	5.30462e+07	1.16786e+07	1.15406e+07	2.54218e+07	2.02984e+07	3.75973e+07	2.04605e+06	1.99806e+07	3.9106e+06	8.40803e+06	6.84781e+06	1.42857e+07
MReference-202	152.047	4.306	C05593	HMDB0000440	Benzenoids	2.3789e+07	2.12215e+07	2.19546e+07	2.09893e+07	2.18149e+07	2.27058e+07	2.02618e+07	2.42977e+07	2.27388e+07	2.40051e+07	2.26216e+07	2.32398e+07	2.062e+07	1.56011e+07	2.17325e+07	2.41451e+07	2.04929e+07	3.15378e+07	2.57547e+07	3.40146e+07	3.04357e+07	3.11299e+07	2.70354e+07	2.4352e+07	2.9195e+07
S4445402	450.204	4.306	#N/A	HMDB0042013	Phenylpropanoids and polyketides	2.23061e+07	2.21574e+07	2.19613e+07	2.25518e+07	2.34603e+07	2.29491e+07	2.31178e+07	2.496e+07	2.31557e+07	3.22004e+07	2.81233e+07	3.11844e+07	2.0985e+07	1.74135e+07	4.54734e+07	2.27461e+07	2.85443e+07	2.80994e+07	2.36035e+07	1.25845e+07	2.14291e+07	3.39975e+07	2.52671e+07	3.28027e+07	2.23465e+07
S35305	213.148	4.308	C07035	HMDB0014371	Organic oxygen compounds	3.38937e+06	4.94964e+06	4.6729e+06	5.38235e+06	5.29717e+06	4.71776e+06	5.30011e+06	5.4187e+06	5.37755e+06	2.28423e+06	3.01445e+06	2.61837e+06	4.14076e+06	2.35294e+06	6.39501e+06	5.04065e+06	4.5962e+06	3.15874e+06	5.53375e+06	5.34946e+06	4.68065e+06	5.6886e+06	4.50204e+06	5.3407e+06	2.05828e+07
S8697401	353.17	4.308	C16447	#N/A	#N/A	803128	842513	847377	896626	890741	771115	764735	938896	778810	5.23758e+06	2.12728e+06	509686	634570	3.23178e+06	1.97514e+06	1.07995e+06	2.09562e+06	333732	516575	73563.6	307957	69214.8	81199.9	220490	410633
S16568306	293.137	4.311	#N/A	#N/A	#N/A	2.01552e+07	2.07548e+07	2.05123e+07	2.00054e+07	2.03647e+07	2.17462e+07	2.08734e+07	2.1685e+07	2.12397e+07	9.05529e+07	3.77481e+07	9.26937e+06	1.34222e+07	6.90747e+07	3.99681e+07	2.38098e+07	4.42842e+07	1.12547e+07	1.62991e+07	7.01161e+06	1.15218e+07	6.12351e+06	2.34592e+06	2.45333e+06	1.19295e+07
BGI85	432.867	4.313	C01060	HMDB0003474	Peptides	657704	721684	767890	760460	717636	675105	705602	710200	647502	58712.8	619419	696386	1.10316e+06	39391.5	139514	56796.4	78567.3	2.19226e+06	607091	3.67797e+06	2.15911e+06	1.22057e+06	887702	2.10075e+06	467379
S26323628	524.188	4.313	#N/A	#N/A	#N/A	1.36722e+06	1.22779e+06	1.28337e+06	1.30947e+06	1.32146e+06	1.41672e+06	1.25013e+06	1.43639e+06	1.28378e+06	2.59227e+06	1.8878e+06	1.7584e+06	1.31272e+06	1.10238e+06	2.26949e+06	1.91971e+06	1.76386e+06	1.36165e+06	1.08205e+06	1.20423e+06	1.21598e+06	1.52835e+06	1.13166e+06	1.25999e+06	1.0779e+06
S87926	222.101	4.316	#N/A	HMDB0028848	Organic acids and derivatives	5.20384e+06	5.45061e+06	5.42366e+06	5.33667e+06	5.51638e+06	3.26223e+06	5.293e+06	5.30455e+06	5.63626e+06	2.11894e+07	1.0191e+07	4.62774e+06	4.75582e+06	1.22235e+07	1.08749e+07	5.1254e+06	9.40793e+06	3.58915e+06	3.61972e+06	1.1809e+06	2.79659e+06	2.08212e+06	2.15567e+06	1.63071e+06	2.61129e+06
S129864	363.11	4.323	C12225	#N/A	#N/A	2.30313e+06	2.38339e+06	1.82182e+06	2.9774e+06	2.19393e+06	2.99602e+06	2.93816e+06	2.30202e+06	2.42267e+06	804036	694447	450290	829016	549786	878567	890610	772988	582761	1.54011e+06	1.01419e+07	4.08827e+06	7.56286e+06	6.76733e+06	6.79251e+06	1.42183e+06
S6033	171.036	4.324	C14412	#N/A	#N/A	872507	881891	818751	924705	891158	818949	922217	907892	868624	63940.7	1.24213e+06	1.74463e+06	1.91782e+06	712172	157951	754694	541606	1.43792e+06	217614	3.15253e+06	1.60269e+06	262454	272081	410390	668011
S29227	227.116	4.324	#N/A	#N/A	#N/A	2.72964e+06	2.55526e+06	2.44146e+06	2.96102e+06	2.60297e+06	2.69169e+06	2.60292e+06	2756972	2.53747e+06	7.21386e+06	4.94851e+06	4.66289e+06	2.96878e+06	2.62795e+06	8.60829e+06	1.81934e+06	4.35186e+06	1.98291e+06	1.83325e+06	1.27491e+06	1.69702e+06	1.39758e+06	1.49057e+06	1.24014e+06	1.47817e+06
S5187	289.116	4.325	#N/A	#N/A	#N/A	4.4189e+06	4.95468e+06	4.8731e+06	4.71286e+06	4.79637e+06	4.7744e+06	5.02794e+06	5.37762e+06	5.76348e+06	2.10064e+07	7.42303e+06	346118	916520	6.43559e+06	4.86904e+07	817923	1.8648e+07	1.74244e+06	1.43398e+06	2.81647e+06	1.99763e+06	1.15929e+06	1.24119e+06	1.01294e+06	1.39017e+06
S35014710	332.122	4.325	#N/A	HMDB0039002	Organic acids and derivatives	1.99897e+06	2.11731e+06	1.93146e+06	1.92948e+06	2.11515e+06	1.94795e+06	2.11726e+06	2.08275e+06	2.20199e+06	8.07383e+06	2.79069e+06	74229.1	224017	2.53657e+06	1.39675e+07	229724	5.57793e+06	571048	609750	1.16429e+06	781695	451410	581194	404386	673855
S10609889	301.189	4.327	#N/A	#N/A	#N/A	1.4227e+07	5.17521e+07	4.02047e+07	5.18319e+07	5.07056e+07	4.69783e+07	4.55134e+07	4.83099e+07	4.17335e+07	1.12403e+08	7.11286e+07	6.90888e+07	3.18942e+07	4.35909e+07	6.85721e+07	3.68788e+07	4.96806e+07	5.78459e+07	3.61889e+07	6.40891e+07	5.2708e+07	5.49246e+07	3.60732e+07	4.35189e+07	2.7167e+07
S79488	320.148	4.328	#N/A	HMDB0000901	Organic oxygen compounds	2.3359e+06	2.4827e+06	2.33903e+06	2.36553e+06	2.40219e+06	2.9215e+06	2.50138e+06	2.39486e+06	2.92257e+06	942433	741506	632108	649977	775628	1.56017e+07	743123	5.70683e+06	1.35289e+06	4.52735e+06	1.28044e+06	2.38689e+06	2.98072e+06	1.60525e+06	2.40787e+06	2.27658e+06
S4642	134.037	4.33	#N/A	#N/A	#N/A	1.23069e+07	1.08609e+07	1.10406e+07	1.10693e+07	1.03805e+07	1.12625e+07	9.95642e+06	1.14501e+07	1.19107e+07	1.39941e+07	1.2125e+07	1.21139e+07	1.02669e+07	8.44764e+06	1.12332e+07	1.38889e+07	1.11899e+07	1.68868e+07	1.32869e+07	1.45268e+07	1.49002e+07	1.36856e+07	1.23339e+07	1.24647e+07	1.54524e+07
S388498	174.101	4.33	C01047	HMDB0034365	Organic acids and derivatives	1.40395e+06	1.49458e+06	1.55199e+06	1.38726e+06	1.443e+06	1.51174e+06	1.42299e+06	1.55536e+06	1.49395e+06	1.70712e+06	1.42859e+06	1.48381e+06	1.09484e+06	1.02706e+06	1.37881e+06	3.06105e+06	1.82231e+06	1.60631e+06	1.16432e+06	2.09414e+06	1.62159e+06	4.12648e+06	3.0577e+06	2.01542e+06	1.36131e+06
MReference-453	182.058	4.33	#N/A	HMDB0000333	Benzenoids	4.99065e+06	4.6443e+06	4.36288e+06	5.47896e+06	5.1585e+06	4.44199e+06	4.21682e+06	4.3188e+06	4.80827e+06	1.39022e+07	5.40054e+06	1.01982e+06	1.27964e+06	5.07271e+06	2.24939e+07	1.81658e+06	9.79439e+06	2.66403e+06	3.21164e+06	2.357e+06	2.74422e+06	2.73103e+06	2.4422e+06	1.61457e+06	2.841e+06
S570899	259.106	4.331	C08338	#N/A	Amino acid related compounds	798626	816660	829415	843321	897446	967669	1.03019e+06	976870	982924	2.4865e+06	1.49985e+06	1.16434e+06	848706	692283	3.52326e+06	675920	1.63049e+06	912739	828681	687069	809496	721529	869898	567889	296201
S5829	225.127	4.332	C03764	HMDB0032141	Organoheterocyclic compounds	544915	560317	506521	623022	508447	538091	495633	596882	543659	143872	201020	415793	43394	410275	45732.2	412707	289571	266384	39603.8	145977	150655	45890.6	64885.9	315435	161805
S141	220.085	4.336	C01017	#N/A	#N/A	1.16107e+06	1.04469e+06	1.09319e+06	958602	997945	1.07005e+06	1.12342e+06	1.01899e+06	1.01123e+06	1.3327e+06	833882	477396	691553	1.49852e+06	3.86086e+06	1.6153e+06	2.32489e+06	598188	1.78386e+06	105972	829339	704809	921892	1.12716e+06	2.65771e+06
S393046	458.122	4.342	C01847	HMDB0001142	Nucleosides, nucleotides, and analogues	3.204e+06	2.74513e+06	3.17996e+06	2.79981e+06	2.94709e+06	2.90184e+06	3.08724e+06	2.92193e+06	3.03048e+06	6.89689e+06	4.45557e+06	3.81372e+06	2.6561e+06	3.24831e+06	5.13181e+06	3.77958e+06	4.05324e+06	3.90738e+06	2.6264e+06	2.49243e+06	3.00874e+06	3.17452e+06	2.89453e+06	2.70703e+06	1.78752e+06
BGI81	170.058	4.345	C05576	HMDB0000318	Benzenoids	1.72323e+07	1.54303e+07	1.60229e+07	1.46465e+07	1.6436e+07	1.69993e+07	1.6258e+07	1.78127e+07	1.65777e+07	2.5622e+07	2.00277e+07	1.87843e+07	1.56768e+07	1.09915e+07	1.48813e+07	1.54535e+07	1.37754e+07	2.354e+07	1.79893e+07	2.39063e+07	2.18119e+07	2.1983e+07	1.86367e+07	1.65409e+07	2.40572e+07
S8305680	171.09	4.35	C11837	#N/A	FA Fatty acyls	3.11874e+08	278223180	2.80662e+08	3.09476e+08	2.97165e+08	3.26988e+08	281431085	268827723	3.08876e+08	3.53478e+08	2.51801e+08	169320111	2.32605e+08	4.88953e+08	1.81448e+08	159590887	276663930	6.55335e+08	4.14585e+08	4.96775e+08	522231401	3.80646e+08	3.64302e+08	3.95716e+08	3.60233e+08
S16568270	231.122	4.351	#N/A	HMDB0028744	Organic acids and derivatives	3.57545e+06	3.42103e+06	3.29854e+06	3.33201e+06	3.46899e+06	3.61389e+06	3.57329e+06	3.52914e+06	3.73585e+06	3.46198e+06	2.77077e+06	2.22121e+06	2.62912e+06	5.6905e+06	1.85761e+06	1.95639e+06	3.16817e+06	8.66001e+06	6.10337e+06	6.18054e+06	6.98131e+06	4.96748e+06	3.96055e+06	4.57603e+06	3.37463e+06
S4341	418.174	4.353	C07267	HMDB0014537	Organoheterocyclic compounds	1.69398e+06	1.50652e+06	1.71688e+06	1.52611e+06	1.52419e+06	1.54297e+06	1.53165e+06	1.49601e+06	1.6938e+06	8.00223e+06	3.48313e+06	188028	2.25915e+06	1.56717e+06	7.69351e+06	2.27914e+06	3.84661e+06	1.24664e+06	456428	537756	746943	328530	565138	886453	631151
S4768	229.11	4.366	C14312	#N/A	#N/A	613258	638162	681724	659308	573196	675835	606275	695130	673259	38958.8	105213	127831	148850	47209	316520	416128	259952	260239	1.24467e+06	1.09296e+06	865960	2.81351e+06	1.43559e+06	3.59296e+06	672075
S21406545	274.099	4.366	#N/A	HMDB0032173	Benzenoids	5.93232e+07	5.76621e+07	5.98428e+07	5.65175e+07	5.83343e+07	6.06946e+07	6.05512e+07	5.80247e+07	6.0146e+07	5.81965e+07	9.50391e+07	1.2315e+08	1.0377e+08	6.54966e+07	1.13535e+07	7.71606e+07	5.13369e+07	1.12494e+08	5.60822e+07	4.62931e+07	7.1623e+07	4.93684e+07	3.85339e+07	5.30411e+07	4.15602e+07
S54661	375.132	4.366	C07503	HMDB0015042	Organoheterocyclic compounds	1.02692e+06	941629	1.078e+06	936197	911531	918708	855790	968552	949212	881367	1.36813e+06	1.78772e+06	1.43531e+06	658421	911169	1.87353e+06	1.14771e+06	1.13685e+06	1.18484e+06	913099	1.07827e+06	1.1555e+06	249981	824950	919242
S6501	376.138	4.367	#N/A	#N/A	#N/A	4.50952e+07	4.29514e+07	5.00449e+07	4.14928e+07	4.20083e+07	4.33923e+07	4.39549e+07	4.6115e+07	4.44907e+07	5.23639e+07	7.41226e+07	1.03297e+08	6.67072e+07	1.34478e+06	5.94687e+07	1.99504e+08	8.67724e+07	3.37726e+07	2.52112e+07	3.11572e+07	3.0047e+07	105045773	2.03549e+07	4.39854e+07	6.84551e+07
S5186	375.159	4.368	C07661	HMDB0015178	Organoheterocyclic compounds	605859	483636	515354	433025	479481	502015	495712	505832	583700	260520	140362	93243.1	67321.1	128143	304311	3.21361e+06	1.21536e+06	3.02043e+06	99412.8	259332	1.12639e+06	1.7527e+06	329026	516512	81607.2
S57489981	255.074	4.37	#N/A	HMDB0131458	Benzenoids	2.00909e+06	1.77129e+06	1.84552e+06	1.96004e+06	1.93878e+06	2.06318e+06	1.9981e+06	1.99836e+06	2.00738e+06	4.55376e+06	2.76507e+06	2.31612e+06	1.42532e+06	1.94932e+06	4.54809e+06	523718	2.34038e+06	1.59707e+06	2.07175e+06	1.52003e+06	1.72961e+06	1.7204e+06	1.84439e+06	1.47345e+06	1.10278e+06
S2177	349.12	4.37	#N/A	#N/A	#N/A	3.23027e+06	3.76449e+06	3.49517e+06	3.45879e+06	3.74598e+06	4.09833e+06	2.67765e+06	3.54625e+06	3.39027e+06	5.52108e+06	4.61547e+06	4.87877e+06	3.44658e+06	8.79678e+06	4.32044e+06	2.34519e+06	5.15414e+06	9.53469e+06	1.95557e+06	1.17343e+06	4.22123e+06	1.65149e+06	1.34963e+06	1.53166e+06	1.50824e+06
S391166	285.148	4.376	C10587	#N/A	#N/A	1.87135e+06	1.8834e+06	1.78215e+06	1.60076e+06	1.58135e+06	1.80487e+06	1.95484e+06	1.71533e+06	1.89934e+06	2.88717e+06	1.88245e+06	1.71417e+06	1.04602e+06	1.51972e+06	3.91399e+06	848815	2.09417e+06	2.06457e+06	2.66504e+06	2.23485e+06	2.32149e+06	1.55487e+06	1.30445e+06	1.39732e+06	928204
S24823036	341.159	4.38	#N/A	#N/A	#N/A	1.56774e+07	1.55501e+07	1.52107e+07	1.50192e+07	1.4854e+07	1.48515e+07	1.47883e+07	1.52711e+07	1.68241e+07	5.69687e+06	2.63494e+06	450313	1.75764e+06	4.99506e+06	8.16746e+07	5.11152e+06	3.05937e+07	3.97655e+06	4.68811e+07	2.90609e+06	1.79212e+07	1.09027e+07	1.30997e+07	1.59535e+07	3.87372e+07
S9479456	412.196	4.381	#N/A	HMDB0000569	Organic acids and derivatives	3.56159e+06	3.12475e+06	3.39595e+06	3.20867e+06	3.21693e+06	3.43481e+06	3.26061e+06	3.16674e+06	3.31814e+06	3.65309e+06	1.47118e+06	116398	644053	2.46491e+06	8.02219e+06	7.00091e+06	5.82934e+06	1.92023e+06	1.5322e+07	4.66687e+07	2.13036e+07	2.91002e+06	5.42072e+06	6.23988e+06	1.21005e+07
S35014708	221.069	4.384	#N/A	HMDB0038991	Organoheterocyclic compounds	9.53947e+06	8.84957e+06	8.67897e+06	8.57045e+06	8.91912e+06	8.75125e+06	9.16618e+06	8.67295e+06	8.86862e+06	1.03795e+07	1.33543e+07	1.53335e+07	1.43498e+07	4.12107e+06	1.76299e+07	1.20116e+07	1.12542e+07	4.28068e+06	1.32815e+07	9.2411e+06	8.93442e+06	9.996e+06	1.01237e+07	8.84439e+06	1.13366e+07
S13869414	123.069	4.385	C19326	HMDB0029300	Benzenoids	5.46831e+06	5.59692e+06	5.46783e+06	5.60531e+06	4.81878e+06	5.46337e+06	5.51235e+06	5.10289e+06	5.25078e+06	7.64853e+06	9.44463e+06	1.38157e+07	6.86962e+06	1.23334e+06	5.24662e+06	5.36411e+06	3.94803e+06	7.11432e+06	1.60954e+06	622744	3.11553e+06	4.22856e+06	2.68739e+06	3.05033e+06	1.76397e+06
S4445129	417.19	4.387	C10577	HMDB0030274	Organic oxygen compounds	5.14979e+06	4.85865e+06	4.89955e+06	4.75616e+06	5.12901e+06	4.25165e+06	4.5081e+06	4.69735e+06	5.13009e+06	34663.4	241720	74635.7	615860	35557.1	1.50203e+06	48568.1	528717	3.14973e+06	2.30044e+06	5.67369e+07	2.0729e+07	2.36073e+07	6.83548e+06	1.24177e+07	769414
S2045	151.136	4.394	C06818	HMDB0015051	Organic nitrogen compounds	324989	307211	349511	356686	370158	289592	262467	309444	357195	1.18834e+06	639880	582573	148727	47612.2	139290	48727	78543	677253	145355	1.38826e+06	736956	280781	369615	555723	619601
S35031909	302.146	4.394	#N/A	#N/A	#N/A	4.89825e+06	4.33148e+06	3.98352e+06	4.97377e+06	4.58669e+06	3.55183e+06	4.69176e+06	3.97639e+06	4.05995e+06	3.13618e+06	5.38052e+06	6.26098e+06	6.7444e+06	4.48439e+06	4.14121e+06	4.61787e+06	4.41449e+06	8.02988e+06	5.96347e+06	9.7564e+06	7.91658e+06	7.42878e+06	4.05064e+06	6.07152e+06	4.07388e+06
S71135	370.22	4.395	#N/A	HMDB0094680	Organic oxygen compounds	7.96655e+06	7.62625e+06	8.06281e+06	8.69804e+06	8.14237e+06	8.46676e+06	9.08308e+06	8.34891e+06	8.78968e+06	3.34126e+06	5.37811e+06	5.47346e+06	7.31962e+06	5.67113e+06	1.45565e+07	1.18439e+07	1.06905e+07	4.85361e+06	8.10456e+06	8.80462e+06	7.25426e+06	6.15374e+06	7.58726e+06	6.85129e+06	2.73022e+07
S10218	263.079	4.396	#N/A	HMDB0061719	Organoheterocyclic compounds	246281	247806	157595	176400	183210	213491	153933	163678	189128	1.45576e+06	511445	35124.6	43449.4	422761	482978	261249	388996	153488	108874	55170	105844	44274.6	54485.9	109749	286669
S390395	486.187	4.396	C08779	#N/A	Terpenoids	159613	143625	178197	132510	187726	210243	167471	173145	186676	1.91359e+06	670235	47760.9	49354	336558	451326	194245	327376	130065	68414.8	71045	89841.6	54199.1	53825.9	53049.7	163555
S56900	301.143	4.403	C10677	#N/A	Alkaloids	3.11764e+07	2.88979e+07	3.74316e+07	3.79315e+07	3.56654e+07	3.292e+07	3.24323e+07	3.61011e+07	3.66444e+07	2.18505e+07	3.84954e+07	4.4275e+07	4.93606e+07	3.05276e+07	3.0481e+07	2.91522e+07	3.00536e+07	4.96595e+07	48979855	7.14821e+07	5.67072e+07	6.14874e+07	3.61878e+07	4.75749e+07	3.59919e+07
S10475393	400.196	4.406	#N/A	#N/A	#N/A	3.20281e+06	3.05415e+06	2.9134e+06	2.67778e+06	2.94156e+06	2.85606e+06	3.21162e+06	2.7885e+06	2.98545e+06	2.38068e+06	2.90283e+06	3.55731e+06	2.7705e+06	3.57385e+06	3.60316e+06	2.89139e+06	3.35613e+06	3.51303e+06	4.54081e+06	8.15805e+06	5.40396e+06	3.26023e+06	3.1142e+06	4.03305e+06	2.5576e+06
S8663	180.09	4.412	C19415	HMDB0032565	Benzenoids	1.26351e+07	1.17214e+07	1.22056e+07	1.21477e+07	1.25921e+07	1.18926e+07	1.25355e+07	1.19376e+07	1.16598e+07	3.07793e+06	4.41358e+06	5.3675e+06	4.7953e+06	5.89621e+06	1.0164e+07	1.19949e+07	9.35172e+06	1.77285e+07	3.18879e+07	4.04853e+07	3.00339e+07	2.89998e+07	1.88466e+07	2.69482e+07	2.60798e+07
S9048411	403.175	4.414	C12221	#N/A	#N/A	3.15534e+06	3.06022e+06	3.07707e+06	3.35399e+06	3.00387e+06	3.25946e+06	3.43539e+06	3.1928e+06	3.16433e+06	721907	500289	272697	506264	1.60815e+06	1.7059e+06	62442.8	1.1255e+06	3.03943e+06	6.88869e+06	3.54976e+07	1.51419e+07	6.36601e+06	3.92301e+06	7.19152e+06	2.00637e+06
S85053	244.179	4.416	C11332	#N/A	#N/A	1.69578e+06	1.58272e+06	1.60531e+06	1.5138e+06	1.78524e+06	1.5024e+06	1.73668e+06	1.72526e+06	1.69621e+06	905324	1.89831e+06	4.0595e+06	730097	618853	2.21775e+06	1.73788e+06	1.52483e+06	525230	836026	661720	674325	2.1447e+06	702020	2.9496e+06	3.96671e+06
BGI321	174.079	4.42	C02693	HMDB0029739	Organoheterocyclic compounds	2.02043e+06	2.07039e+06	2.10674e+06	2.11494e+06	2.11637e+06	2.13421e+06	1.99181e+06	2.31482e+06	2.30702e+06	732674	415522	59827	454065	5.54535e+06	161273	124038	1.94355e+06	1.85835e+07	2.32078e+06	2.04387e+06	7.6494e+06	3.76252e+06	965938	2.60117e+06	711979
S30791474	359.159	4.423	#N/A	#N/A	#N/A	1.37684e+06	1.32429e+06	1.38078e+06	1.28888e+06	1.37929e+06	1.26583e+06	1.22043e+06	1.53127e+06	1.57275e+06	616717	2.88967e+06	4.87222e+06	3.18009e+06	1.05683e+06	808072	465050	776650	1.64038e+06	658787	185062	828078	1.05848e+06	173371	1.08586e+06	82913.6
S389497	128.095	4.431	C02837	#N/A	#N/A	2.46194e+07	2.59793e+07	2.44504e+07	2.40945e+07	2.61604e+07	2.78985e+07	2.59181e+07	2.3983e+07	2.30944e+07	2.63657e+06	2.50003e+06	2.17824e+06	2.68527e+06	8.54974e+06	7.57e+07	7.31556e+06	3.05218e+07	4.68503e+06	9.08772e+07	4.5555e+06	3.33726e+07	2.32023e+07	3.41614e+07	7.77515e+07	3.91605e+07
S4941086	317.13	4.432	C18815	#N/A	#N/A	1.03488e+07	1.05224e+07	1.06004e+07	1.05333e+07	1.04785e+07	1.10875e+07	1.02153e+07	1.02361e+07	1.09714e+07	2.42831e+07	1.52654e+07	1.36153e+07	7.89779e+06	1.15606e+07	2.12314e+07	9.65864e+06	1.41502e+07	1.51843e+07	1.42584e+07	4.62835e+06	1.1357e+07	1.9906e+07	1.22009e+07	1.17212e+07	7.20859e+06
S28546	157.053	4.444	C14788	HMDB0062189	Benzenoids	2.22953e+06	2.12216e+06	2.22823e+06	2.1727e+06	2.20366e+06	2.08412e+06	2.27584e+06	2.16231e+06	2.28697e+06	4.81681e+06	2.95851e+06	1.78771e+06	2.27101e+06	2.02818e+06	3.38856e+06	2.24153e+06	2.55276e+06	2.07048e+06	2.14158e+06	1.46285e+06	1.89164e+06	2.36767e+06	2.66702e+06	2.62092e+06	2.28134e+06
MReference-775	129.058	4.449	C06323	HMDB0034244	Organoheterocyclic compounds	3.48752e+07	3.41819e+07	3.48223e+07	3.61475e+07	3.59906e+07	3.663e+07	3.62564e+07	3.46577e+07	3.37715e+07	8.5836e+07	4.82822e+07	2.51573e+07	3.38533e+07	3.39431e+07	2.92064e+07	31095701	3.14151e+07	3.40018e+07	3.41574e+07	2.58399e+07	3.1333e+07	4.19764e+07	4.49868e+07	4.13763e+07	3.89782e+07
S4599	232.085	4.449	C07434	HMDB0015305	Organoheterocyclic compounds	3.29535e+08	3.24232e+08	3.23179e+08	3.29933e+08	3.29116e+08	3.42472e+08	3.40873e+08	330845614	3.25778e+08	8.23373e+08	4.6045e+08	2.44615e+08	3.13361e+08	3.27694e+08	2.94696e+08	2.88216e+08	3.03535e+08	3.26861e+08	3.29022e+08	2.45868e+08	3.00584e+08	4.03077e+08	4.61859e+08	381727645	3.64982e+08
S389926	329.159	4.449	#N/A	#N/A	#N/A	680313	642454	874274	801973	774236	810553	805004	673769	718849	802904	738234	835207	576591	865592	920019	1.03573e+06	940448	989821	664424	707656	787300	960560	950267	818964	612618
S3292	344.174	4.452	C07805	HMDB0015118	Benzenoids	5.5816e+06	5.61596e+06	5.42004e+06	6.00079e+06	5.69566e+06	5.29341e+06	5.35966e+06	6.01369e+06	5.80162e+06	1.72641e+07	1.40553e+07	1.22786e+07	1.26233e+07	9.64278e+06	5.94671e+06	9.16703e+06	8.25217e+06	7.80834e+06	1.66077e+06	123038	3.19738e+06	803157	739717	1.18894e+06	1.11277e+06
S4351	360.132	4.457	C07713	HMDB0015187	Organoheterocyclic compounds	2.17458e+06	2.29644e+06	2.3229e+06	2.43834e+06	2.32156e+06	2.51967e+06	2.54265e+06	2.15509e+06	2.20405e+06	8.61768e+06	3.10494e+06	169369	527767	4.51957e+06	9.48331e+06	4.42485e+06	6.14257e+06	996133	1.76243e+06	152657	970405	211300	620038	489778	2.83583e+06
S3765	285.1	4.46	C08163	HMDB0015141	Benzenoids	674498	608705	622080	658114	636651	694671	645176	658937	572086	2.35234e+06	829819	53355.8	83765	1.40536e+06	2.45615e+06	1.2576e+06	1.70637e+06	281277	471507	62748.1	271844	171429	149253	112827	963351
S395666	349.2	4.472	#N/A	HMDB0029225	Benzenoids	800130	781611	792593	862105	765293	795897	734863	864826	883593	1.06546e+06	411549	42916.1	126274	127169	7.40296e+06	3.14717e+06	3.5591e+06	265716	734296	122055	374022	422000	456817	2.083e+06	748929
S110253	309.125	4.48	#N/A	#N/A	#N/A	2.34647e+07	2.38368e+07	2.16186e+07	2.8257e+07	2.8128e+07	2.19772e+07	3.16129e+07	3.08469e+07	2.45346e+07	2.36841e+07	2.80516e+07	3.18514e+07	2.86193e+07	5.08425e+07	2.62226e+07	1.78921e+07	3.16524e+07	2.54748e+07	3.39141e+07	2.33351e+07	2.75747e+07	1.6898e+07	2.39528e+07	1.87766e+07	1.62345e+07
S31127	183.036	4.481	#N/A	#N/A	#N/A	684661	724055	717440	761344	691096	715600	740619	683729	656710	1.20725e+06	1.26609e+06	1.48318e+06	1.10785e+06	529812	889976	1.48274e+06	967510	627057	543669	419077	529934	596609	649569	638984	806244
S9837	213.1	4.484	C12819	#N/A	#N/A	5.29855e+07	5.22681e+07	5.00032e+07	5.15496e+07	5.23806e+07	5.71836e+07	5.38916e+07	5.16772e+07	5.02073e+07	7.88594e+07	5.75313e+07	5.52095e+07	3.85249e+07	5.61417e+07	7.53593e+07	5.63418e+07	6.26143e+07	4.61474e+07	6.09653e+07	3.19453e+07	4.63526e+07	7.26151e+07	5.42636e+07	5.88509e+07	4.77353e+07
S22568547	319.109	4.487	#N/A	HMDB0060604	Organic acids and derivatives	2.30116e+06	2.3903e+06	2.42464e+06	2.36676e+06	2.35626e+06	2.70607e+06	2.51974e+06	2.79931e+06	2.31509e+06	7.03907e+06	3.68941e+06	2.35738e+06	1.67177e+06	3.09735e+06	6.44977e+06	2.39586e+06	3.98099e+06	1.91592e+06	1.82569e+06	1.27646e+06	1.67269e+06	2.41264e+06	2.06549e+06	2.0398e+06	1.695e+06
S24846830	384.165	4.488	#N/A	#N/A	#N/A	3.52188e+06	3.82954e+06	3.31605e+06	3.88831e+06	3.66301e+06	3.55946e+06	3.53963e+06	3.39024e+06	3.7021e+06	1.28226e+06	1.95854e+06	2.21379e+06	2.37957e+06	4.72871e+06	4.45702e+06	2.79708e+06	3.99427e+06	4.41711e+06	1.18427e+07	1.43188e+06	5.89722e+06	2.78792e+06	4.7553e+06	4.4807e+06	3.95477e+06
MReference-3305	182.058	4.498	#N/A	HMDB0127495	Benzenoids	1.98852e+07	1.92345e+07	1.90535e+07	2.00239e+07	1.88649e+07	1.94134e+07	1.88442e+07	1.81174e+07	1.90191e+07	2.22492e+07	1.94413e+07	1.55052e+07	2.05696e+07	1.25953e+07	3.24603e+07	3.33098e+07	2.61218e+07	1.11334e+07	1.27835e+07	3.67611e+07	2.0226e+07	2.60288e+07	2.60166e+07	1.99236e+07	5.66314e+07
S5120	264.147	4.499	#N/A	HMDB0015568	Benzenoids	2.35985e+07	2.36086e+07	2.17934e+07	2.32047e+07	2.29368e+07	2.26866e+07	2.29875e+07	2.28553e+07	2.41033e+07	2.16626e+07	3.06859e+07	5.5373e+07	1.50222e+07	1.52424e+07	5.17944e+06	8.9641e+06	9.79531e+06	1.32637e+08	2.53948e+07	1.0773e+07	5.62683e+07	1.0932e+07	5.7717e+06	7.26219e+06	3.16525e+06
S9914115	343.153	4.5	#N/A	HMDB0032224	Organic acids and derivatives	5.97538e+06	5.65816e+06	5.14881e+06	5.92317e+06	5.69977e+06	5.17331e+06	5.14785e+06	5.72993e+06	6.02859e+06	48390.1	74293.5	33551.3	140939	37480.9	2.16422e+06	126746	776150	1.941e+06	3.64151e+06	42898499	1.61603e+07	3.54769e+07	1.33372e+07	2.21205e+07	2.67675e+06
S15185955	253.095	4.504	#N/A	HMDB0011716	Organic acids and derivatives	7.08006e+07	7.18746e+07	5.17217e+07	6.97463e+07	6.64989e+07	6.14042e+07	6.51582e+07	6.5153e+07	7.5393e+07	2.26918e+08	1.23442e+08	7.98997e+07	6.35069e+07	7.95915e+07	2.84227e+08	4.35553e+07	1.35791e+08	2.23374e+07	3.14042e+07	2.76345e+07	2.71254e+07	1.6995e+07	2.58171e+07	1.90477e+07	3.50067e+07
S4431	298.153	4.505	#N/A	HMDB0035233	Organoheterocyclic compounds	1.08485e+07	1.03319e+07	9.82869e+06	1.04309e+07	1.03616e+07	1.04486e+07	9.78582e+06	9.80834e+06	9.49275e+06	2.16013e+07	1.23358e+07	7.60676e+06	7.79934e+06	1.17547e+07	1.96984e+07	9.53189e+06	1.36616e+07	2.89426e+06	5.19138e+06	3.94266e+06	4.00944e+06	3.12577e+06	4.74138e+06	3.64573e+06	7.32287e+06
S18398	341.184	4.505	#N/A	#N/A	#N/A	9.82419e+06	1.02443e+07	9.0043e+06	9.78317e+06	9.51786e+06	9.00065e+06	8.91048e+06	9.15716e+06	1.03031e+07	2.39006e+07	1.38253e+07	1.10309e+07	6.54437e+06	8.24733e+06	2.37599e+07	3.74415e+06	1.19171e+07	8.83713e+06	1.09169e+07	6.15346e+06	8.63583e+06	7.11169e+06	5.28813e+06	1.00817e+07	5.01318e+06
S30776674	302.159	4.509	#N/A	HMDB0013016	Organic acids and derivatives	2.6226e+06	2.7521e+06	2.54749e+06	2.80362e+06	2.69399e+06	3.08528e+06	2.97271e+06	3.01642e+06	2.96992e+06	649080	3.29595e+06	5.55337e+06	3.68541e+06	3.20613e+06	1.28411e+06	4.9411e+06	3.14378e+06	4.03271e+06	4.40599e+06	2.71822e+06	3.71897e+06	4.14196e+06	2.75752e+06	2.91581e+06	2.23503e+06
S19331	196.074	4.512	#N/A	HMDB0029648	Benzenoids	3.64288e+06	3.92216e+06	4.68002e+06	3.39579e+06	3.75728e+06	4.85749e+06	3.88188e+06	4.12301e+06	4.35839e+06	1.52621e+07	8.84907e+06	6.70315e+06	4.58193e+06	5.06052e+06	1.44145e+07	2.93815e+06	7.47105e+06	1.45556e+06	706233	757842	973212	462838	522855	567365	1.36037e+06
S29341814	271.178	4.517	#N/A	#N/A	#N/A	8.15909e+06	8.47585e+06	7.92793e+06	8.45048e+06	8.25355e+06	7.78809e+06	7.75046e+06	8.05958e+06	8.29788e+06	734866	7.70844e+06	16647878	5.74256e+06	8.1441e+06	4.08347e+06	5.02573e+06	5.7511e+06	1.57887e+07	1.472e+07	1.93501e+07	1.66196e+07	1.24769e+07	7.03626e+06	8.78088e+06	7.10606e+06
S3214	238.095	4.525	C07501	HMDB0015084	Benzenoids	2.42936e+06	2.13304e+06	1.94472e+06	2.32561e+06	2.06636e+06	2.13066e+06	2.37143e+06	2.31438e+06	2.31843e+06	6.25863e+06	3.08367e+06	1.14683e+06	1.84554e+06	3.75506e+06	6.77523e+06	1.65144e+06	4.06058e+06	1.1553e+06	3.12848e+06	228510	1.5041e+06	639363	993875	855661	1.35269e+06
S10468596	442.138	4.526	C07654	HMDB0015066	Phenylpropanoids and polyketides	40014.3	42499.8	37020.7	33045.6	35461.1	35226.2	69825.9	56324.7	34956.9	142004	144154	252216	38241.7	35070	3.94678e+06	51634.2	1.3445e+06	106843	1.57656e+06	58985.4	580795	44127.5	38663.7	35746.9	88596.3
S10155208	452.219	4.536	#N/A	#N/A	#N/A	2.87396e+07	2.75675e+07	2.70353e+07	2.72683e+07	2.75539e+07	2.84492e+07	2.73985e+07	2.77542e+07	3.07154e+07	4.03793e+07	3.2678e+07	3.60495e+07	2.16053e+07	2.54765e+07	7.65786e+07	2.31692e+07	4.17414e+07	3.00196e+07	2.89474e+07	1.38075e+07	2.42582e+07	3.71945e+07	2.62519e+07	3.42819e+07	1.67717e+07
S5132	310.074	4.538	#N/A	HMDB0015621	Benzenoids	2.57326e+06	2.64321e+06	2.44542e+06	2.71472e+06	2.54055e+06	2.76574e+06	2.68097e+06	2.84849e+06	2.79194e+06	2.02364e+06	2.85803e+06	2.11248e+06	4.43797e+06	2.92855e+06	1.43502e+06	6.75007e+06	3.70455e+06	2.74444e+06	2.59971e+06	5.39849e+06	3.58088e+06	3.04441e+06	3.90561e+06	3.15932e+06	1.47011e+07
S10519216	256.142	4.546	C20515	#N/A	#N/A	2.49338e+06	2.52596e+06	2.83857e+06	2.51844e+06	3.02414e+06	3.0832e+06	3.02687e+06	2.96834e+06	2.855e+06	4.22128e+06	3.69754e+06	4.34147e+06	2.52987e+06	2.21383e+06	4.16645e+06	4.33675e+06	3.57234e+06	3.02397e+06	2.14726e+06	2.54735e+06	2.57286e+06	3.92386e+06	3.26279e+06	2.83284e+06	2.36613e+06
S447341	270.122	4.548	#N/A	#N/A	#N/A	6.63831e+06	8.18775e+06	6.55284e+06	5.56804e+06	6.49059e+06	6.30279e+06	5.94463e+06	7.33022e+06	8.49557e+06	1.86696e+07	1.03534e+07	6.92974e+06	5.46077e+06	4.99315e+06	3.1619e+07	5.08147e+06	1.38979e+07	3.24131e+06	7.36326e+06	2.74157e+06	4.44871e+06	3.90246e+06	5.15213e+06	5.41661e+06	1.01661e+07
S8240672	329.112	4.551	C17771	#N/A	#N/A	421064	503078	419014	305752	460269	356502	480399	430459	374672	2.70119e+06	1.20359e+06	515320	394252	888437	831404	255308	658383	838644	230918	173730	414431	251915	268353	289295	146959
S389176	331.128	4.553	C03996	#N/A	#N/A	943232	869807	866256	927357	938790	904114	851483	896340	906592	5.49374e+06	2.09697e+06	132336	664827	3.81796e+06	687598	526851	1.67747e+06	657620	130208	137109	308312	130449	77152.7	42343.9	125732
S55906	125.084	4.555	#N/A	HMDB0037865	Organoheterocyclic compounds	5.43634e+06	5.63502e+06	5.45206e+06	5.55e+06	5.91431e+06	5.89511e+06	5.46134e+06	5.27173e+06	5.36929e+06	6.74078e+06	8.38132e+06	1.12544e+07	7.14881e+06	4.69479e+06	3.35931e+06	6.99444e+06	5.01618e+06	7.14959e+06	4.94269e+06	1.5588e+06	4.55036e+06	4.41298e+06	4.10723e+06	4.6431e+06	3.67041e+06
S64075	173.105	4.556	C02710	HMDB0011756	Organic acids and derivatives	2.54454e+08	2.62658e+08	2.45164e+08	2.54798e+08	2.57335e+08	2.65902e+08	2.67487e+08	255948443	257996055	206253099	2.33336e+08	3.41351e+08	1.52403e+08	1.66275e+08	3.10325e+08	2.50261e+08	2.42287e+08	4.00623e+08	3.63473e+08	547398571	4.37165e+08	3.4294e+08	2.59897e+08	256470622	2.45923e+08
MReference-340	305.199	4.556	C06866	HMDB0002227	Benzenoids	2.68601e+06	2.37337e+06	2.40986e+06	2.3706e+06	2.30246e+06	2.14519e+06	2.09707e+06	2.37364e+06	2.40927e+06	51221.8	52879.8	53868.9	53548.6	48626.4	1.06838e+06	89578.6	402197	4.29062e+06	2.26634e+06	4.01652e+06	3.52449e+06	1.07259e+07	5.87132e+06	1.44394e+07	3.50031e+06
S4449817	240.064	4.561	C05817	#N/A	#N/A	1.49665e+07	1.45506e+07	1.5363e+07	1.49648e+07	1.49315e+07	1.53568e+07	1.57696e+07	1.4022e+07	1.53628e+07	2.34709e+07	1.56768e+07	1.17377e+07	1.1822e+07	1.27583e+07	4.10348e+07	3.81903e+06	1.9204e+07	1.68316e+07	2.02981e+07	3.9989e+07	2.57062e+07	2.25266e+07	1.76738e+07	1.07019e+07	6.52746e+06
S35031798	408.153	4.568	#N/A	HMDB0060830	Nucleosides, nucleotides, and analogues	3.87333e+07	3.71478e+07	3.8245e+07	3.84669e+07	3.72929e+07	3.71728e+07	3.90081e+07	3.69729e+07	4.06628e+07	1.43415e+08	5.75572e+07	6.58916e+06	2.2667e+07	8.81807e+07	100084501	5.41994e+07	8.08215e+07	4.53876e+07	1.9445e+07	2.26073e+07	2.91466e+07	2.93353e+07	3.08497e+07	2.5938e+07	2.7921e+07
S4582441	372.081	4.575	#N/A	#N/A	#N/A	4.62452e+06	4.93967e+06	4.79484e+06	5.01146e+06	4.54609e+06	4.81382e+06	4.87541e+06	4.74626e+06	4.95532e+06	1.77732e+06	3.51715e+06	4.49149e+06	4.28265e+06	3.4568e+06	1.1905e+07	5.8115e+06	7.05775e+06	4.3072e+06	3.90536e+06	2.69765e+06	3.63674e+06	4.64915e+06	4.40808e+06	5.05432e+06	2.99831e+06
S24842670	320.14	4.58	#N/A	#N/A	#N/A	739132	712569	665009	770798	653130	700413	799299	732528	672186	1.80008e+06	737787	207049	206233	725432	1.8384e+06	811499	1.12511e+06	690329	987836	1.20327e+06	960478	1.2592e+06	1.06184e+06	906380	636687
S410660	426.096	4.584	#N/A	HMDB0038846	Phenylpropanoids and polyketides	512543	586489	509473	511562	456141	393671	439048	391646	403794	442440	233529	78044.9	180101	574083	2.56927e+06	369008	1.17079e+06	140620	350620	74930.2	188723	77092.3	85338.6	72426.5	485028
S55158	338.148	4.585	C19333	#N/A	#N/A	9.97741e+06	1.05183e+07	9.68724e+06	1.02918e+07	9.78956e+06	9.83305e+06	1.0053e+07	9.6502e+06	1.02171e+07	5.20178e+06	4.50515e+06	3.78634e+06	4.52734e+06	4.31524e+06	1.98176e+07	1.41943e+07	1.27757e+07	5.31578e+06	1.21949e+07	3.02043e+07	1.5905e+07	1.07436e+07	4.94851e+07	3.32507e+07	1.58467e+07
S77711	305.137	4.589	C18598	#N/A	#N/A	9.83511e+06	9.47825e+06	8.78316e+06	9.41759e+06	9.74284e+06	8.90042e+06	9.49719e+06	9.03103e+06	9.61629e+06	1.25086e+07	5.97508e+06	1.06426e+06	4.35239e+06	1.16833e+07	6.52595e+07	6.96951e+06	2.79708e+07	5.2018e+06	9.45289e+06	686256	5.11365e+06	1.63673e+06	2.02604e+06	2.61135e+06	6.71343e+06
S169298	394.07	4.589	C12369	#N/A	#N/A	1.96045e+06	2.14542e+06	2.14407e+06	2.12842e+06	2.01291e+06	1.91703e+06	2.35426e+06	1.86737e+06	1.94438e+06	1.92196e+06	1.02293e+06	109952	1.03688e+06	2.68384e+06	9.76009e+06	1.83475e+06	4.75956e+06	822884	1.78597e+06	612429	1.07376e+06	1.17156e+06	1.02249e+06	928784	2.43799e+06
S8087481	454.103	4.589	#N/A	#N/A	#N/A	1.45564e+06	1.72809e+06	1.63456e+06	1.68442e+06	1.86354e+06	1.95543e+06	1.94859e+06	2.18328e+06	1.98672e+06	1.54189e+06	997281	210413	1.23954e+06	2.05264e+06	7.52192e+06	1.95569e+06	3.84342e+06	1.20436e+06	2.27929e+06	438597	1.30742e+06	776123	780249	796478	2.14469e+06
S3672801	262.116	4.59	C01683	HMDB0029437	Organic acids and derivatives	1.30041e+06	1.20456e+06	1.26098e+06	1.31393e+06	1.25141e+06	1.31114e+06	1.24696e+06	1.36862e+06	1.29924e+06	1.81869e+06	1.45838e+06	1.60733e+06	949126	1.32709e+06	934629	1.18963e+06	1.15045e+06	1.38932e+06	1.94324e+06	1.04714e+06	1.4599e+06	1.41531e+06	1.41427e+06	1.21678e+06	1.3402e+06
S388633	306.122	4.59	C01632	#N/A	#N/A	2.66057e+06	2.21009e+06	2.67479e+06	2.49356e+06	2.55821e+06	2.21626e+06	2.88348e+06	2.49612e+06	2.47467e+06	3.63568e+06	1.86693e+06	789455	1.17564e+06	3.11437e+06	1.74212e+07	2.02102e+06	7.51886e+06	1.31291e+06	2.53504e+06	228846	1.35893e+06	613099	771872	678115	1.58014e+06
S30791259	397.079	4.592	C06627	#N/A	PK Polyketides	1.33107e+06	1.23077e+06	1.22647e+06	1.26947e+06	1.31741e+06	1.23222e+06	1.32537e+06	1.15336e+06	1.27652e+06	1.59313e+06	767130	93920.7	614337	1.76323e+06	6.90469e+06	1.13239e+06	3.26677e+06	478269	1.03447e+06	76946.3	529895	117817	211061	213072	1.63283e+06
S76046	414.116	4.592	C09769	#N/A	Terpenoids	1.08135e+06	1.19596e+06	1.13546e+06	1.16237e+06	1.20353e+06	1.06393e+06	1.15385e+06	979032	1.04927e+06	2.8543e+06	3.42474e+06	6.2971e+06	1.12282e+06	2.56452e+06	412697	1.63191e+06	1.53638e+06	1.18754e+06	293523	139386	540151	256804	209592	180311	211308
S3051513	588.255	4.592	#N/A	HMDB0037555	Organic acids and derivatives	45047.6	43695.9	40668.6	49424.8	40917.3	53475.5	62960.8	69795.5	47170.7	51948.5	44509.2	49881.5	31697.7	41752.9	3.74002e+06	47933.9	1.27657e+06	44200.4	49641	48024.3	47288.5	42642.6	45383.7	32368.9	84373.1
S4444067	342.133	4.595	C00761	HMDB0013682	Organic oxygen compounds	1.87042e+06	1.62426e+06	1.65107e+06	1.73798e+06	1.4328e+06	1.67527e+06	1.62363e+06	1.70131e+06	1.91208e+06	2.17557e+06	929662	123139	490279	2.64938e+06	6.09415e+06	697194	3.14691e+06	1.17375e+06	1.69128e+06	613017	1.15935e+06	612524	958127	1.16609e+06	1.3951e+06
S53964	415.175	4.595	#N/A	#N/A	#N/A	177084	194700	202388	275173	238881	235106	253102	230641	299547	70833.6	59065.4	65382.1	40980.6	56671.4	120314	64268.6	80418	75186	117140	3.20555e+06	1.13262e+06	1.74155e+06	591723	897764	109195
S2378	373.21	4.609	#N/A	#N/A	#N/A	982350	965619	986667	1.00636e+06	973778	980286	996843	1.05507e+06	1.10749e+06	2.12688e+06	1.77922e+06	2.2004e+06	1.01038e+06	447166	1.34319e+06	863750	884703	799540	892813	547642	746665	589624	618489	1.08279e+06	375221
S30791521	431.273	4.609	C17996	#N/A	#N/A	4.87968e+06	5.47673e+06	4.83434e+06	5.17137e+06	5.51982e+06	5.5524e+06	5.43178e+06	5.73083e+06	5.88153e+06	2.37405e+06	3.77202e+06	4.33591e+06	4.60608e+06	3.67687e+06	1.09134e+07	7.78679e+06	7.45903e+06	3.44404e+06	5.50174e+06	4.43788e+06	4.46122e+06	3.78684e+06	4.69219e+06	4.19977e+06	1.54157e+07
S10705150	310.142	4.611	#N/A	#N/A	#N/A	9.12296e+06	9.47907e+06	5.92843e+06	1.14838e+07	6.02148e+06	9.79199e+06	6.86656e+06	8.54858e+06	1.23482e+07	1.23031e+07	6.50835e+06	3.42326e+06	3.79872e+06	9.96781e+06	1.74274e+07	1.09104e+07	12768547	7.90192e+06	1.15521e+07	2.00441e+07	1.3166e+07	1.00489e+07	1.84001e+07	1.1633e+07	1.6484e+07
S13747764	332.184	4.614	#N/A	HMDB0029088	Organic acids and derivatives	278932	272136	241586	268236	209568	246503	315867	262848	227309	75731.9	64817.6	65811.4	52909.4	59684.2	98079	85090.9	80951.4	127790	79231.5	289454	165492	1.54371e+06	1.48024e+06	868152	317485
S4748	373.137	4.617	C07403	HMDB0014577	Organoheterocyclic compounds	202471	174482	231294	179560	136473	160866	143356	138572	142807	96392.2	698955	997081	1.00339e+06	220493	136364	112382	156413	392428	73576.8	9.59484e+06	3.35361e+06	520931	106459	78889	134796
S391122	428.17	4.619	C10458	#N/A	#N/A	1.22446e+06	1.28071e+06	1.20531e+06	1.19227e+06	1.16375e+06	1.57074e+06	1.36984e+06	1.45594e+06	1.33522e+06	1.84971e+06	678231	98997.3	85983.6	1.326e+06	5.65988e+06	675528	2.5538e+06	333343	2.31663e+06	232989	960987	333865	984369	764455	1.98964e+06
S2297665	466.108	4.628	#N/A	#N/A	#N/A	560178	520064	497293	592969	554849	478282	569201	553165	554311	4.80383e+06	1.75434e+06	108842	350352	1.40795e+06	94801.4	846405	783053	513807	65965.8	67554.5	215776	80721.9	70528.3	99139.2	145229
S4445058	349.152	4.63	C10375	#N/A	Alkaloids	1.61623e+06	1.63712e+06	1.44712e+06	1.53489e+06	1.56376e+06	1.53467e+06	1.74583e+06	1.69041e+06	1.83008e+06	1.68831e+07	5.66974e+06	65510.3	60620.7	7.80656e+06	1.28861e+06	179970	3.09171e+06	1.44557e+06	60504.3	53599.4	519891	59025.4	58314.7	44369.8	111554
S15244	133.053	4.631	#N/A	HMDB0059805	Organoheterocyclic compounds	1.99774e+06	1.9995e+06	2.14991e+06	2.08153e+06	2.04511e+06	1.9504e+06	1.96106e+06	2.18177e+06	1.97716e+06	5.44863e+06	3.27037e+06	1.59377e+06	2.76871e+06	1.32023e+06	1.8718e+06	6.65708e+06	3.28304e+06	2.22202e+06	2.61032e+06	1.22741e+06	2.01992e+06	2.35923e+06	2.9597e+06	2.11831e+06	3.72362e+06
S54786	384.169	4.632	#N/A	#N/A	#N/A	453987	556835	466050	497374	494125	423646	536867	545302	444352	63507	55542.6	55187.8	47933.1	44826.5	5.584e+06	72334.5	1.90039e+06	43109.5	1.64653e+06	45153.7	578265	263893	326233	248241	567867
BGI117	189.043	4.635	C01717	HMDB0000715	Organoheterocyclic compounds	2825886927	3901961588	3499719184	2887989678	2582191374	3225730971	3575954285	1612841626	2750519769	4368820794	3723829562	3425785940	3376881953	2348560577	5528794812	3640588780	3839314723	2115297216	1861856783	2407923942	2128359314	2561197602	2939408203	2209904453	1527443171
S1108	92.0627	4.64	C01455	HMDB0034168	Benzenoids	3.22635e+06	4.32002e+06	3.36021e+06	3.14477e+06	4.53858e+06	4.52196e+06	3.19194e+06	3.6126e+06	2.89709e+06	8.23209e+06	5.0112e+06	4.65848e+06	2.14303e+06	3.35469e+06	5.30649e+06	2.70842e+06	3.78987e+06	4.74372e+06	3.2535e+06	1.5337e+06	3.17697e+06	2.74307e+06	4.3484e+06	2.56744e+06	1.7176e+06
S15401	385.21	4.641	#N/A	#N/A	#N/A	3.33915e+06	3.44416e+06	3.20894e+06	3.248e+06	3.38367e+06	5.35828e+06	3.27235e+06	4.23977e+06	5.92311e+06	6.40613e+06	5.28365e+06	6.26043e+06	3.18438e+06	3.51334e+06	2.80221e+06	1.49114e+06	2.60223e+06	6.45617e+06	7.21704e+06	2.70563e+06	5.45962e+06	3.17188e+06	1.10147e+06	2.60105e+06	1.11883e+06
S390380	410.158	4.643	C08752	#N/A	Terpenoids	3.29401e+06	3.31099e+06	3.18931e+06	3.5857e+06	3.43174e+06	3.23703e+06	3.31009e+06	3.26107e+06	3.56005e+06	1.9878e+07	6.93936e+06	104493	835561	6.99684e+06	9.48903e+06	3.09641e+06	6.52743e+06	1.88182e+06	563597	444245	963220	553264	596764	789683	555387
S56598	475.196	4.644	#N/A	HMDB0015558	Organoheterocyclic compounds	813815	965652	831816	924221	887429	846403	919112	899833	850114	3.41052e+06	1.22764e+06	67976.4	204412	598633	6.5055e+06	378703	2.49428e+06	289150	1.20123e+06	55617.1	515334	61704.5	161385	195345	1.25036e+06
MReference-238	152.047	4.649	C00642	HMDB0000020	Benzenoids	4.4576e+06	4.29748e+06	4.17002e+06	4.23646e+06	4.40354e+06	4.50672e+06	4.12918e+06	3.64656e+06	4.61247e+06	1.42908e+07	7.72665e+06	5.84478e+06	3.04432e+06	3.88039e+06	4.45369e+06	5.79449e+06	4.70952e+06	4.32432e+06	2.549e+06	1.92801e+06	2.93377e+06	3.04975e+06	2.67907e+06	3.61055e+06	4.08223e+06
MReference-1294	208.074	4.649	#N/A	HMDB0034315	Phenylpropanoids and polyketides	6.23996e+06	8.16825e+06	5.73445e+06	5.95781e+06	6.06402e+06	5.415e+06	6.51441e+06	5.71062e+06	5.82016e+06	6.24653e+07	2.52199e+07	6.49572e+06	6.69862e+06	6.21873e+06	4.76959e+06	2.94546e+07	1.3481e+07	3.84663e+06	1.35766e+06	380525	1.86161e+06	950991	691464	976097	3.31998e+06
S16736211	342.161	4.649	C17403	#N/A	#N/A	1.84201e+06	1.90656e+06	1.63403e+06	1.54563e+06	1.71354e+06	1.83983e+06	2.08848e+06	1.79781e+06	1.62002e+06	4.66575e+06	3.57551e+06	4.8576e+06	1.20317e+06	551730	2.23137e+07	432073	7.76585e+06	1.35231e+07	1.28738e+06	1.79187e+06	5.53412e+06	999179	403271	584869	2.19357e+06
S38867	364.138	4.653	#N/A	#N/A	#N/A	615111	691125	590603	566822	530161	566624	669100	668283	574953	1.82348e+06	1.11613e+06	532937	991984	766141	1.44467e+06	1.07322e+06	1.09468e+06	1.28765e+06	416911	122916	609160	169955	203692	465976	298569
S65731	161.048	4.665	#N/A	HMDB0002285	Organoheterocyclic compounds	3.15108e+07	4.19546e+07	3.70316e+07	3.14311e+07	3.12794e+07	2.55657e+07	3.89995e+07	3.35016e+07	3.95199e+07	3.80516e+07	3.96084e+07	4.07934e+07	3.99801e+07	2.87713e+07	5.41218e+07	5.08826e+07	4.45919e+07	3.55678e+07	1.17766e+07	2.49928e+07	2.41124e+07	2.5971e+07	3.17301e+07	29632723	2.72027e+07
S74291	162.079	4.668	C13840	#N/A	#N/A	2.93832e+07	2.85641e+07	2.94145e+07	2.97947e+07	2.81918e+07	2.84262e+07	2.99222e+07	2.80809e+07	27579675	2.14599e+07	1.52175e+07	7.30259e+06	1.689e+07	4.00049e+07	3.49739e+07	7.96779e+07	5.15522e+07	2.28398e+07	6.78131e+07	1.24947e+07	3.43825e+07	2.84836e+07	3.97313e+07	3.85088e+07	4.79257e+07
MReference-6560	136.053	4.685	#N/A	HMDB0031459	Benzenoids	7.58356e+07	7.55562e+07	6.98309e+07	7.67277e+07	7.70752e+07	7.60032e+07	8.04941e+07	7.24649e+07	6.62315e+07	1.84656e+08	1.2729e+08	7.69389e+07	120274832	8.20812e+07	1.31518e+08	6.28724e+07	9.21571e+07	8.09914e+07	7.65377e+07	4.95171e+07	6.90154e+07	6.6322e+07	6.45336e+07	6.06954e+07	5.96307e+07
S74037	232.106	4.689	C01410	#N/A	#N/A	1.11601e+07	1.1886e+07	1.08495e+07	1.15577e+07	1.11888e+07	1.2498e+07	1.2721e+07	1.20701e+07	1.25255e+07	3.03422e+07	1.63518e+07	1.17236e+07	6.98967e+06	1.14899e+07	2.35843e+07	1.18167e+07	1.56303e+07	1.4563e+07	1.19271e+07	7.31124e+06	1.12671e+07	1.03616e+07	8.43933e+06	1.1818e+07	7.65491e+06
S388504	260.02	4.689	C01067	#N/A	#N/A	1.58014e+06	1.80779e+06	1.61583e+06	1.72867e+06	1.68611e+06	1.49054e+06	1.57569e+06	1.5387e+06	1.58162e+06	2.99341e+06	1.75378e+06	1.2468e+06	1.02113e+06	1.74047e+06	2.3612e+06	1.19975e+06	1.76714e+06	1.70841e+06	1.25966e+06	895913	1.28799e+06	1.34474e+06	1.28794e+06	1.41035e+06	1.40413e+06
S12397	397.059	4.689	C18703	#N/A	#N/A	1.03859e+06	1.15806e+06	896607	1.10387e+06	1.00852e+06	916342	772516	976505	940666	5.73969e+06	2.27077e+06	921648	150988	1.01951e+06	2.75461e+06	335211	1.36978e+06	1.04568e+06	665159	195923	635587	675855	421890	677424	163150
S141160	288.026	4.69	C04691	#N/A	#N/A	2.52359e+06	2.00584e+06	2.52702e+06	2.85929e+06	2.56767e+06	2.88013e+06	2.81089e+06	3.02158e+06	2.86853e+06	3.55675e+06	2.84002e+06	1.96673e+06	2.99657e+06	2.88012e+06	2.92166e+06	2.8498e+06	2.88386e+06	2.62771e+06	1.82452e+06	2.11792e+06	2.19005e+06	2.83285e+06	2.07625e+06	2.85452e+06	2.09986e+06
S35031846	331.19	4.691	#N/A	HMDB0061099	Organic acids and derivatives	1.20502e+06	1.46854e+06	1.06281e+06	1.15069e+06	1.22931e+06	1.11616e+06	1.08932e+06	1.22953e+06	1.23e+06	3.66252e+06	1.29523e+06	98448	124728	585284	8.75623e+06	6.52987e+06	5.29046e+06	324208	765991	235354	441851	489639	256751	626993	532133
S389595	363.145	4.691	C05556	#N/A	#N/A	1.14739e+06	918277	757822	729712	769353	1.01906e+06	1.10073e+06	884193	845539	2.31306e+06	1.954e+06	488825	3.06011e+06	766141	5.42483e+06	1.07322e+06	2.4214e+06	1.22321e+06	767368	122916	704496	288574	203699	852319	220462
S2392	315.204	4.7	C12946	#N/A	#N/A	1.14304e+07	1.21467e+07	1.18637e+07	1.21517e+07	1.14725e+07	1.1944e+07	1.17244e+07	1.25136e+07	1.13639e+07	1.65016e+07	1.48081e+07	1.93092e+07	8.6134e+06	5.75096e+06	2.95598e+07	1.01071e+07	1.51393e+07	1.04733e+07	1.35484e+07	1.11506e+07	1.17241e+07	1.53842e+07	1.16269e+07	1.1903e+07	7.95462e+06
S134809	286.095	4.701	#N/A	HMDB0060866	Organoheterocyclic compounds	1.50671e+06	1.33408e+06	1.4938e+06	1.47327e+06	1.37022e+06	1.25915e+06	1.44031e+06	1.40714e+06	1.30918e+06	622485	249819	58476.6	68494.1	49988.2	1.2673e+07	96020.7	4.27301e+06	48745.1	2.34217e+06	117598	836171	650918	508639	639671	1.26179e+06
S4470691	428.159	4.702	#N/A	#N/A	#N/A	422836	501528	428410	476767	397491	431922	350262	452808	358364	300221	147035	64885	76000.2	55466.3	4.04929e+06	92621.4	1.39913e+06	54087	935077	80053.1	356406	233822	213167	371095	351800
S77764	319.145	4.709	C18476	#N/A	#N/A	1.34217e+07	1.18219e+07	1.20979e+07	9.67855e+06	1.27629e+07	1.10658e+07	1.09687e+07	1.29831e+07	1.2412e+07	2.26261e+07	1.51122e+07	1.36166e+07	9.09389e+06	7.74381e+06	3.78518e+07	7.68594e+06	1.77605e+07	7.89255e+06	1.13143e+07	6.62982e+06	8.61222e+06	1.66734e+07	1.0323e+07	1.04193e+07	7.52741e+06
S3283	342.095	4.712	#N/A	#N/A	#N/A	1.91013e+06	2.02814e+06	1.75245e+06	1.95794e+06	1.77449e+06	1.98868e+06	1.86846e+06	1.84329e+06	1.81552e+06	5.31174e+06	3.01177e+06	1.8134e+06	1.91017e+06	5.34463e+06	484400	1.55203e+06	2.46035e+06	2.3593e+06	2.70159e+06	858409	1.9731e+06	745768	1.58373e+06	1.50123e+06	2.17498e+06
S4576629	377.159	4.721	C21519	HMDB0041908	Organic acids and derivatives	8.30286e+06	8.53676e+06	7.69579e+06	8.1429e+06	7.45119e+06	7.24944e+06	7.44185e+06	7.85722e+06	8.72218e+06	8.1931e+06	7.18893e+06	6.87886e+06	6.49484e+06	9.47006e+06	1.79987e+07	1.08628e+07	1.27772e+07	9.94828e+06	6.01583e+06	2.54755e+07	1.38132e+07	1.29189e+07	1.00277e+07	8.5632e+06	3.9851e+06
MReference-308	252.111	4.726	#N/A	HMDB0028699	Organic acids and derivatives	2.5312e+06	2.2759e+06	2.4572e+06	2.37474e+06	2.12753e+06	2.72494e+06	1.89464e+06	2.02024e+06	2.76812e+06	3.36719e+06	2.3146e+06	2.22755e+06	1.34907e+06	2.35326e+06	4.45274e+06	3.55611e+06	3.45404e+06	5.64885e+06	1.07298e+07	2.13122e+07	1.25636e+07	8.13442e+06	4.15352e+06	8.64428e+06	4.5379e+06
S4578	278.138	4.729	C07424	HMDB0014944	Organoheterocyclic compounds	2.06189e+06	1.99681e+06	1.89542e+06	2.05982e+06	1.89333e+06	1.91054e+06	1.80439e+06	1.95975e+06	2.09586e+06	4.82811e+06	3.25114e+06	3.01743e+06	1.90788e+06	1.72781e+06	7.57399e+06	1.93849e+06	3.74676e+06	1.38405e+06	2.00117e+06	662679	1.3493e+06	2.53756e+06	1.41524e+06	1.61678e+06	1.00107e+06
S4956295	231.111	4.74	#N/A	HMDB0000953	Organic acids and derivatives	3.1148e+07	3.13038e+07	3.91512e+07	3.99307e+07	3.10045e+07	3.12772e+07	4.25631e+07	4.23335e+07	3.3205e+07	2.34115e+07	2.97502e+07	3.52075e+07	3.06315e+07	3.44915e+07	5.43268e+07	2.4649e+07	3.78224e+07	4.90371e+07	4.72347e+07	3.65686e+07	4.42801e+07	5.84909e+07	4.54208e+07	5.56161e+07	4.46038e+07
S556435	259.121	4.758	#N/A	#N/A	#N/A	5.44539e+06	5.20725e+06	5.22224e+06	5.08953e+06	5.34667e+06	5.25401e+06	5.05686e+06	5.92196e+06	5.29749e+06	9.19708e+06	9.32195e+06	1.30614e+07	5.70734e+06	9.50722e+06	5.91035e+06	4.81267e+06	6.74341e+06	4899583	5.80222e+06	1.28633e+06	3.99604e+06	2.34886e+06	2.12398e+06	2.60388e+06	2.41102e+06
S5381	369.179	4.764	C11154	HMDB0015288	Organoheterocyclic compounds	423145	393074	409160	436882	369796	401619	388668	333821	445573	1.46945e+06	878200	813364	351785	168267	1.80418e+06	258778	743740	128362	364852	89890.3	194368	270791	272823	338794	118481
S24676202	414.179	4.769	#N/A	#N/A	#N/A	290124	311997	325720	237860	246191	290590	267598	303309	256791	484710	199667	50342.3	63949.7	49353.4	3.67918e+06	119640	1.28272e+06	50098	67265	84235.9	67199.6	57797	52067	56193.9	186723
MReference-525	148.1	4.771	C06524	HMDB0001126	Organoheterocyclic compounds	567544	677559	627429	657204	602580	655868	604286	628935	632340	49155.5	210191	299034	282383	132498	239874	422784	265052	1.09174e+06	1.93623e+06	3.44539e+06	2.15779e+06	1.56855e+06	464021	1.30128e+06	1.42582e+06
S4470546	315.122	4.772	#N/A	#N/A	#N/A	962834	1.02273e+06	1.01459e+06	1.01306e+06	976113	993314	1.03665e+06	962592	853627	327144	742807	939164	962112	1.19854e+06	358776	1.00042e+06	852580	1.72327e+06	763274	648439	1.04499e+06	1.89434e+06	2.4756e+06	1.25399e+06	1.31237e+06
S388576	194.106	4.773	C01297	HMDB0240264	Organic oxygen compounds	1.1006e+08	1.16605e+08	1.14493e+08	1.13434e+08	1.12575e+08	1.1261e+08	1.15525e+08	1.12543e+08	1.11122e+08	4.41488e+06	4.21364e+07	6.32433e+07	5.8751e+07	3.86524e+07	6.11543e+07	8.43095e+07	6.13721e+07	1.7921e+08	3.1743e+08	5.19339e+08	3.3866e+08	259597424	8.93017e+07	2.28964e+08	2.07535e+08
S21437059	308.137	4.775	#N/A	#N/A	#N/A	1.61242e+06	1.87974e+06	1.5984e+06	1.71728e+06	1.77751e+06	1.67196e+06	1.79973e+06	1.60906e+06	1.80135e+06	617729	1.47364e+06	1.21873e+06	2.58447e+06	3.14445e+06	656317	1.08332e+06	1.62803e+06	8.84238e+06	921816	3.47988e+06	4.41469e+06	2.15566e+06	1.32734e+06	1.35375e+06	186164
S1556	193.111	4.781	C07577	#N/A	#N/A	1.25203e+07	1.30402e+07	1.23709e+07	1.17805e+07	1.25089e+07	1.21066e+07	1.28132e+07	1.19653e+07	1.19998e+07	6.61238e+06	6.58967e+06	6.86535e+06	6.29127e+06	6.5544e+06	6.4795e+06	7.77154e+06	6.93514e+06	2.07089e+07	2.91215e+07	4.91713e+07	3.30006e+07	2.41799e+07	7.69432e+06	2.14555e+07	1.70984e+07
S20152952	475.3	4.797	C07657	HMDB0015090	Organic oxygen compounds	3.67068e+06	3.62673e+06	3.75847e+06	3.27e+06	3.54955e+06	3.69768e+06	4.00432e+06	4.05111e+06	3.51311e+06	1.67817e+06	2.98275e+06	3.09274e+06	4.17733e+06	2.03069e+06	6.7394e+06	6.43731e+06	5.06913e+06	2.11952e+06	3.67694e+06	4.2107e+06	3.33572e+06	2.83898e+06	3.40138e+06	3.33216e+06	1.19315e+07
S22752703	269.09	4.804	#N/A	HMDB0142117	Benzenoids	1.60089e+07	1.66104e+07	1.57507e+07	1.57701e+07	1.71456e+07	1.66784e+07	1.63892e+07	1.72035e+07	1.61136e+07	1.25411e+07	2.04247e+07	24960694	2.37724e+07	1.47191e+07	9.74523e+06	4.94026e+07	2.46223e+07	2.95712e+07	19941851	1.05328e+07	2.00153e+07	7.09487e+06	1.29936e+07	1.50525e+07	9.98875e+06
S158342	274.12	4.806	#N/A	HMDB0034132	Phenylpropanoids and polyketides	107377	87058.7	64714.8	95402.3	71068.5	55809.1	52248.6	94995.3	116082	50539.5	601138	1.33942e+06	413456	41784.3	80144.3	114780	78902.8	45588.9	51301.7	74331.6	57074.1	66662	67606.7	58392.4	110047
S135089	523.207	4.82	#N/A	#N/A	#N/A	524633	559747	499914	486902	492183	467215	495767	505886	480681	56686	53675.2	50860.9	53478.8	411497	1.82064e+06	81323.2	771152	179222	2.05858e+06	188376	808728	251648	546333	1.35046e+06	2.40424e+06
S4444393	312.121	4.829	C05855	#N/A	Phenylpropanoids	6.15595e+06	6.07851e+06	6.07421e+06	5.69753e+06	5.83139e+06	5.99405e+06	6.33994e+06	6.0208e+06	5.8583e+06	1.23847e+06	4.25011e+06	6.30711e+06	5.20474e+06	2.70254e+06	3.39143e+06	3.15046e+06	3.08148e+06	5.27926e+06	7.6849e+06	21982055	1.16487e+07	2.70207e+07	8.85508e+06	1.7573e+07	8.69247e+06
MReference-450	205.074	4.831	C02043	HMDB0000671	Organoheterocyclic compounds	5.65768e+07	5.77632e+07	5.82996e+07	5.68083e+07	5.70698e+07	5.96415e+07	5.95856e+07	5.41566e+07	5.64716e+07	3.51842e+07	5.92702e+07	7.29468e+07	6.96795e+07	7.26511e+07	3.4384e+07	5.34127e+07	5.34826e+07	1.20749e+08	6.82671e+07	6.88004e+07	8.59389e+07	6.75055e+07	4.72689e+07	7.57175e+07	7.07416e+07
S6780	129.058	4.832	C06413	HMDB0033731	Organoheterocyclic compounds	5.33234e+06	5.58658e+06	5.6868e+06	4.97295e+06	5.57706e+06	5.45112e+06	6.39255e+06	5.14069e+06	5.0885e+06	2.56393e+06	5.428e+06	5.53449e+06	8.1856e+06	7.23507e+06	1.93226e+06	6.62591e+06	5.26441e+06	1.00175e+07	6.91871e+06	8.01739e+06	8.31787e+06	6.31374e+06	5.21686e+06	8.0038e+06	1.5423e+07
MReference-11	181.074	4.835	#N/A	#N/A	#N/A	3.20114e+06	4.21657e+06	3.4164e+06	4.29666e+06	4.09277e+06	4.34177e+06	3.67792e+06	3.76523e+06	3.92793e+06	3.94717e+06	2.40463e+06	1.72823e+06	1.53849e+06	906438	1.68011e+07	1.82858e+06	6.51204e+06	1.68962e+06	6.08815e+06	2.27547e+06	3.35108e+06	6.97299e+06	6.10717e+06	6.8144e+06	4.42756e+06
S7357	267.988	4.836	C14584	#N/A	#N/A	1.62778e+06	1.79077e+06	1.89051e+06	1.51286e+06	1.86461e+06	1.68235e+06	1.61323e+06	1.52035e+06	1.71383e+06	145459	1.20103e+06	1.41808e+06	2.03956e+06	761018	637476	1.37771e+06	925403	3.2178e+06	2.02089e+06	2.53401e+06	2.5909e+06	3.2203e+06	1.63233e+06	2.96887e+06	3.23279e+06
BGI441	183.09	4.839	C05589	#N/A	#N/A	6.95524e+06	7.01587e+06	6.92192e+06	7.23371e+06	7.56861e+06	7.40071e+06	6.97744e+06	7.57029e+06	7.09766e+06	1.71016e+06	6.00684e+06	8.61514e+06	7.69521e+06	6.02802e+06	3.49509e+06	5.54423e+06	5.02244e+06	1.28878e+07	1.01456e+07	9.82774e+06	1.09537e+07	1.1163e+07	7.5614e+06	1.11857e+07	9.23455e+06
S2011126	336.136	4.845	#N/A	#N/A	#N/A	877018	1.07082e+06	958663	976673	999151	765529	1.13902e+06	928068	783320	621984	1.12384e+06	1.67316e+06	1.07639e+06	1.33459e+06	1.78535e+06	362617	1.16085e+06	1.76074e+06	2.29675e+06	653732	1.57041e+06	838837	1.03254e+06	468421	835867
S3544	206.131	4.847	C01588	HMDB0001925	Phenylpropanoids and polyketides	2.0562e+06	2.16087e+06	2.12716e+06	1.95399e+06	2.21245e+06	2.33208e+06	2.23272e+06	2.11081e+06	2.05458e+06	2.53316e+06	2.05625e+06	1.86522e+06	1.77036e+06	2.0735e+06	1.23238e+06	2.21326e+06	1.83971e+06	3.51493e+06	1.69632e+06	3.5803e+06	2.93051e+06	3.73791e+06	4.8099e+06	3.79673e+06	1.82044e+06
S83301	308.126	4.85	C09953	#N/A	#N/A	523734	566057	393942	363767	415206	510132	421323	558645	459062	96713.4	1.2136e+06	2.0725e+06	1.47158e+06	66711.9	126314	494255	229094	64245.5	62149.8	104827	77074.1	81814.4	74146.1	62340.7	152411
S59192	345.158	4.852	#N/A	#N/A	#N/A	1.72729e+06	1.85866e+06	1.87544e+06	1.86944e+06	1.86249e+06	1.87671e+06	2.03221e+06	1.93554e+06	1.81118e+06	85660.2	341630	138213	801018	911835	108986	663365	561395	3.22656e+06	973896	4.22537e+07	1.54847e+07	1.0212e+06	417600	423699	521661
S3525	151.1	4.854	#N/A	HMDB0060765	Benzenoids	266273	277512	311957	362293	309183	266860	389477	235627	289995	266490	200559	58981.8	276206	88447.2	1.42588e+06	514485	676270	86262.3	900128	658146	548179	785383	350433	571124	474987
S23889	208.147	4.866	C14236	#N/A	#N/A	1.34151e+06	1.60823e+06	1.30998e+06	1.44355e+06	1.51241e+06	1.28817e+06	1.6868e+06	1.12664e+06	1.41919e+06	783170	809794	859185	787029	861104	729621	1.31663e+06	969117	2.71541e+06	1.17824e+06	2.17746e+06	2.0237e+06	3.53035e+06	3.92969e+06	2.49278e+06	1.53806e+06
S8473979	464.22	4.867	#N/A	HMDB0033316	Organoheterocyclic compounds	2.35786e+06	2.67216e+06	2.24915e+06	2.43301e+06	2.63185e+06	2.19499e+06	2.50335e+06	2.31538e+06	2.48657e+06	3.94936e+06	3.46305e+06	4.06217e+06	2.37762e+06	1.916e+06	6.16566e+06	1.87071e+06	3.31746e+06	2.31967e+06	2.30134e+06	1.34037e+06	1.98713e+06	3.02888e+06	2.1505e+06	2.45261e+06	1.19324e+06
S10181339	150.068	4.874	C05629	HMDB0000764	Phenylpropanoids and polyketides	1.99625e+06	1.53531e+06	1.45051e+06	1.45807e+06	1.83372e+06	2.47229e+06	2.16836e+06	1.33415e+06	1.49616e+06	3.21558e+06	3.04378e+06	3.49178e+06	2.424e+06	3.61438e+06	2.14595e+06	1.03786e+06	2.26606e+06	2.22714e+06	2.40431e+06	967501	1.86632e+06	1.03856e+06	1.13319e+06	1.19883e+06	1.28268e+06
MReference-165	193.074	4.874	#N/A	HMDB0011723	Benzenoids	9.64312e+06	7.17228e+06	6.59888e+06	1.03244e+07	9.95834e+06	1.22141e+07	8.11203e+06	7.48241e+06	9.56157e+06	2.66071e+07	1.60768e+07	1.71519e+07	4.47146e+06	1.04657e+07	1.25687e+07	1.08504e+07	1.12949e+07	9.73089e+06	1.35007e+07	9.23911e+06	1.08236e+07	6.33496e+06	1.25067e+07	6.84525e+06	6.07407e+06
S318098	228.1	4.874	#N/A	HMDB0032496	Organic acids and derivatives	1.15645e+06	1.22812e+06	1.23929e+06	1.16187e+06	1.16708e+06	933952	1.36902e+06	1.03069e+06	1.17859e+06	3.05546e+06	2.36544e+06	2.8275e+06	1.21335e+06	779947	1.88453e+06	864151	1.17621e+06	1.01419e+06	1.51162e+06	788662	1.10483e+06	777241	1.02694e+06	816529	942837
MReference-6526	196.074	4.875	C16778	#N/A	#N/A	6.9929e+06	6.73715e+06	5.8776e+06	6.73983e+06	6.04347e+06	6.13475e+06	7.17085e+06	6.113e+06	5.4922e+06	1.27426e+07	9.71559e+06	1.04777e+07	5.92639e+06	5.78057e+06	1.25199e+07	4.57541e+06	7.62529e+06	6.78777e+06	7.88053e+06	5.79879e+06	6.82236e+06	4.39715e+06	6.24036e+06	5.7666e+06	5.12331e+06
S21865786	205.114	4.884	#N/A	#N/A	#N/A	4.85826e+06	5.05521e+06	4.55148e+06	5.00927e+06	4.89709e+06	4.59466e+06	5.1328e+06	4.93039e+06	5.13703e+06	6.92242e+06	6.35316e+06	7.9396e+06	4.19746e+06	4.23839e+06	1.2925e+07	3.6466e+06	6.93667e+06	3.52197e+06	7.62928e+06	5.00646e+06	5.3859e+06	6.43162e+06	4.88889e+06	4.8659e+06	3.94384e+06
S390776	392.147	4.887	C09577	#N/A	Terpenoids	198025	228160	236423	138439	157640	112189	222548	162973	171485	1.21589e+06	575035	433520	75692.3	106691	1.54035e+06	1.20249e+06	949845	92502.7	122494	147527	120841	65146.1	186122	39845.7	329844
MReference-2529	152.047	4.9	C00755	HMDB0012308	Benzenoids	2.03859e+07	1.97245e+07	1.94603e+07	1.9448e+07	2.04208e+07	1.83827e+07	2.09234e+07	1.97444e+07	2.02368e+07	2.51452e+07	2.52302e+07	3.1956e+07	1.85895e+07	1.20124e+07	5.60777e+07	1.23544e+07	2.68148e+07	1.16448e+07	2.02759e+07	2.01252e+07	1.73486e+07	1.76931e+07	2.03234e+07	1.31315e+07	1.934e+07
S7128	120.094	4.901	C14396	HMDB0034029	Benzenoids	995599	1.10185e+06	900153	1.22608e+06	983108	1.08012e+06	1.20987e+06	936030	945184	430736	1.23041e+06	1.98598e+06	1.27451e+06	908976	749954	360793	673241	672969	1.16311e+06	898407	911496	586770	513451	354682	157925
S4778	212.069	4.901	C11155	HMDB0033835	Benzenoids	6.12079e+07	6.36279e+07	6.16774e+07	6.26443e+07	6.2543e+07	6.29285e+07	6.36505e+07	6.39654e+07	6.21241e+07	7.64049e+07	7.61149e+07	9.85918e+07	5.33479e+07	3.10726e+07	1.85656e+08	3.88359e+07	8.51881e+07	31529716	6.66729e+07	6.32634e+07	5.3822e+07	5.70775e+07	6.29392e+07	3.80381e+07	5.75644e+07
MReference-3393	138.032	4.902	C16700	HMDB0059965	Organic oxygen compounds	2.38183e+07	2.37241e+07	2.32284e+07	2.52602e+07	2.43306e+07	2.35811e+07	2.54633e+07	2.32439e+07	2.246e+07	2.72375e+07	2.90437e+07	3.82836e+07	2.16099e+07	1.15918e+07	7.26164e+07	1.40969e+07	3.27684e+07	1.22639e+07	2.53346e+07	2.51078e+07	2.09021e+07	2.21194e+07	2.62223e+07	1.58438e+07	2.34922e+07
S393058	258.085	4.902	#N/A	HMDB0000884	Nucleosides, nucleotides, and analogues	5.4248e+07	5.41275e+07	5.3525e+07	5.44735e+07	5.45403e+07	5.93948e+07	6.06917e+07	5.84495e+07	6.15262e+07	5.94713e+07	6.87271e+07	9.69371e+07	4.97729e+07	2.50735e+07	1.86927e+08	3.30023e+07	8.16675e+07	3.06199e+07	6.96839e+07	5.79814e+07	5.27617e+07	5.68318e+07	6.2904e+07	3.80112e+07	4.52744e+07
S43316	269.126	4.902	#N/A	#N/A	#N/A	1.09603e+07	1.04738e+07	1.27395e+07	1.08937e+07	1.11967e+07	1.39932e+07	1.33346e+07	1.14412e+07	1.06206e+07	2.01882e+07	1.60094e+07	1.6888e+07	1.09521e+07	1.31732e+07	1.67353e+07	2.12664e+07	1.70583e+07	1.0159e+07	1.26926e+07	5.23827e+06	9.3633e+06	7.78396e+06	1.40892e+07	5.37767e+06	1.97578e+07
S1362276	184.11	4.903	#N/A	#N/A	#N/A	1.643e+07	1.76682e+07	1.69493e+07	1.84561e+07	1.81298e+07	1.79198e+07	1.82541e+07	1.72784e+07	1.78413e+07	6.40579e+06	2.1228e+07	3.19457e+07	2.53326e+07	1.63924e+07	1.39471e+07	9.59647e+06	1.3312e+07	1.88788e+07	2.99014e+07	2.49884e+07	2.45895e+07	1.63597e+07	1.4385e+07	1.01128e+07	1.324e+07
MReference-1269	198.053	4.903	C10833	HMDB0002085	Benzenoids	4.09679e+08	4.17318e+08	3.87132e+08	428424700	4.24839e+08	3.96786e+08	440339281	4.0071e+08	4.06926e+08	4.79208e+08	5.20155e+08	6.93331e+08	3.87926e+08	1.93671e+08	1286855328	2.43066e+08	5.74531e+08	2.13801e+08	4.52611e+08	4.50869e+08	3.72427e+08	3.81935e+08	4.35389e+08	2.77737e+08	383558821
S24808178	278.119	4.903	C17231	#N/A	#N/A	1.02157e+06	802439	781016	752982	782117	854969	773143	771099	940147	1.45029e+06	1.62634e+06	2.4752e+06	953528	387233	557510	414135	452959	995131	1.41201e+06	348442	918528	692984	566010	263487	125145
S389603	281.09	4.904	C05595	#N/A	#N/A	2.56519e+06	2.63767e+06	2.6856e+06	2.69407e+06	2.94332e+06	2.67745e+06	2.88374e+06	2.90461e+06	2.4453e+06	6.63256e+06	3.59402e+06	1.65417e+06	2.49533e+06	2.9594e+06	4.14995e+06	2.4509e+06	3.18675e+06	3.03628e+06	2.85118e+06	1.68636e+06	2.52461e+06	3.41776e+06	3.6718e+06	2.93952e+06	2.56636e+06
S389837	418.088	4.904	C06435	#N/A	#N/A	484615	449961	463058	509652	497071	412691	497394	376993	409124	596464	791703	1.47649e+06	302156	96735.8	4.96203e+06	76336.8	1.7117e+06	78817.2	524861	380728	328135	368774	300565	179072	111261
MReference-916	202.121	4.905	C08277	HMDB0000792	Lipids and lipid-like molecules	1.42422e+07	1.50002e+07	1.45947e+07	1.58171e+07	1.49141e+07	1.45e+07	1.56612e+07	1.58545e+07	1.49929e+07	6.21197e+06	1.87116e+07	2.82211e+07	2.17016e+07	1.3755e+07	1.27412e+07	8.29569e+06	1.15973e+07	1.54155e+07	2.64259e+07	2.10246e+07	2.09553e+07	1.36777e+07	1.10317e+07	9.03608e+06	8.77146e+06
S390759	310.105	4.905	C09528	#N/A	Terpenoids	779006	921819	774197	979788	766797	985748	933773	828848	938607	813736	470184	363233	233583	270357	7.16784e+06	505313	2.64784e+06	223173	1.07534e+06	157758	485424	631598	1.23052e+06	936096	1.73306e+06
S8868	118.042	4.914	C14512	HMDB0032929	Organoheterocyclic compounds	3.56719e+06	3.37521e+06	3.49325e+06	3.50265e+06	3.58931e+06	3.46592e+06	3.7626e+06	3.3325e+06	3.52446e+06	5.49306e+06	4.48475e+06	5.3394e+06	2.62179e+06	3.97423e+06	4.31179e+06	2.99639e+06	3.7608e+06	4.01755e+06	4.20263e+06	3.7859e+06	4.00203e+06	3.25023e+06	4.89683e+06	3.03578e+06	2.66545e+06
S28567151	304.106	4.914	#N/A	#N/A	#N/A	1.91335e+06	1.70949e+06	1.65013e+06	1.78477e+06	1.84106e+06	1.92014e+06	1.94574e+06	1.84732e+06	1.82662e+06	1.43756e+06	2.0549e+06	2.98082e+06	1.74632e+06	961493	3.03634e+06	2.69386e+06	2.23056e+06	1.76099e+06	1.98845e+06	1.7933e+06	1.84758e+06	2.63477e+06	2.00045e+06	2.07788e+06	1.89012e+06
S74854201	307.117	4.914	#N/A	HMDB0142220	Benzenoids	467789	659883	449624	509564	583287	359427	634038	496690	547606	1.25254e+06	759216	912885	112223	314901	5.90179e+06	243010	2.15323e+06	2.15747e+06	814803	84743.1	1.019e+06	151164	243838	221699	576058
S4590054	475.185	4.918	C16577	HMDB0060464	Alkaloids and derivatives	149405	158891	158179	152803	182007	244644	134696	145765	126325	2.48648e+06	904379	91189.3	135471	349394	233232	178618	253748	173975	126800	106134	135636	94635.1	111648	101318	218381
S4769	306.169	4.919	#N/A	#N/A	#N/A	916451	967080	860668	990061	1.02569e+06	825851	929916	856855	1.0768e+06	3.19409e+06	2.62438e+06	1.31061e+06	3.36844e+06	2.43258e+06	433592	802999	1.22306e+06	1.73265e+06	100324	177882	670285	68920.2	81310	93333.2	159041
BGI415	246.101	4.927	#N/A	#N/A	#N/A	2.25177e+07	2.20132e+07	2.21375e+07	2.38215e+07	2.32117e+07	2.36848e+07	2.30577e+07	2.24684e+07	2.43429e+07	2.25946e+07	2.95657e+07	1.63271e+07	4.97754e+07	1.7084e+07	2.54984e+07	7.7506e+07	4.00294e+07	6.2718e+06	1.83461e+07	4.64202e+07	2.36794e+07	1.52318e+07	1.47611e+07	2.85283e+07	2.24506e+07
S390957	480.164	4.928	C09959	#N/A	#N/A	3.01897e+06	3.14234e+06	2.97011e+06	3.7011e+06	3.44661e+06	3.46687e+06	3.69993e+06	3.0979e+06	3.32389e+06	2.16048e+06	1.51624e+06	376662	2.01159e+06	7.1146e+06	7.6295e+06	4.24197e+06	6.32869e+06	2.4633e+06	4.63071e+06	503786	2.5326e+06	277870	1.57383e+06	1.10657e+06	4.93204e+06
MReference-2633	145.053	4.931	C19434	#N/A	#N/A	1.01303e+07	9.05479e+06	1.00251e+07	1.0794e+07	1.05489e+07	1.09455e+07	1.02268e+07	9.45073e+06	1.05038e+07	873683	6.06241e+06	6.93846e+06	1.03751e+07	6.49425e+06	1.93683e+06	3.84947e+06	4.09352e+06	2.00242e+07	1.85125e+07	2.55009e+07	2.13459e+07	2.01288e+07	1.41567e+07	1.30688e+07	1.40335e+07
S141828	311.148	4.933	C16985	#N/A	#N/A	1.67947e+06	1.81004e+06	1.60041e+06	1.86883e+06	1.51166e+06	1.53797e+06	1.92935e+06	1.83095e+06	1.77376e+06	4.39081e+06	3.24934e+06	4.06328e+06	1.29393e+06	1.74767e+06	5.43628e+06	2.63828e+06	3.27408e+06	1.25402e+06	1.13539e+06	1.10613e+06	1.16518e+06	1.14144e+06	1.0009e+06	774349	652960
S552853	420.142	4.933	C10288	#N/A	Skimate / acetate-malonate pathway derived compounds	262103	277145	275903	266525	269891	266458	260014	254250	276664	554530	316627	159056	236294	493334	5.26061e+06	340378	2.03144e+06	320776	238544	185124	248148	165067	223028	202326	411381
S113371269	368.147	4.937	#N/A	#N/A	#N/A	7.57977e+06	8.02219e+06	6.08782e+06	7.68918e+06	7.91547e+06	8.37269e+06	8.47172e+06	8.60915e+06	8.05474e+06	812230	2.33996e+06	2.6552e+06	3.55246e+06	5.22683e+06	2.6726e+06	1.19668e+06	3.03204e+06	2.4561e+07	2.35279e+07	1.80191e+07	2.2036e+07	2.12818e+07	9.60361e+06	1.76576e+07	4.21124e+06
S8170478	299.114	4.941	#N/A	HMDB0033026	Phenylpropanoids and polyketides	4.06189e+06	3.46076e+06	3.08018e+06	4.5951e+06	3.74409e+06	3.86653e+06	3.78894e+06	3.94616e+06	3.39496e+06	1.52377e+07	6.46383e+06	1.68494e+06	2.46887e+06	9.06536e+06	8.51176e+06	3.39387e+06	6.99033e+06	4.97741e+06	3.37081e+06	338852	2.89569e+06	830341	1.51243e+06	1.59185e+06	2.98067e+06
S9754592	265.095	4.943	#N/A	HMDB0059772	Organic acids and derivatives	5.91901e+07	5.73513e+07	5.53425e+07	5.81195e+07	5.77502e+07	6.07467e+07	6.05015e+07	5.6937e+07	6.03438e+07	2.48975e+07	5.5444e+07	7.97202e+07	6.17142e+07	5.21132e+07	5.01428e+07	5.95617e+07	5.39393e+07	6.69505e+07	8.3886e+07	5.52098e+07	6.86821e+07	9.46553e+07	6.26126e+07	7.61638e+07	6.45102e+07
S5437	387.226	4.946	#N/A	#N/A	#N/A	2.90077e+06	2.24747e+06	2.67621e+06	3.21068e+06	3.05145e+06	3.85983e+06	2.77286e+06	2.75441e+06	2.62254e+06	4.18391e+06	2.81615e+06	2.53081e+06	1.73374e+06	1.82886e+06	3.63157e+06	1.20557e+06	2.222e+06	3.53206e+06	6.49038e+06	1.2845e+06	3.76898e+06	3.40215e+06	1.24368e+06	2.37186e+06	1.25625e+06
BGI422	207.09	4.95	C03519	HMDB0000512	Organic acids and derivatives	2.25855e+07	2.192e+07	2.20572e+07	2.30938e+07	2.35053e+07	22621243	2.35026e+07	2.16207e+07	2.25439e+07	2.07995e+07	2.51409e+07	2.78257e+07	2.67974e+07	1.80034e+07	2.51089e+07	2.88553e+07	2.39892e+07	2.47491e+07	2.42297e+07	2.42711e+07	2.44167e+07	2.56914e+07	2.3229e+07	2.56713e+07	2.24566e+07
MReference-5544	192.079	4.951	C10480	HMDB0035873	Organoheterocyclic compounds	2.76414e+07	2.87413e+07	2.83297e+07	2.90585e+07	2.91864e+07	2.90167e+07	2.96964e+07	2.84759e+07	3.0532e+07	8.20793e+07	3.80316e+07	8.52396e+06	2.34916e+07	6.44084e+07	6.49472e+07	3.56605e+07	5.50054e+07	3.91296e+07	2.51511e+07	4.75377e+06	2.30115e+07	1.08471e+07	1.79073e+07	1.68669e+07	3.29834e+07
S642910	238.084	4.951	#N/A	HMDB0002511	Phenylpropanoids and polyketides	1320411914	1323297250	1282375941	1356155714	1347159150	1339378928	1349390531	1307920425	1316259447	3506882089	1666481939	4.54708e+08	1037855755	3006169649	2780374507	1532353310	2439632489	1734222905	1168789145	2.41361e+08	1048124328	5.03379e+08	8.64275e+08	795457734	1471102748
S143757	383.054	4.952	C14864	HMDB0060505	Organic acids and derivatives	9.68614e+06	8.97181e+06	1.01245e+07	9.65098e+06	9.71235e+06	8.83658e+06	9.02754e+06	8.60179e+06	7.87166e+06	1.55619e+07	8.50455e+06	2.11224e+06	7.83946e+06	1.89585e+07	1.09271e+07	1.26975e+07	1.41944e+07	1.03583e+07	7.78823e+06	1.84107e+06	6.66255e+06	3.38363e+06	6.83989e+06	5.68777e+06	1.60697e+07
S13585187	296.101	4.953	#N/A	HMDB0028765	Organic acids and derivatives	1.53912e+07	1.5971e+07	1.48381e+07	1.56455e+07	1.63999e+07	1.69736e+07	1.70959e+07	1.59327e+07	1.62376e+07	4.36928e+07	19986293	4.47084e+06	1.17952e+07	3.06953e+07	2.33434e+07	2.48145e+07	2.62844e+07	1.84856e+07	1.49701e+07	3.04734e+06	1.21677e+07	6.35648e+06	1.24042e+07	9.65004e+06	3.63159e+07
S61858	306.114	4.953	#N/A	#N/A	#N/A	1.05482e+06	1.02817e+06	880961	1.03817e+06	958920	991186	1.12889e+06	1.13688e+06	968168	808216	981761	1.61746e+06	519605	232165	3.88207e+06	295901	1.47005e+06	688334	2.18843e+06	168395	1.01505e+06	1.10457e+06	836310	477823	462918
S30776786	354.036	4.953	#N/A	HMDB0029682	Organoheterocyclic compounds	8.77216e+06	8.36189e+06	8.21989e+06	8.95475e+06	8.44831e+06	7.88496e+06	8.16769e+06	7.45967e+06	6.94692e+06	1.36423e+07	7.44612e+06	1.83986e+06	6.85623e+06	1.59711e+07	1.03533e+07	1.14954e+07	1.26066e+07	9.62841e+06	6.43897e+06	1.4153e+06	5.82756e+06	3.1958e+06	5.51726e+06	5.08556e+06	1.29044e+07
S31271	320.137	4.961	#N/A	#N/A	#N/A	2.89887e+06	2.53945e+06	2.676e+06	2.6492e+06	2.81152e+06	2.45452e+06	2.39063e+06	2.35174e+06	2.62152e+06	1.19236e+07	5.66897e+06	2.67197e+06	2.41131e+06	4.88433e+06	3.6437e+06	1.3098e+06	3.27928e+06	2.86351e+06	3.16249e+06	441742	2.15591e+06	139029	341508	819748	493972
S2337034	303.111	4.963	#N/A	#N/A	#N/A	4.85835e+06	4.48867e+06	4.60238e+06	4.75446e+06	4.74498e+06	4.32761e+06	4.44155e+06	4.45032e+06	4.48635e+06	2.11359e+07	1.03891e+07	5.89601e+06	4.13549e+06	7.66353e+06	6.16924e+06	2.47688e+06	5.43655e+06	5.37093e+06	5.81366e+06	323693	3.8361e+06	886072	932992	1.26201e+06	831195
S30790745	247.084	4.983	C20677	#N/A	#N/A	4.08674e+06	1.91826e+06	2.37743e+06	2.04467e+06	2.32488e+06	2.73906e+06	2.38755e+06	2.30164e+06	2.51627e+06	4.89683e+06	2.89312e+06	2.37826e+06	1.40426e+06	2.54642e+06	5.64482e+06	916405	3.03588e+06	2.61981e+06	2.61434e+06	1.28957e+06	2.17457e+06	3.57167e+06	3.38628e+06	2.25797e+06	3.12879e+06
S390143	442.174	4.986	#N/A	#N/A	#N/A	3.44942e+06	3.15392e+06	3.00021e+06	2.92493e+06	3.41013e+06	3.062e+06	2.77913e+06	3.13302e+06	2.7357e+06	1.79753e+06	641876	48331.3	79769.6	776403	1.40546e+07	632260	5.15441e+06	890167	6.09624e+06	620654	2.53569e+06	5.0417e+06	4.54606e+06	6.37835e+06	4.72986e+06
S10122984	392.133	4.988	C17066	#N/A	#N/A	1.16039e+06	1.09716e+06	964848	980440	1.06002e+06	1.19912e+06	1.00297e+06	956898	958647	3.63025e+06	1.43272e+06	391749	276160	595137	6.08806e+06	1.66854e+06	2.78391e+06	207350	382469	65250.1	218357	1.47168e+06	487356	233353	267211
S388610	267.122	5.005	C01550	#N/A	#N/A	1.51753e+06	2.1488e+06	2.20711e+06	2.292e+06	2.33854e+06	2.27727e+06	2.07743e+06	2.12886e+06	2.11062e+06	1.76636e+06	3.29618e+06	2.85415e+06	5.26803e+06	3.88528e+06	2.00479e+06	3.22104e+06	3.03704e+06	3.32443e+06	1.80809e+06	1.04289e+06	2.05847e+06	1.5584e+06	1.42894e+06	1.9553e+06	1.15167e+06
MReference-2385	208.121	5.008	C07474	HMDB0015217	Alkaloids and derivatives	5.32765e+06	4.82139e+06	4.55759e+06	4.75586e+06	5.04084e+06	5.31496e+06	5.06044e+06	4.45871e+06	4.65568e+06	319774	1.24747e+06	1.9732e+06	1.44944e+06	1.69531e+06	4.43079e+06	3.36819e+06	3.16476e+06	4.97991e+06	1.27834e+07	2.17361e+07	1.31665e+07	1.07484e+07	3.82978e+06	9.55531e+06	3.52989e+07
S391749	234.122	5.011	C12025	#N/A	#N/A	8.19396e+06	8.83549e+06	7.61081e+06	8163436	8.01101e+06	9.00339e+06	8.48759e+06	8.41016e+06	8.54311e+06	1.45413e+07	9.21831e+06	8.126e+06	4.9876e+06	7.79442e+06	2.42858e+07	5.46401e+06	1.25148e+07	8.54023e+06	1.04567e+07	5.12814e+06	8.0417e+06	8.15516e+06	5.82844e+06	5.95929e+06	5.49239e+06
S596	290.041	5.011	#N/A	#N/A	#N/A	1.81329e+06	1.93846e+06	1.83303e+06	1.91654e+06	1.87523e+06	1.94148e+06	1.9046e+06	2.00814e+06	2.08546e+06	2.45583e+06	1.87069e+06	1.93409e+06	1.22216e+06	1.78704e+06	3.91444e+06	1.52678e+06	2.40942e+06	1.9829e+06	2.45352e+06	1.4441e+06	1.96018e+06	2.16932e+06	1.29374e+06	1.64024e+06	1.47344e+06
S9964	138.068	5.012	C06044	HMDB0004284	Benzenoids	6.24075e+06	5.80192e+06	5.60251e+06	6.06887e+06	6.44115e+06	6.16154e+06	6.34285e+06	5.50467e+06	5.51117e+06	1.00932e+07	6.00922e+06	4.65884e+06	3.27564e+06	6.39638e+06	1.35002e+07	4.16262e+06	8.01972e+06	4.84667e+06	6.21497e+06	4.74488e+06	5.26884e+06	5.0691e+06	4.32717e+06	3.81888e+06	3.79844e+06
MReference-3226	457.185	5.014	C07225	HMDB0015152	Phenylpropanoids and polyketides	339683	333872	385372	374825	363764	370494	392816	297076	236177	1.0308e+06	386105	51796.8	75715.8	121651	3.8298e+06	73735	1.34173e+06	58994.6	176706	72288.1	102663	53801.6	64938.4	69425.6	220585
BGI159	137.048	5.016	C00108	HMDB0001123	Benzenoids	1.27522e+08	130852352	1.25926e+08	1.30124e+08	1.30807e+08	127938368	1.25275e+08	1.20215e+08	119285653	6.77763e+07	1.35044e+08	1.9281e+08	1.44546e+08	1.28841e+08	6.86694e+07	2.14592e+08	1.37367e+08	1.88307e+08	1.44609e+08	1.88584e+08	1.73833e+08	1.73501e+08	1.67149e+08	1.55553e+08	1.42097e+08
S21106581	165.043	5.016	C02803	#N/A	#N/A	3.11321e+08	3.17782e+08	3.08377e+08	3.18782e+08	3.23128e+08	3.17385e+08	3.19907e+08	304335846	3.08085e+08	1.63143e+08	340632362	4.85121e+08	3.73633e+08	3.16421e+08	1.68282e+08	543049745	3.42584e+08	4.86353e+08	350925897	4.63384e+08	4.33554e+08	4.3252e+08	4.20902e+08	3.88382e+08	3.58345e+08
S4521424	244.085	5.029	#N/A	HMDB0006005	Organic acids and derivatives	622345	686568	617571	593228	716477	580612	695341	653349	748653	235652	296393	191226	462301	97089.6	282920	1.57258e+06	650862	107163	85313.6	121748	104742	415394	334098	155117	443327
S2285525	218.116	5.03	#N/A	HMDB0000350	Organic acids and derivatives	1.0136e+07	1.02117e+07	9.72811e+06	9.90246e+06	1.02583e+07	1.01658e+07	1.10377e+07	10004779	1.05933e+07	1.61299e+07	1.12956e+07	1.07e+07	7.05682e+06	9.81652e+06	2.41895e+07	3.99294e+06	1.26663e+07	1.42363e+07	1.19499e+07	1.97974e+07	1.53279e+07	9.75725e+06	6.51707e+06	7.04656e+06	5.33561e+06
S57	102.032	5.035	C00109	HMDB0000005	Organic acids and derivatives	637167	754356	735417	665821	694071	606730	809838	697895	576179	307978	599968	834484	657443	355310	392972	859213	535832	1.35858e+06	713041	5.06214e+06	2.37792e+06	825227	351080	276716	2.42193e+06
S382126	233.138	5.046	#N/A	HMDB0029447	Organic acids and derivatives	1.21783e+07	1.27023e+07	1.2765e+07	1.27381e+07	1.19022e+07	1.39138e+07	1.35782e+07	1.37268e+07	1.36317e+07	1.57946e+07	1.24297e+07	1.66492e+07	4.84529e+06	3.06245e+07	9.22216e+06	1.19712e+07	1.72726e+07	2.67144e+07	1.28999e+07	5.68157e+06	1.50986e+07	1.38484e+07	1.61456e+07	1.37648e+07	7.18147e+06
S4444620	330.122	5.046	#N/A	#N/A	#N/A	1.04486e+06	1.29937e+06	1.1225e+06	1.1626e+06	1.19865e+06	1.09569e+06	1.03399e+06	1.12313e+06	1.09193e+06	231894	2.21025e+06	4.79577e+06	1.60308e+06	543629	246271	105811	298571	3.03803e+06	514607	331886	1.29484e+06	456457	88104.8	313235	264142
S56075	212.106	5.048	C19254	HMDB0029707	Organoheterocyclic compounds	1.85476e+06	2.6179e+06	2.34414e+06	2.44306e+06	3.00275e+06	2.70577e+06	3.15344e+06	2.8406e+06	3.44098e+06	1.7177e+06	1.57362e+06	1.20071e+06	1.80247e+06	884816	2.26013e+06	1.26809e+06	1.47101e+06	1.62059e+06	1.08324e+06	1.89473e+06	1.53285e+06	1.99881e+06	1.51095e+06	1.2006e+06	8.6582e+06
S7585	290.069	5.051	C19017	#N/A	#N/A	2.17669e+06	2.27003e+06	2.18071e+06	2.06509e+06	2.09699e+06	1.94916e+06	1.83492e+06	1.94129e+06	1.90176e+06	2.26128e+06	1.74238e+06	1.94496e+06	1.02089e+06	5.41157e+06	1.33308e+06	2.47021e+06	3.07162e+06	3.35599e+06	1.87708e+06	676977	1.97002e+06	1.88658e+06	2.51912e+06	1.86154e+06	1.64766e+06
S89997	318.075	5.051	C02868	#N/A	PK Polyketides	1.92895e+06	1.96748e+06	1.92499e+06	1.76855e+06	2.0659e+06	2.09447e+06	2.00736e+06	2.18601e+06	2.16976e+06	1.63741e+06	1.83564e+06	2.74012e+06	1.1294e+06	4.49238e+06	1.22125e+06	2.42043e+06	2.71135e+06	4.43434e+06	2.20558e+06	701662	2.44719e+06	2.29683e+06	2.43857e+06	2.64948e+06	1.34656e+06
S7679	98.0732	5.053	C00414	HMDB0003315	Organic oxygen compounds	4.6835e+06	4.92549e+06	3.66316e+06	3.70673e+06	4.392e+06	3.57283e+06	3.08133e+06	3.31176e+06	3.24026e+06	5.93483e+06	4.15883e+06	4.58377e+06	1.9579e+06	7.82817e+06	2.90874e+06	3.2345e+06	4.65714e+06	6.08417e+06	2.13816e+06	1.03477e+06	3.0857e+06	2.77348e+06	4.73231e+06	4.43222e+06	5.63543e+06
S4945213	351.154	5.059	C16431	#N/A	#N/A	1.88309e+06	1.85113e+06	1.76447e+06	1.69994e+06	1.8525e+06	1.7773e+06	1.88221e+06	1.89024e+06	1.97597e+06	1.67183e+06	3.54844e+06	5.74923e+06	3.22428e+06	715318	1.47397e+06	1.65823e+06	1.2825e+06	1.73043e+06	2.43857e+06	1.89247e+06	2.02049e+06	2.03848e+06	1.05512e+06	1.40618e+06	604475
S390239	295.105	5.06	C08481	HMDB0061755	Organic oxygen compounds	1.94356e+06	1.70746e+06	1.97242e+06	1.94619e+06	1.89275e+06	1.92151e+06	2.07657e+06	2.05604e+06	1.76241e+06	1.49752e+06	1.57232e+06	1.68914e+06	1.53032e+06	2.34064e+06	2.71926e+06	2.4932e+06	2.5177e+06	2.29928e+06	1.71295e+06	1.48669e+06	1.83297e+06	3.80449e+06	2.07434e+06	1.92986e+06	1.08968e+06
S17924	205.074	5.063	C05660	HMDB0004096	Organoheterocyclic compounds	821790	824462	956692	816074	758509	808941	989187	1.0356e+06	833312	790881	912560	914528	1.03227e+06	576320	473577	828402	626100	1.60893e+06	991701	3.99751e+06	2.19938e+06	1.56798e+06	1.57275e+06	1.32361e+06	807915
S11124	115.046	5.064	#N/A	HMDB0031328	Organosulfur compounds	7.70746e+06	8.07859e+06	8.27315e+06	8.38576e+06	8.53589e+06	8.24295e+06	9.08446e+06	8.34224e+06	9.27789e+06	6.37524e+06	5.555e+06	1.26764e+06	9.02213e+06	6.66339e+06	1.24936e+07	1.36432e+07	1.09334e+07	6.66637e+06	4.16811e+06	1.26132e+07	7.81588e+06	6.10877e+06	7.09468e+06	5.65025e+06	1.80429e+07
S24785237	147.072	5.066	C17245	#N/A	#N/A	1.50752e+06	1.65323e+06	1.49945e+06	1.35465e+06	1.50505e+06	1.87998e+06	1.36809e+06	1.46517e+06	2.15557e+06	1.03029e+06	948997	286006	1.53069e+06	1.35667e+06	2.24106e+06	2.89626e+06	2.16466e+06	1.56815e+06	931575	1.85208e+06	1.4506e+06	1.13828e+06	1.11988e+06	850945	3.8118e+06
S16423	230.116	5.075	#N/A	HMDB0041448	Organosulfur compounds	7.02186e+06	6.75132e+06	7.61712e+06	4.96946e+06	7.03851e+06	7.00072e+06	4.66637e+06	4.83644e+06	5.06092e+06	9.76555e+06	8.9986e+06	1.23342e+07	4.89606e+06	5.46031e+06	1.69697e+07	3.52466e+06	8.65157e+06	9.14971e+06	1.11198e+07	3.82711e+06	8.03222e+06	8.65983e+06	4.15751e+06	4.90876e+06	3.97773e+06
S112971	241.131	5.077	C11841	#N/A	FA Fatty acyls	1.24867e+07	1.22022e+07	1.17563e+07	1.09748e+07	1.14588e+07	10005919	1.17095e+07	1.11288e+07	1.06573e+07	2.71291e+07	1.62534e+07	1.34098e+07	8.22128e+06	1.48272e+07	2.46217e+07	8.57656e+06	1.60085e+07	1.06559e+07	1.16555e+07	6.672e+06	9.66116e+06	9.60071e+06	6.74893e+06	8.81072e+06	1.13076e+07
S59752	256.106	5.077	#N/A	#N/A	#N/A	2.11316e+06	2.0901e+06	2.04334e+06	2.08919e+06	1.96645e+06	2.14482e+06	2.19551e+06	2.0831e+06	2.12094e+06	3.77148e+06	2.49484e+06	2.2204e+06	1.49266e+06	1.96898e+06	4.48799e+06	736222	2.39773e+06	2.04409e+06	3.09298e+06	1.74364e+06	2.29357e+06	2.2445e+06	2.62747e+06	1.73761e+06	1.64129e+06
S141134	165.025	5.089	#N/A	HMDB0032580	Benzenoids	6.11612e+06	6.21548e+06	5.80799e+06	6.48742e+06	6.38817e+06	6.21622e+06	5.54208e+06	5.8846e+06	5.88105e+06	651188	2.75399e+06	811280	6.79951e+06	1.13551e+06	558563	1.45364e+06	1.04924e+06	8.10644e+06	4.71836e+06	5.85536e+06	6.22672e+06	5.52007e+06	2.09575e+06	4.21581e+06	2.52464e+06
S30791899	476.22	5.089	#N/A	#N/A	#N/A	4.14063e+06	5.08074e+06	4.84107e+06	5.22298e+06	4.42586e+06	3.79511e+06	4.21309e+06	4.09933e+06	4.42713e+06	8.09218e+06	5.83289e+06	6.69736e+06	2.70914e+06	4.09278e+06	1.12373e+07	3.88758e+06	6.4059e+06	3.16611e+06	4.95295e+06	1.13661e+06	3.08522e+06	6.45923e+06	4.6794e+06	4.24288e+06	2.54497e+06
MReference-3478	236.069	5.101	#N/A	#N/A	#N/A	1.21335e+07	9.94987e+06	9.02083e+06	1.16778e+07	1.15902e+07	9.86974e+06	1.00308e+07	8.79014e+06	1.1241e+07	2.31344e+07	1.86467e+07	1.83623e+07	1.44435e+07	1.33065e+07	2.01408e+07	1.1536e+07	1.49944e+07	1.11523e+07	6.08754e+06	1.14388e+07	9.55953e+06	8.63454e+06	1.05631e+07	5.50943e+06	6.26441e+06
S28639178	345.215	5.101	#N/A	#N/A	#N/A	3.17797e+07	2.93895e+07	2.89425e+07	3.09523e+07	3.12292e+07	2.68981e+07	3.0181e+07	2.93353e+07	3.16113e+07	5.26049e+07	3.22478e+07	3.00076e+07	1.41307e+07	2.48793e+07	6.33581e+07	1.33629e+07	3.38668e+07	3.29197e+07	4.2486e+07	1.59006e+07	3.04355e+07	3.48928e+07	1.57669e+07	2.54866e+07	1.56403e+07
S20145035	351.132	5.104	C17944	#N/A	#N/A	229543	157359	199850	198824	230199	382977	266569	232635	232871	110923	865487	2.04178e+06	443756	116874	57335	180556	118255	177435	47335.6	62400.1	95723.5	82796.2	54330.2	91557.5	110100
S388952	255.111	5.11	C03142	#N/A	#N/A	1.73099e+07	1.6624e+07	1.78718e+07	1.67107e+07	1.73103e+07	1.7923e+07	1.78582e+07	1.65894e+07	1.71095e+07	3.48456e+07	2.50003e+07	2.54454e+07	1.47099e+07	2.15771e+07	3.16675e+07	2.2522e+07	2.52556e+07	1.72773e+07	1.23942e+07	7.98819e+06	1.25532e+07	1.37438e+07	1.42287e+07	1.41034e+07	1.27305e+07
S113385704	546.326	5.116	#N/A	#N/A	#N/A	1.87707e+06	1.89183e+06	1.68687e+06	2.11723e+06	2.0137e+06	1.8408e+06	1.99629e+06	1.71645e+06	1.79278e+06	901418	1.59363e+06	1.56718e+06	2.31228e+06	1.24478e+06	2.70695e+06	3.15692e+06	2.36955e+06	1.22262e+06	2.01411e+06	2.22545e+06	1.82073e+06	1.4851e+06	2.0213e+06	1.69568e+06	7.31934e+06
S1056	276.132	5.127	C00449	HMDB0000279	Organic acids and derivatives	2.61271e+06	1.83433e+06	1.75986e+06	2.48051e+06	1.94268e+06	2.37968e+06	2.6507e+06	2.69323e+06	1.93412e+06	6.06506e+06	4.18053e+06	4.03899e+06	2.43753e+06	2.26099e+06	3.15264e+06	1.61748e+06	2.3437e+06	3.15234e+06	3.27006e+06	1.13877e+06	2.52039e+06	1.92876e+06	1.58975e+06	2.127e+06	1.2248e+06
S17589967	291.122	5.128	#N/A	#N/A	#N/A	1.6747e+06	1.89497e+06	1.71468e+06	1.84977e+06	1.63112e+06	1.62672e+06	1.62411e+06	1.56171e+06	1.7016e+06	3.22805e+06	1.5351e+06	305560	1.07169e+06	3.74184e+06	4.51575e+06	3.66909e+06	3.97556e+06	1.55682e+06	1.48985e+06	712909	1.25319e+06	1.22987e+06	1.82546e+06	1.87275e+06	2.2065e+06
S388450	227.079	5.13	C00826	#N/A	#N/A	569946	563713	462216	602224	184966	477664	506655	633254	492911	2.25601e+06	1.71113e+06	1.97968e+06	897709	332790	774946	551887	553208	344798	318676	502367	388614	496203	379790	217110	162542
S10482000	157.11	5.136	C12535	HMDB0014447	Organic acids and derivatives	1.66865e+07	1.64492e+07	1.66922e+07	1.78415e+07	1.70116e+07	1.8253e+07	1.72979e+07	1.58705e+07	1.65885e+07	2.08071e+06	1.66776e+07	1.90835e+07	2.88685e+07	1.29314e+07	7.45332e+06	1.0896e+07	1.04269e+07	2.71683e+07	2.27817e+07	3.01619e+07	2.6704e+07	3.2743e+07	1.31451e+07	2.76432e+07	2.30166e+07
S62159	305.041	5.136	C02354	#N/A	Nucleic acids	1.32735e+06	1.28895e+06	1.21847e+06	1.33291e+06	1.32552e+06	1.19748e+06	1.26767e+06	1.20001e+06	1.04763e+06	202551	1.24288e+06	1.16238e+06	2.3637e+06	950828	338482	827402	705570	1.95438e+06	1.36511e+06	2.35566e+06	1.89172e+06	2.38505e+06	980061	2.06158e+06	1.99415e+06
S2076	298.095	5.144	#N/A	HMDB0015160	Organoheterocyclic compounds	906639	1.05091e+06	1.03005e+06	1.0695e+06	967297	1.25878e+06	1.06029e+06	1.02516e+06	1.05978e+06	119361	321318	230081	614513	1.35953e+06	471613	4.54059e+06	2.12391e+06	902227	5.18337e+06	862500	2.31603e+06	915220	1.25052e+06	1.60037e+06	3.52346e+06
MReference-421	194.058	5.153	C01494	HMDB0000954	Phenylpropanoids and polyketides	4.73052e+06	4.88813e+06	4.34638e+06	4.9272e+06	4.42268e+06	4.87602e+06	4.85619e+06	4.22609e+06	4.2388e+06	1.35046e+07	8.35051e+06	7.70548e+06	3.84146e+06	5.09181e+06	5.14339e+06	3.23751e+06	4.4909e+06	6.12495e+06	4.34531e+06	1.93903e+06	4.13643e+06	3.98157e+06	3.23837e+06	2.42671e+06	1.9951e+06
MReference-356	146.037	5.159	C05851	HMDB0001218	Phenylpropanoids and polyketides	3.10217e+06	3.45653e+06	3.06265e+06	3.27453e+06	3.27874e+06	3.19332e+06	3.08193e+06	2.94919e+06	2.8304e+06	2.60793e+06	2.67702e+06	1.93919e+06	3.48396e+06	3.35252e+06	2.47635e+06	4.84541e+06	3.5581e+06	3.2035e+06	3.42222e+06	1.28666e+07	6.49745e+06	3.28946e+06	3.75404e+06	3.35121e+06	1.14097e+07
S38263	276.111	5.16	#N/A	#N/A	#N/A	4.67591e+06	4.31563e+06	4.21868e+06	4.67712e+06	4.65527e+06	4.8218e+06	4.74891e+06	4.45675e+06	4.93979e+06	1.55979e+06	5.46788e+06	6.19793e+06	8.6459e+06	4.14219e+06	2.68677e+06	3.91325e+06	3.58074e+06	7.4744e+06	5.51564e+06	6.27306e+06	6.42103e+06	6.94601e+06	3.46767e+06	6.49418e+06	3.87205e+06
MReference-6574	150.068	5.161	#N/A	HMDB0032570	Organic oxygen compounds	1.20223e+07	1.31896e+07	1.24863e+07	1.3279e+07	1.30487e+07	1.43633e+07	1.3192e+07	1.21197e+07	1.24248e+07	4.64006e+07	2.42132e+07	1.83634e+07	7.87559e+06	9.5223e+06	4.0608e+07	7.08426e+06	1.90715e+07	4.39691e+06	8.9725e+06	4.89663e+06	6.08868e+06	5.24721e+06	6.33152e+06	4.35347e+06	5.0161e+06
S74851917	284.109	5.167	#N/A	HMDB0126522	Benzenoids	659814	709384	637696	587872	611600	567593	603350	624121	570535	2.22228e+06	1.20786e+06	879201	522100	1.06578e+06	1.58683e+06	78144.5	910252	716393	463493	337877	505921	520889	386620	343617	133321
S148944	225.1	5.182	#N/A	#N/A	#N/A	4.28812e+06	4.64033e+06	4.4492e+06	4.93232e+06	4.52792e+06	4.42484e+06	4.18523e+06	4.54979e+06	4.51981e+06	7.16699e+06	8.81562e+06	1.41758e+07	5.10413e+06	5.72905e+06	8.05604e+06	3.70831e+06	5.83113e+06	3.36218e+06	3.70902e+06	3.55449e+06	3.5419e+06	3.10396e+06	3.08778e+06	2.12147e+06	1.99805e+06
S4444113	192.042	5.183	C01752	HMDB0034344	Phenylpropanoids and polyketides	4.40956e+06	4.55865e+06	4.27953e+06	4.61634e+06	4.73558e+06	4.52951e+06	4.50711e+06	4.15982e+06	4.24546e+06	9.45553e+06	6.74603e+06	6.55506e+06	4.2275e+06	3.79116e+06	4.48294e+06	4.49267e+06	4.25559e+06	7.1432e+06	5.06269e+06	1.84488e+06	4.68359e+06	3.44119e+06	3.27939e+06	2.94985e+06	1.42724e+06
S344763	462.153	5.19	#N/A	#N/A	#N/A	9.41665e+06	7.76815e+06	8.75919e+06	7.57263e+06	1.01567e+07	9.2892e+06	1.0106e+07	9.54276e+06	9.15302e+06	4.59949e+07	1.70357e+07	792655	4.3195e+06	1.17382e+07	4.03077e+07	5.32301e+06	1.9123e+07	3.10766e+06	4.8837e+06	236937	2.74277e+06	368368	1.23736e+06	932035	6.73142e+06
BGI164	216.115	5.198	C00556	HMDB0003119	Benzenoids	9.81129e+06	9.7731e+06	1.32869e+07	1.04937e+07	1.26529e+07	1.01796e+07	1.33958e+07	9.16297e+06	9.52899e+06	3.11375e+07	1.70446e+07	1.20882e+07	7.90806e+06	1.8927e+07	1.54874e+07	1.32328e+07	1.58824e+07	1.9655e+07	7.79973e+06	4.95415e+06	1.0803e+07	7.63205e+06	1.10041e+07	6.59313e+06	4.92456e+06
S823	208.085	5.205	C01718	#N/A	#N/A	5.28229e+07	5.23283e+07	5.29631e+07	5.45773e+07	5.33821e+07	5.48253e+07	5.52981e+07	5.50531e+07	5.51291e+07	7.88978e+07	7.22961e+07	8.25393e+07	5.54511e+07	9.359e+07	34629409	3.99948e+07	5.60714e+07	8.99949e+07	6.96323e+06	2.91716e+07	4.20433e+07	4.45704e+07	5.14527e+07	4.36216e+07	4.67704e+07
S64456	275.137	5.206	#N/A	#N/A	#N/A	1.52464e+06	1.43097e+06	1.38525e+06	1.36015e+06	1.42739e+06	1.90118e+06	1.41655e+06	1.90179e+06	1.49828e+06	3.59353e+06	1.8409e+06	1.19078e+06	738402	2.61978e+06	6.95485e+06	712079	3.4289e+06	1.94655e+06	1.439e+06	666450	1.35067e+06	1.25758e+06	769761	697153	433958
BGI102	211.085	5.213	#N/A	HMDB0001434	Organic acids and derivatives	5.85979e+07	5.78949e+07	5.82042e+07	5.98229e+07	5.83784e+07	5.99358e+07	6.03589e+07	5.76734e+07	5.91368e+07	8.85659e+07	8.09896e+07	9.35663e+07	6.08366e+07	1.03313e+08	3.04627e+07	4.40237e+07	5.92664e+07	1.03827e+08	8.07534e+07	3.08796e+07	7.18199e+07	4.66912e+07	5.51246e+07	4.63611e+07	4.76085e+07
S37932	212.088	5.213	#N/A	HMDB0037153	Organosulfur compounds	5.65859e+06	5.49558e+06	5.47179e+06	5.51958e+06	5.47388e+06	6.00558e+06	5.57196e+06	5.24662e+06	5.65441e+06	8.34037e+06	7.5965e+06	8.82844e+06	5.62068e+06	9.81924e+06	2.86587e+06	3.68127e+06	5.45546e+06	9.75289e+06	7.93422e+06	2.93111e+06	6.87274e+06	4.31699e+06	5.30446e+06	4.14461e+06	4.09616e+06
S29368147	387.135	5.213	#N/A	#N/A	#N/A	3.50576e+06	3.83401e+06	3.55569e+06	3.82208e+06	3.61829e+06	3.60041e+06	3.72844e+06	3.43274e+06	3.64755e+06	1.85116e+06	1.95982e+06	1.34661e+06	2.68171e+06	6.96659e+06	2.19806e+06	2.2913e+06	3.81865e+06	9.86329e+06	7.47691e+06	8.94111e+06	8.76044e+06	7.81445e+06	5.48552e+06	5.20054e+06	2.05468e+06
S4446569	321.267	5.214	#N/A	HMDB0013624	Organic nitrogen compounds	156382	222992	182579	239526	196571	229808	199997	199015	220368	36997.9	36708.1	31322.7	41803.7	35718.9	39529.5	52193.2	42480.6	38217.9	35667.2	53782	42555.7	624216	4.61625e+06	59632	104381
S49448	299.12	5.217	#N/A	#N/A	#N/A	443605	570044	441398	487607	465893	476017	360432	440004	580082	197419	585665	740805	818772	445311	1.59603e+06	658178	899840	496769	709551	862603	689641	622950	485126	791719	625839
S10299	253.016	5.236	C19273	#N/A	#N/A	2.16493e+06	2.1515e+06	2.09066e+06	2.28439e+06	1.93764e+06	1.88935e+06	2.08704e+06	1.93542e+06	1.79705e+06	629165	1.7769e+06	2.61359e+06	2.08793e+06	1.01891e+06	1.94533e+06	966443	1.31023e+06	1.86697e+06	3.33681e+06	2.66143e+06	2.62173e+06	4.03195e+06	2.20532e+06	3.71435e+06	4.38629e+06
S56062	149.084	5.237	C08301	#N/A	Alkaloids	875009	824383	828981	936689	837989	848172	1.0731e+06	846429	734401	163052	143455	114009	153305	128888	2.95705e+06	188341	1.09143e+06	42667.4	2.10477e+06	195766	781069	871692	1.95874e+06	3.64498e+06	1.01735e+06
S97180	202.096	5.243	C08271	HMDB0034266	Fungal toxins	4.09606e+06	4.17282e+06	4.08527e+06	4.48552e+06	4.11381e+06	4.10868e+06	4.15143e+06	4.16268e+06	4.10316e+06	3.56707e+06	4.70707e+06	5.91913e+06	4.635e+06	5.15131e+06	2.22344e+06	5.85267e+06	4.40914e+06	8.04145e+06	3.7952e+06	4.79668e+06	5.54445e+06	3.71959e+06	2.93795e+06	4.47438e+06	4.19721e+06
S380266	324.157	5.251	#N/A	HMDB0035848	Alkaloids and derivatives	1.31287e+07	1.36961e+07	1.36908e+07	1.3611e+07	1.36754e+07	1.43696e+07	1.49941e+07	1.40427e+07	1.43294e+07	754709	1.88151e+06	2.0192e+06	2.87062e+06	2.17736e+06	3.12669e+07	1.50221e+06	1.16488e+07	2.4326e+06	3.56106e+07	2.67737e+06	1.35735e+07	2.40476e+07	2.41244e+07	4.78728e+07	3.07645e+07
S251178	296.162	5.254	C09674	HMDB0038120	Organic oxygen compounds	4.15088e+06	4.49501e+06	4.35883e+06	4.2547e+06	4.16302e+06	4.47232e+06	4.25975e+06	4.08338e+06	4.54075e+06	8.68161e+06	6.33826e+06	5.19145e+06	5.14173e+06	3.08382e+06	7.94828e+06	3.49518e+06	4.84243e+06	3.51708e+06	4.45048e+06	8.22983e+06	5.39913e+06	3.79491e+06	4.60521e+06	3.68031e+06	3.46416e+06
S8102425	312.168	5.254	#N/A	#N/A	#N/A	1.76921e+06	1.76529e+06	2.0678e+06	1.95108e+06	1.91464e+06	2.44018e+06	2.55057e+06	2.41331e+06	1.8917e+06	3.34146e+06	2.15309e+06	2.16183e+06	955984	2.3246e+06	3.03678e+06	1.39262e+06	2.25133e+06	947563	1.51941e+06	1.67508e+06	1.38068e+06	1.15544e+06	1.69725e+06	746029	787611
S2466	290.119	5.259	C06871	HMDB0014886	Benzenoids	2.09943e+06	2.13372e+06	2.08908e+06	2.18387e+06	2.24908e+06	2.11537e+06	2.31905e+06	2.22052e+06	2.01723e+06	3.33679e+06	3.2514e+06	4.54976e+06	1.86766e+06	1.35888e+06	1.85123e+06	1.40507e+06	1.53839e+06	2.77645e+06	3.84806e+06	939012	2.52117e+06	2.16375e+06	1.64399e+06	1.17097e+06	525956
S102899	283.178	5.261	#N/A	HMDB0060994	Benzenoids	725908	679985	684955	777334	521962	516646	721037	736492	528412	1.84737e+06	1.55157e+06	2.28164e+06	525696	165896	856593	313164	445218	1.40948e+06	339904	250782	666722	964974	141572	286636	138719
MReference-345	205.074	5.269	#N/A	HMDB0011621	Organic acids and derivatives	3.50087e+07	3.58055e+07	3.55454e+07	3.99582e+07	3.99088e+07	3.66847e+07	3.70948e+07	3.27181e+07	3.5332e+07	1.68799e+08	8.29246e+07	6.18411e+06	7.37907e+07	2.27896e+07	2.228e+07	1.36991e+07	1.95896e+07	4.73718e+07	2.88808e+07	3.79469e+06	2.66824e+07	2.8692e+07	7.71362e+07	7.27847e+07	1.40854e+07
S29787543	252.064	5.271	#N/A	HMDB0061748	Benzenoids	465588	516563	497777	501221	729840	565501	575672	613104	522556	2.70629e+06	1.20925e+06	495824	425632	864217	1.47764e+06	335606	892488	553261	146475	722557	474098	364186	387214	320367	331797
S5657	364.225	5.273	C05470	HMDB0000903	Hormones and transmitters	1.74121e+06	1.7721e+06	1.66146e+06	1.80236e+06	1.57704e+06	1.42982e+06	1.58373e+06	1.50025e+06	1.55011e+06	77134.8	84947.8	77456.3	100252	349175	732699	1.02029e+06	700721	3.08668e+06	3.03334e+06	3.29924e+06	3.13976e+06	5.45737e+06	3.7753e+06	2.98622e+06	3.35466e+06
S12305	191.095	5.278	#N/A	HMDB0001896	Organoheterocyclic compounds	8.77533e+06	9.1277e+06	9.12975e+06	9.13529e+06	9.02637e+06	9.0106e+06	9.36089e+06	9.35568e+06	9.0896e+06	1.29375e+06	9.10243e+06	1.16498e+07	1.43638e+07	8.19037e+06	4.00943e+06	6.2565e+06	6.1521e+06	1.64474e+07	1.21551e+07	1.50464e+07	1.45496e+07	1.45729e+07	6.45871e+06	1.43299e+07	8.96958e+06
S2521927	336.017	5.278	C13667	#N/A	#N/A	2.37497e+06	2.56069e+06	2.37323e+06	2.34426e+06	2.39266e+06	2.10304e+06	2.24671e+06	2.14002e+06	1.88274e+06	1.31848e+06	2.48069e+06	1.93999e+06	4.1836e+06	2.02986e+06	776743	1.40232e+06	1.40297e+06	3.59722e+06	2.69815e+06	2.60853e+06	2.96796e+06	3.17544e+06	2.01646e+06	3.69537e+06	2.91051e+06
S5812	237.1	5.279	#N/A	#N/A	#N/A	2.03164e+08	2.02958e+08	2.04873e+08	2.0576e+08	205785914	2.03505e+08	2.08476e+08	2.06929e+08	206654804	2.92299e+07	2.00427e+08	244247991	327803817	2.33272e+08	8.68455e+07	1.50301e+08	1.56806e+08	3.53223e+08	2.63177e+08	256599902	2.91e+08	3.06025e+08	136137190	3.05498e+08	205944534
MReference-1252	152.047	5.281	#N/A	HMDB0032604	Benzenoids	7.39528e+06	7.26163e+06	7.35829e+06	7.16451e+06	7.45364e+06	6.33727e+06	7.56798e+06	7.24888e+06	7.16162e+06	1.0446e+07	1.00845e+07	1.19812e+07	7.82646e+06	5.37875e+06	1.24204e+07	4.14424e+06	7.31448e+06	2.94003e+06	6.01648e+06	5.82186e+06	4.92612e+06	4.52621e+06	5.49832e+06	1.58408e+07	4.53493e+06
S10222475	250.084	5.282	C16765	HMDB0041857	Organoheterocyclic compounds	469887	355031	496690	360883	485286	360914	544172	400467	404441	295958	215121	95685	253722	148929	324041	213430	228800	300106	6.30211e+06	439736	2.34732e+06	385286	303302	151362	556776
S8235263	229.077	5.29	#N/A	#N/A	#N/A	1.6461e+06	1.65854e+06	2.1655e+06	1.79531e+06	1.78277e+06	1.83594e+06	1.80421e+06	1.59096e+06	1.69115e+06	293476	1.80552e+06	2.99782e+06	2.12526e+06	2.18067e+06	799668	2.4981e+06	1.82614e+06	1.86211e+06	1.73054e+06	2.53014e+06	2.04093e+06	2.08342e+06	1.43619e+06	2.39041e+06	1.8363e+06
S5408	137.084	5.295	C00483	HMDB0000306	Benzenoids	264270	319822	247645	124795	208066	267393	229203	250841	173330	1.50519e+06	708001	138500	480311	196215	166420	632754	331796	398187	49730.6	58958.3	168959	295694	170344	88730.7	428022
S160801	427.148	5.329	C08335	HMDB0029900	Amino acid related compounds	281287	315495	219983	185120	237344	285536	321190	267541	249407	73000.1	1.36476e+06	3.91763e+06	103643	64296.5	77614.3	89169.5	77026.8	64118.9	77193.1	91254.9	77522.3	83669.7	79128.8	69289.7	178402
S4445068	381.215	5.339	C10409	#N/A	Alkaloids	1.42517e+06	1.58745e+06	1.43555e+06	1.42743e+06	1.57495e+06	1.46144e+06	1.51088e+06	1.43817e+06	1.62132e+06	1.41792e+06	2.43343e+06	4.01296e+06	1.86941e+06	1.11895e+06	1.14468e+06	1.23941e+06	1.16768e+06	941880	2.21255e+06	2.10896e+06	1.75446e+06	2.40063e+06	2.41778e+06	1.03738e+06	478406
S54572	382.059	5.348	#N/A	#N/A	#N/A	992445	981904	925859	953026	830767	801754	766126	790740	735397	56200.2	49754	42487.2	50574.7	63890.3	2.03133e+06	119017	738080	71343.2	1.48445e+06	1.50379e+06	1.01986e+06	4.10022e+06	2.4135e+06	1.96672e+06	1.27171e+06
S4390	300.111	5.349	C13705	#N/A	#N/A	4.86463e+06	5.01392e+06	4.65428e+06	4.80942e+06	5.03672e+06	5.01991e+06	5.27017e+06	5.08566e+06	5.05649e+06	5.8039e+06	2.05864e+06	54119.3	317899	3.15701e+06	2.62899e+07	1.94844e+06	1.04651e+07	1.32341e+06	8.82282e+06	2.01853e+06	4.05492e+06	3.37285e+06	4.96296e+06	4.42042e+06	5.1037e+06
S30791923	364.163	5.355	C16507	#N/A	#N/A	4.34957e+06	3.89994e+06	4.76717e+06	3.89888e+06	4.00996e+06	4.17436e+06	4.20597e+06	4.57901e+06	4.10928e+06	2.82924e+06	3.19757e+06	3.41242e+06	3.35106e+06	3.3034e+06	3.65854e+06	3.20278e+06	3.38824e+06	5.84448e+06	6.9092e+06	4.94011e+06	5.89793e+06	8.45315e+06	4.43219e+06	1.25873e+07	5.93791e+06
S8298	203.095	5.356	C11284	HMDB0002096	Organoheterocyclic compounds	319026	370786	288295	303911	355016	350600	363223	339720	308304	42489	38017	34735.6	36826.6	48302.9	1.66379e+06	59202.2	590431	36024.6	354716	260798	217179	159698	140608	303509	1.03704e+07
S21244466	153.115	5.357	C10865	HMDB0034580	Organoheterocyclic compounds	5.38449e+06	5.14196e+06	5.0527e+06	4.97968e+06	4.90923e+06	5.21723e+06	5.0611e+06	4.85976e+06	5.08969e+06	3.40197e+06	3.19202e+06	3.01579e+06	3.15831e+06	1.30561e+06	4.37852e+06	4.56134e+06	3.41516e+06	1.92464e+06	3.53802e+06	6.32548e+06	3.92938e+06	5.02573e+06	3.14375e+06	3.79066e+06	8.39075e+06
S3328	171.126	5.361	C07018	HMDB0005015	Organic acids and derivatives	1.87741e+07	1.93086e+07	1.77611e+07	1.77677e+07	1.865e+07	1.84532e+07	1.89094e+07	1.81101e+07	1.95399e+07	1.2335e+07	1.14395e+07	1.09455e+07	11038116	4.12267e+06	1.67429e+07	1.50056e+07	1.19571e+07	6.53588e+06	1.3378e+07	2.01449e+07	1.33529e+07	1.67401e+07	9.33631e+06	1.37531e+07	2.88117e+07
S74853069	288.103	5.375	#N/A	HMDB0132970	Benzenoids	944671	913001	860621	1.26843e+06	812037	919996	941346	752029	812528	887957	1.3085e+06	2.31525e+06	722297	440942	1.32965e+06	215864	662151	1.1077e+06	1.49064e+06	369494	989278	1.26058e+06	667839	361281	146116
S2730	371.173	5.375	C11250	#N/A	Alkaloids	1.23102e+06	1.05904e+06	1.07016e+06	1.08776e+06	989237	1.03271e+06	1.09991e+06	1.03393e+06	987750	8.74706e+06	3.09955e+06	86320.2	465278	1.79819e+06	2.68811e+06	400635	1.62898e+06	348940	205864	56621	203808	50549.8	49348.8	53214.8	101541
S4445019	330.075	5.377	C10193	HMDB0124861	Phenylpropanoids and polyketides	1.55873e+06	1.60473e+06	1.56792e+06	1.7649e+06	1.55783e+06	1.81266e+06	1.69571e+06	1.84343e+06	2.00529e+06	1.54567e+06	1.4074e+06	1.66597e+06	1.01056e+06	3.41642e+06	1.17296e+06	1.31298e+06	1.96745e+06	2.49465e+06	3.13743e+06	2.29031e+06	2.6408e+06	1.83333e+06	1.96327e+06	2.05341e+06	1.02482e+06
MReference-2066	185.105	5.379	C10858	HMDB0006548	Alkaloids and derivatives	2.936e+08	2.81204e+08	2.78444e+08	2.85903e+08	2.78611e+08	2.92497e+08	2.89263e+08	281588107	2.834e+08	3.58969e+08	2.5414e+08	2.67966e+08	1.35486e+08	6.61417e+08	2.57357e+08	1.55816e+08	3.58197e+08	3.53809e+08	4.58454e+08	2.518e+08	3.54688e+08	3.11425e+08	3.86817e+08	2.8469e+08	2.31336e+08
S3341296	245.138	5.379	#N/A	HMDB0028924	Organic acids and derivatives	3.18285e+06	3.45193e+06	3.1325e+06	3.2807e+06	3.23656e+06	3.49396e+06	3.55539e+06	3.81023e+06	3.54951e+06	4.57193e+06	3.29021e+06	3.52144e+06	1.77725e+06	8.37087e+06	3.12355e+06	1.85898e+06	4.45113e+06	4.29411e+06	6.56435e+06	2.94307e+06	4.60051e+06	3.71819e+06	4.63747e+06	3.48513e+06	2.07356e+06
S4445158	255.147	5.379	#N/A	#N/A	#N/A	2.47109e+07	2.50801e+07	2.61895e+07	2.49085e+07	23568863	2.4764e+07	2.39485e+07	2.47199e+07	2.36022e+07	4.78137e+07	3.6895e+07	4.09393e+07	2.1932e+07	3.7844e+07	2.38366e+07	1.7608e+07	2.64295e+07	2.39103e+07	4.135e+07	2.54061e+07	3.02221e+07	2.30173e+07	2.01107e+07	1.73586e+07	1.25888e+07
S106412	292.131	5.389	#N/A	HMDB0094645	Benzenoids	2.49999e+06	2.17247e+06	2.27084e+06	2.3427e+06	2.07624e+06	2.47678e+06	2.1927e+06	2.16986e+06	2.02955e+06	886341	3.09507e+06	5.55307e+06	2.84581e+06	441156	1.04815e+06	2.91455e+06	1.46795e+06	961402	1.02826e+06	1.10356e+06	1.03107e+06	1.60591e+06	1.55404e+06	2.06198e+06	1.62982e+06
S9478	126.105	5.392	C07287	HMDB0035915	Organic oxygen compounds	9.04637e+06	8.43848e+06	7.84777e+06	8.85266e+06	7.52132e+06	8.41176e+06	7.6422e+06	8.39727e+06	9.25064e+06	1.80488e+07	1.31078e+07	1.07197e+07	1.0555e+07	1.91516e+07	1.99845e+07	1.35878e+07	1.75746e+07	1.27196e+07	1.3018e+07	1.31658e+07	1.29678e+07	1.59334e+07	1.82219e+07	1.02106e+07	4.26718e+07
BGI176	144.115	5.392	C06423	HMDB0000482	Organic acids	184098	244952	149389	243069	204151	233810	248508	318024	178307	787250	753646	464631	1.00906e+06	776653	783275	1.65199e+06	1.07064e+06	644137	733035	1.35189e+06	909688	1.96026e+06	2.23555e+06	864455	6.60006e+06
S7218	108.094	5.393	C19310	#N/A	#N/A	8.67844e+06	8.13832e+06	7.39105e+06	8.49481e+06	7.22454e+06	8.11371e+06	7.29402e+06	8.10499e+06	8.91747e+06	1.64903e+07	1.19769e+07	9.96069e+06	9.47967e+06	1.62401e+07	1.81987e+07	11784574	1.54078e+07	1.18064e+07	1.20278e+07	1.17173e+07	1.18505e+07	1.37173e+07	1.54439e+07	9.25742e+06	3.4994e+07
S15496	172.11	5.395	#N/A	HMDB0040165	Organic acids and derivatives	1.10847e+07	9.59076e+06	1.04513e+07	1.07618e+07	1.0115e+07	9.63807e+06	8.87077e+06	9.78723e+06	1.04221e+07	1.97939e+07	1.2748e+07	1.18858e+07	6.56447e+06	1.48535e+07	2.13211e+07	4.61218e+06	1.35956e+07	1.29194e+07	1.21342e+07	6.8674e+06	1.06403e+07	7.53047e+06	6.89876e+06	6.51616e+06	5.28046e+06
S5919	232.142	5.395	#N/A	#N/A	#N/A	1.1945e+06	1.19896e+06	1.20437e+06	1.27533e+06	1.21025e+06	1.20528e+06	1.41353e+06	1.17639e+06	1.3376e+06	2.4782e+06	1.54872e+06	1.3838e+06	784162	1.42568e+06	3.15492e+06	602970	1.72786e+06	1.71489e+06	1.60444e+06	908247	1.40919e+06	1.1973e+06	929747	877956	610674
MReference-2597	150.068	5.4	#N/A	HMDB0002237	Benzenoids	2.35032e+07	2.50665e+07	2.41126e+07	2.41336e+07	2.22299e+07	2.56596e+07	2.60995e+07	2.07272e+07	2.23693e+07	5.01308e+07	3.08629e+07	2.43488e+07	1.81092e+07	2.44221e+07	5.9417e+07	1.61436e+07	3.33276e+07	1.84573e+07	2.40939e+07	1.67049e+07	1.9752e+07	1.71127e+07	1.61697e+07	1.49717e+07	1.47247e+07
MReference-3242	110.073	5.403	#N/A	#N/A	#N/A	1.22382e+07	1.20655e+07	1.43817e+07	1.19653e+07	1.22542e+07	1.25991e+07	1.28463e+07	1.32826e+07	1.20811e+07	1.12491e+07	8.6832e+06	1.11353e+07	3.66518e+06	2.10425e+07	1.59469e+07	1.64512e+07	1.78135e+07	2.46643e+07	1.50416e+07	1.66212e+07	1.87757e+07	1.66694e+07	1.54153e+07	1.50348e+07	1.50169e+07
S23489	478.235	5.411	#N/A	#N/A	#N/A	4.54619e+07	4.40874e+07	4.55741e+07	4.52167e+07	4.24406e+07	3.86593e+07	4.02403e+07	4.06169e+07	4.29125e+07	7.74576e+07	5.42269e+07	5.73137e+07	2.79095e+07	3.5563e+07	1.06181e+08	3.69332e+07	5.95591e+07	3.55734e+07	3.50938e+07	1.27292e+07	2.77988e+07	7.18466e+07	3.83618e+07	5.25459e+07	2.32778e+07
S65119	500.217	5.412	#N/A	HMDB0240249	Organoheterocyclic compounds	1.40182e+06	1.4411e+06	1.47105e+06	1.42923e+06	1.32899e+06	973287	1.13655e+06	1.23964e+06	1.16666e+06	2.82804e+06	1.95915e+06	2.00094e+06	1.04846e+06	1.079e+06	4.95346e+06	869964	2.30081e+06	1.32268e+06	1.05122e+06	502909	958937	2.37341e+06	844822	1.77005e+06	403811
S84028	280.106	5.414	#N/A	HMDB0000706	Organic acids and derivatives	2.26312e+07	2.41288e+07	2.45491e+07	2.46544e+07	2.23627e+07	2.44465e+07	2.34394e+07	2.52588e+07	2.34672e+07	1.09139e+08	5.58692e+07	2.59383e+07	3.25298e+07	6.83796e+07	7.3268e+06	2.88085e+07	3.48383e+07	3.32786e+07	2.0963e+06	3.80729e+06	1.30607e+07	3.18819e+06	3.3837e+06	3.10164e+06	4.51041e+06
S74852585	249.064	5.415	#N/A	HMDB0129408	Organic acids and derivatives	684822	711273	726624	709733	687098	624968	702795	698637	621211	438425	223893	49762.4	183493	737673	3.26957e+06	379364	1.4622e+06	413261	921642	118639	484514	1.22279e+06	1.49418e+06	571794	877606
S106647	260.116	5.415	C10605	#N/A	#N/A	2.7411e+07	2.88778e+07	2.62704e+07	2.73232e+07	2.60891e+07	2.72158e+07	2.68068e+07	2.62839e+07	26392888	4.49817e+07	3.59854e+07	9.2346e+06	5.37398e+07	4.25831e+07	1.45673e+07	5.45111e+07	3.72205e+07	400786	2.25159e+07	1.41625e+08	5.48472e+07	8.51322e+06	7.87806e+06	8.28937e+07	3.83069e+07
S85142	310.116	5.416	#N/A	HMDB0011741	Organic acids and derivatives	4.2432e+06	4.12013e+06	4.38455e+06	4.40156e+06	3.97103e+06	4.35737e+06	4.56053e+06	4.41197e+06	4.20393e+06	1.97164e+07	1.00369e+07	4.43506e+06	5.95925e+06	1.3821e+07	1.32579e+06	5.05427e+06	6.7337e+06	5.81682e+06	340407	541293	2.23284e+06	575501	616845	528219	586745
S92947	210.137	5.421	#N/A	#N/A	#N/A	7.47002e+06	7.07149e+06	7.09491e+06	7.63661e+06	6.89554e+06	7.09401e+06	7.26624e+06	6.88264e+06	7.02427e+06	5.57284e+06	4.50397e+06	3.89807e+06	4.041e+06	3.38179e+06	2.93167e+07	7.86965e+06	1.35227e+07	3.57497e+06	8.33025e+06	9.61876e+06	7.17466e+06	6.38818e+06	6.42984e+06	9.22662e+06	1.7403e+07
S37766	271.027	5.421	#N/A	#N/A	#N/A	2.70592e+06	2.82987e+06	2.96362e+06	2.50486e+06	2.66756e+06	2.37203e+06	2.23306e+06	2.16951e+06	2.39838e+06	5.43245e+06	3.2527e+06	2.15805e+06	2.16761e+06	2.91e+06	4.66714e+06	2.53268e+06	3.36994e+06	1.69872e+06	2.87861e+06	1.87659e+06	2.1513e+06	1.80431e+06	2.11457e+06	1.29094e+06	2.62644e+06
BGI48	122.073	5.422	C07112	HMDB0032619	Benzenoids	7.87017e+06	9.4752e+06	1.03437e+07	9.59124e+06	9.26645e+06	7.36169e+06	1.03671e+07	9.72179e+06	8.91238e+06	2.19004e+07	1.2603e+07	8.23857e+06	7.66994e+06	9.31582e+06	1.73165e+07	8.44473e+06	1.16923e+07	8.52451e+06	8.15622e+06	7.55438e+06	8.07837e+06	6.30523e+06	6.47886e+06	6.45769e+06	6.04972e+06
S145690	167.131	5.422	#N/A	HMDB0036030	Organic nitrogen compounds	785726	800607	652590	739000	813900	873792	840745	746896	905809	576016	451646	349937	428983	478418	3.2738e+06	877519	1.54325e+06	395016	819987	1.05625e+06	757085	765917	677956	947646	2.06006e+06
S23101	236.108	5.43	C07261	#N/A	#N/A	2.05288e+06	2.10876e+06	1.87004e+06	1.98829e+06	1.86564e+06	1.78506e+06	2.07443e+06	1.94217e+06	2.0781e+06	2.73559e+06	2.17411e+06	2.20316e+06	1.58357e+06	1.46944e+06	7.50311e+06	1.59763e+06	3.52339e+06	1.18081e+06	1.81615e+06	946630	1.31453e+06	2.80662e+06	2.46729e+06	1.59818e+06	1.09283e+06
S40130	217.077	5.433	C06867	HMDB0015328	Organic acids and derivatives	1.697e+06	1.59262e+06	1.78189e+06	1.77591e+06	1.64375e+06	1.63711e+06	1.64369e+06	1.56354e+06	1.65515e+06	168574	1.84824e+06	3.1116e+06	2.26455e+06	511992	242992	253461	336148	1.07566e+06	2.01816e+06	1.70768e+06	1.6005e+06	2.62012e+06	1.89316e+06	1.87198e+06	553434
S147033	195.137	5.473	C16696	#N/A	Alkaloids	1.79116e+06	1.83135e+06	1.63367e+06	2.00047e+06	1.62234e+06	1.56645e+06	1.67336e+06	1.70333e+06	1.75394e+06	325787	343656	356670	348510	739017	7.44181e+06	2.51858e+06	3.56647e+06	856054	3.68015e+06	4.56387e+06	3.03336e+06	1.61461e+06	1.62932e+06	4.44133e+06	1.27153e+06
S391590	374.123	5.486	C11673	HMDB0034942	Terpenoids	2.76864e+06	2.53596e+06	2.3755e+06	2.43911e+06	2.35873e+06	2.38884e+06	2.60301e+06	2.66706e+06	2.6827e+06	8.73019e+06	3.99282e+06	1.12579e+06	2.12247e+06	8.61788e+06	2.61803e+06	4.28087e+06	5.17226e+06	4.96312e+06	1.35878e+06	1.44138e+06	2.58776e+06	1.09345e+06	1.51063e+06	1.48791e+06	1.44353e+06
S30776638	413.151	5.486	#N/A	HMDB0012575	Organic acids and derivatives	275655	270187	283161	281613	249419	254932	274483	314824	226814	1.81825e+06	651996	68834	68905.2	37608.7	940185	1.41671e+06	798169	41184.8	223509	235433	166709	354639	251691	186797	275375
S21403177	285.194	5.487	#N/A	#N/A	#N/A	4.10311e+07	3.17032e+07	2.99406e+07	3.17628e+07	3.55664e+07	3.9226e+07	3.94691e+07	3.96729e+07	4.07253e+07	3.5205e+07	4.5286e+07	6.14542e+07	39198712	4.00405e+07	4.17426e+07	1.82508e+07	3.33446e+07	2.7817e+07	5.12991e+07	4.65184e+07	4.18782e+07	3.8627e+07	3.69766e+07	3.08951e+07	4.05218e+07
S7367	178.1	5.493	#N/A	HMDB0033376	Benzenoids	3.09703e+06	3.33787e+06	3.06036e+06	3.249e+06	3.07307e+06	3.09373e+06	3.00205e+06	3.04191e+06	3.15931e+06	7.22537e+06	5.19825e+06	5.19228e+06	3.17711e+06	3.57989e+06	9.47321e+06	1.76717e+06	4.94009e+06	1.35859e+06	2.80058e+06	2.03631e+06	2.06516e+06	2.10328e+06	2.23143e+06	1.31665e+06	1.47407e+06
MReference-2821	222.089	5.493	#N/A	HMDB0013247	Benzenoids	619401	744259	530626	803728	643643	616279	640267	547461	664328	3.91704e+06	1.94922e+06	1.00156e+06	929080	729330	1.54703e+06	691544	989301	431359	605257	1.3428e+06	793140	476029	391112	299802	815037
S24843239	386.151	5.499	#N/A	#N/A	#N/A	3.86355e+06	3.6072e+06	3.37628e+06	3.62118e+06	3.53989e+06	3.5515e+06	3.58751e+06	3.52826e+06	3.46415e+06	4.88757e+06	3.16082e+06	2.11004e+06	2.48485e+06	6.61168e+06	1.31699e+07	2.98187e+06	7.58782e+06	3.36975e+06	4.4181e+06	4.08037e+06	3.95607e+06	4.21915e+06	2.66349e+06	2.78713e+06	2.07288e+06
S2497481	297.194	5.511	C21201	#N/A	#N/A	2.361e+07	2.20208e+07	2.06838e+07	2.19497e+07	2.19596e+07	1.99788e+07	21052684	2.18796e+07	2.25714e+07	5.21632e+06	4.1846e+07	9.85511e+07	2.17704e+07	2.93371e+06	1.17086e+07	1.14686e+07	8.70363e+06	2.94825e+06	3.49758e+07	1.81983e+07	18707462	1.91749e+07	1.756e+07	2.69024e+07	9.83636e+06
S18406	220.121	5.512	C12958	#N/A	#N/A	349231	345739	302469	350970	256789	344280	282094	270335	296011	167344	90940.2	47846.4	57629.9	306988	1.88844e+06	189415	794947	72030.3	387796	227199	229008	419803	317549	367822	569671
S2652	369.215	5.527	#N/A	HMDB0015297	Organoheterocyclic compounds	1.29489e+07	1.23968e+07	1.16723e+07	1.2347e+07	1.23581e+07	1.16379e+07	1.18791e+07	1.16104e+07	1.28752e+07	3.66218e+07	1.86934e+07	1.42881e+07	5.17025e+06	1.10514e+07	3.1309e+07	6.6e+06	1.63201e+07	1.24556e+07	1.42836e+07	4.19349e+06	1.03109e+07	9.79334e+06	6.58298e+06	1.11453e+07	5.23097e+06
S252618	190.074	5.532	#N/A	HMDB0031173	Organoheterocyclic compounds	2.6467e+06	2.51998e+06	2.32511e+06	2.48281e+06	2.51956e+06	2.5394e+06	2.97553e+06	2.40919e+06	1.95966e+06	3.56003e+06	3.02024e+06	2.83424e+06	2.66645e+06	3.15985e+06	1.93019e+06	3.00774e+06	2.69926e+06	2.52222e+06	2.23622e+06	2.38522e+06	2.38122e+06	2.09724e+06	1.73345e+06	2.31253e+06	2.41416e+06
S82790	367.023	5.532	C18394	#N/A	#N/A	4.12007e+06	3.64983e+06	3.66219e+06	3.627e+06	3.86214e+06	3.53277e+06	3.05628e+06	2.98296e+06	3.35336e+06	4.31485e+06	3.95923e+06	3.29998e+06	4.26286e+06	4.89449e+06	2.46117e+06	4.41817e+06	3.92461e+06	4.41593e+06	2.91729e+06	3.17061e+06	3.50128e+06	2.61075e+06	2.50058e+06	2.79114e+06	3.77497e+06
S886	236.08	5.535	C02700	HMDB0001200	Organic oxygen compounds	210158228	1.95852e+08	1.92965e+08	1.98588e+08	2.07163e+08	2.07599e+08	2.01649e+08	1.96938e+08	2.02484e+08	2.80596e+08	2.78911e+08	3.27231e+08	2.28904e+08	227387408	1.86595e+08	285730026	2.33237e+08	2.79608e+08	192480409	1.8339e+08	2.18493e+08	169578094	133572540	1.79069e+08	1.8878e+08
S24846411	476.169	5.539	#N/A	#N/A	#N/A	1.51077e+07	1.29841e+07	1.34396e+07	1.13721e+07	1.48907e+07	1.52703e+07	1.51212e+07	1.47326e+07	1.48446e+07	7.11595e+07	2.53131e+07	919138	3.86067e+06	3.0593e+07	5.10744e+07	2.23095e+07	3.4659e+07	1.01813e+07	5.01542e+06	1.20731e+06	5.46802e+06	2.78505e+06	5.10928e+06	3.97046e+06	1.00079e+07
S4445044	397.21	5.544	C10299	#N/A	Alkaloids	1.44505e+07	1.41905e+07	1.33302e+07	1.39843e+07	1.44785e+07	1.29872e+07	1.22669e+07	1.25753e+07	1.43118e+07	5.24934e+07	2.66328e+07	2.00283e+07	7.3766e+06	1.54022e+07	4.35067e+07	3.40249e+06	2.07705e+07	4.56179e+06	5.27913e+06	2.34047e+06	4.06047e+06	6.50307e+06	7.63255e+06	3.37102e+06	1.96927e+06
S50093	359.231	5.545	C11805	#N/A	#N/A	5.50136e+06	4.78422e+06	5.23392e+06	4.6189e+06	5.03494e+06	4.75744e+06	4.32738e+06	4.28711e+06	4.45518e+06	1.29549e+07	7.20869e+06	5.93642e+06	2.73475e+06	4.35135e+06	16875615	1.36285e+06	7.52994e+06	2.48773e+06	8.81767e+06	4.83056e+06	5.37865e+06	2.4621e+06	1.84474e+06	2.35169e+06	1.68984e+06
S552532	208.11	5.548	C17846	HMDB0031469	Benzenoids	6.91877e+06	5.25619e+06	5.94213e+06	5.76764e+06	6.37286e+06	6.62242e+06	5.60989e+06	5.98022e+06	5.78022e+06	1.57045e+07	1.08068e+07	1.05404e+07	6.1755e+06	7.20484e+06	7.48763e+06	2.00045e+06	5.56431e+06	6.24061e+06	8.32907e+06	2.9993e+06	5.85633e+06	3.80408e+06	2.39249e+06	3.76974e+06	2.69782e+06
S65005	326.148	5.55	#N/A	#N/A	#N/A	5.92459e+07	6.02359e+07	5.67568e+07	5.83229e+07	6.07436e+07	5.88761e+07	5.76792e+07	5.45241e+07	5.96517e+07	1.52158e+07	2.83582e+07	1.65498e+07	5.33089e+07	1.4421e+08	2.42432e+07	2.40131e+07	6.41555e+07	2.07465e+08	1.52215e+08	5.65065e+07	1.38729e+08	8.18733e+07	9.73123e+07	9.46768e+07	3.19247e+07
S122556	97.0529	5.55	#N/A	HMDB0032968	Organoheterocyclic compounds	2.24414e+07	2.15966e+07	2.17405e+07	2.11103e+07	2.19597e+07	2.32245e+07	2.12855e+07	2.08989e+07	2.26378e+07	4.88494e+06	1.13743e+07	7.38709e+06	2.18509e+07	5.20837e+07	8.3024e+06	1.01543e+07	2.35135e+07	7.04579e+07	4.89901e+07	2.30752e+07	4.75078e+07	3.12192e+07	3.60754e+07	3.22013e+07	1.52882e+07
MReference-1783	115.063	5.551	C00763	HMDB0003411	Organic acids and derivatives	3.99663e+07	3.75388e+07	3.77926e+07	3.70241e+07	3.86983e+07	4.01429e+07	3.76229e+07	3.6013e+07	3.96344e+07	8.47762e+06	2.00827e+07	1.34814e+07	3.82889e+07	9.09651e+07	1.47955e+07	1.84145e+07	4.13917e+07	1.21331e+08	8.80034e+07	4.08604e+07	8.33982e+07	5.49278e+07	6.21793e+07	5.65441e+07	2.62205e+07
S4465	158.069	5.551	#N/A	#N/A	#N/A	5.66946e+07	5.41897e+07	5.43332e+07	5.50558e+07	5.72785e+07	5.58043e+07	5.61905e+07	5.30609e+07	5.03319e+07	1.16046e+07	2.87031e+07	1.84508e+07	5.60538e+07	1.32054e+08	2.26141e+07	2.7536e+07	6.07348e+07	1.7407e+08	1.34308e+08	5.73695e+07	1.21916e+08	7.86868e+07	9.08481e+07	8.43896e+07	4.03297e+07
S4446442	110.073	5.552	#N/A	#N/A	#N/A	1.50037e+06	1.50787e+06	1.63904e+06	1.36304e+06	1.6402e+06	1.685e+06	1.60447e+06	1.33046e+06	1.68182e+06	2.29457e+06	1.44204e+06	1.24151e+06	790025	2.98318e+06	1.61444e+06	694708	1.76411e+06	2.38155e+06	2.19778e+06	5.2273e+06	3.26888e+06	1.51368e+06	1.45276e+06	1.17429e+06	2.38434e+06
S8000665	448.174	5.565	#N/A	#N/A	#N/A	466789	461556	447510	213996	453407	413471	459476	392853	403492	1.60918e+06	587598	63731.5	89882.5	407164	2.88868e+06	303156	1.19967e+06	125481	112861	116693	118345	357713	137265	100007	217419
S74853086	274.087	5.578	#N/A	HMDB0133010	Benzenoids	1.54435e+06	1.65445e+06	1.4295e+06	1.63299e+06	1.7044e+06	1.66213e+06	1.59299e+06	1.68578e+06	1.48162e+06	4.78537e+06	2.53589e+06	1.63134e+06	1.19095e+06	1.70879e+06	3.2879e+06	1.85794e+06	2.28488e+06	2.4315e+06	1.56896e+06	1.09596e+06	1.69881e+06	1.36774e+06	1.31534e+06	1.24073e+06	661130
S17229620	416.206	5.578	#N/A	#N/A	#N/A	1.1741e+06	1.11315e+06	1.08993e+06	1.07569e+06	1.10943e+06	1.09499e+06	1.07073e+06	975671	1.04159e+06	46601.5	211037	160346	426165	64967	221535	73559.1	120020	709736	579709	1.18318e+07	4.37376e+06	4.728e+06	1.47338e+06	2.5286e+06	314592
S28797	182.131	5.586	#N/A	#N/A	#N/A	747799	680250	557995	685475	710524	753195	754401	663585	722395	1.96535e+06	1.47019e+06	1.83812e+06	607105	720011	2.08856e+06	577894	1.12882e+06	461586	764142	608469	611399	632860	538592	355093	366738
S2647	207.126	5.593	#N/A	HMDB0015319	Organoheterocyclic compounds	549284	619093	599363	467490	748712	669296	501535	611381	492184	1.0884e+06	573384	380551	251200	321749	5.98193e+06	272968	2.19222e+06	542032	337078	2.0525e+06	977203	314520	206726	310570	825534
S3682061	264.1	5.594	#N/A	HMDB0036544	Benzenoids	1.04659e+07	1.09338e+07	9.7433e+06	9.8872e+06	1.08269e+07	1.09971e+07	1.04733e+07	1.02163e+07	9.97524e+06	5.02585e+07	2.33444e+07	1.05097e+07	9.26511e+06	2.54813e+07	2.58468e+07	9.19243e+06	2.01735e+07	9.07224e+06	4.45869e+06	6.58009e+06	6.70367e+06	4.79116e+06	7.12763e+06	4.05259e+06	7.96394e+06
S3365	100.052	5.597	C12518	HMDB0029599	Organic oxygen compounds	3.5367e+06	3.3428e+06	3.10568e+06	3.45098e+06	3.59771e+06	3.35856e+06	3.29036e+06	3.21774e+06	3.06973e+06	1.63105e+06	1.11592e+06	640459	1.07624e+06	841895	1.42088e+07	1.41582e+06	5.48883e+06	916083	8.9412e+06	392429	3.41657e+06	3.19103e+06	5.66313e+06	1.30337e+07	4.41193e+06
S31583	329.147	5.597	C18917	#N/A	#N/A	419973	318005	324634	283089	386347	292739	306884	269465	403270	1.22453e+06	522013	240426	101085	484598	1.85063e+06	372069	902431	259238	241288	260616	253714	208030	134341	431386	189078
MReference-6130	264.184	5.6	C10749	#N/A	Alkaloids	1.31771e+07	1.3152e+07	1.23163e+07	1.40126e+07	1.82092e+07	1.83973e+07	1.7931e+07	1.73247e+07	1.86863e+07	5.74035e+06	6.29838e+06	5.45966e+06	7.69514e+06	7.19944e+06	4.97714e+06	1.02251e+07	7.46723e+06	5.99368e+06	5.89688e+06	9.05939e+06	6.98332e+06	8.27101e+06	6.69765e+06	6.23528e+06	2.2622e+07
S77872	333.161	5.603	C11126	#N/A	#N/A	457112	347148	459961	458617	373753	321498	418088	340101	269520	682163	1.04487e+06	1.86906e+06	583388	445048	360482	280715	362082	1.01535e+06	193344	215845	474847	399877	312162	399293	207127
S7223	107.074	5.604	C15562	HMDB0033871	Benzenoids	1.57369e+06	1.52843e+06	1.52671e+06	1.69283e+06	1.73014e+06	1.50267e+06	1.58135e+06	1.40188e+06	1.58792e+06	5.12934e+06	3.25588e+06	986498	3.65179e+06	7.25854e+06	580511	3.02465e+06	3.62123e+06	2.81013e+06	251616	126466	1.06274e+06	195126	293272	197132	407546
S1606	167.095	5.605	C05587	HMDB0000022	Benzenoids	7.98652e+06	8.45962e+06	7.64547e+06	8.0449e+06	8.66684e+06	8.48398e+06	8.60942e+06	7.94221e+06	7.95699e+06	2.52733e+07	1.62601e+07	5.57001e+06	1.79371e+07	3.52289e+07	3.05872e+06	1.58038e+07	1.80305e+07	1.41342e+07	1.98692e+06	769465	5.6302e+06	841078	1.2888e+06	1.01574e+06	1.83351e+06
S7991264	192.09	5.606	#N/A	HMDB0001411	Organoheterocyclic compounds	2.0119e+06	1.86793e+06	1.76484e+06	1.95922e+06	1.92583e+06	2.13695e+06	1.91597e+06	1.8207e+06	1.88759e+06	6.41491e+06	3.90499e+06	1.23893e+06	4.06111e+06	9.06905e+06	767178	3.44708e+06	4.42777e+06	3.29104e+06	356737	121700	1.25649e+06	237086	269985	221208	414892
S8567451	522.262	5.606	#N/A	#N/A	#N/A	6.09705e+06	6.67892e+06	5.89301e+06	5.97642e+06	6.1429e+06	6.17294e+06	5.98514e+06	5.85646e+06	5.7749e+06	15585606	9.7651e+06	1.04754e+07	3.23431e+06	4.21027e+06	1.55701e+07	5.06277e+06	8.28105e+06	4.45657e+06	4.0417e+06	632622	3.04363e+06	1.29254e+07	5.47187e+06	6.20928e+06	2.30214e+06
S4332	308.126	5.611	#N/A	#N/A	#N/A	514910	623458	527759	541336	688555	568442	639775	555817	558090	698974	1.06264e+06	2.04796e+06	440994	93026	1.70428e+06	1.63918e+06	1.1455e+06	131662	133833	84436.5	116644	146160	256532	275693	167566
S75385	170.094	5.615	C14280	#N/A	#N/A	3.00034e+07	2.97349e+07	2.94632e+07	3.01634e+07	2.9537e+07	3.04586e+07	2.97133e+07	2.83984e+07	2.73099e+07	2.27097e+07	2.47229e+07	2.54981e+07	2.59608e+07	2.48128e+07	7.91988e+07	1.10275e+07	3.83463e+07	1.80722e+07	3.47059e+07	3.16846e+07	2.81542e+07	3.90684e+07	2.38287e+07	2.78599e+07	4.36514e+07
MReference-401	195.09	5.615	#N/A	HMDB0041943	Benzenoids	3.214e+07	3.53928e+07	3.38609e+07	3.16373e+07	3.22247e+07	3.31323e+07	3.39171e+07	3.55026e+07	3.46651e+07	1.16754e+08	4.09513e+07	2.38323e+06	3.71688e+06	2.17109e+07	181853261	6.75216e+06	7.01054e+07	8.87294e+06	3.97608e+07	1.84112e+07	2.23483e+07	2.70875e+07	2.6058e+07	1.93638e+07	3.17534e+07
S82421	383.231	5.623	#N/A	#N/A	#N/A	1.71818e+06	1.80284e+06	1.53147e+06	1.86824e+06	1.74147e+06	1.74848e+06	1.84465e+06	1.71831e+06	1.66237e+06	2.40679e+06	2.66931e+06	3.44423e+06	2.1569e+06	1.47366e+06	2.66788e+06	1.21162e+06	1.78439e+06	1.18593e+06	2.23807e+06	1.67062e+06	1.69821e+06	2.65478e+06	2.10033e+06	1.21528e+06	307421
S4581492	490.236	5.625	#N/A	#N/A	#N/A	863539	767866	722629	698057	755766	718501	726562	741021	663070	1.29733e+06	1.05906e+06	1.10127e+06	778571	507188	2.14449e+06	525123	1.05893e+06	602393	654531	386213	547712	981038	491325	886622	265688
MReference-413	197.105	5.627	C05588	HMDB0062493	Benzenoids	2.97682e+07	3.1678e+07	2.87123e+07	3.15454e+07	3.01512e+07	2.84206e+07	3.10974e+07	3.07572e+07	2.70771e+07	8.75035e+07	4.06853e+07	2.28258e+07	1.17266e+07	2.12829e+07	3.0072e+07	2.75599e+07	26304933	2.50709e+07	2.38953e+07	1.57348e+07	2.1567e+07	1.72042e+07	2.98978e+07	2.06076e+07	1.36664e+07
S390588	428.195	5.652	C09106	#N/A	#N/A	404130	380420	412338	477387	275387	429409	466760	471241	338213	526067	229654	77461.6	85431.8	110559	1.68329e+06	77054.2	623636	79759.9	2.63465e+06	155050	956486	548172	583423	416116	316112
S137667	387.172	5.658	C12915	#N/A	#N/A	484434	531055	422467	315141	332949	471669	407466	495377	399217	198872	590630	972746	600271	457405	291869	414077	387784	221562	467402	182320	290428	574133	103274	408193	326755
S167804	397.185	5.659	#N/A	#N/A	#N/A	878792	946523	844008	967124	945136	1.04384e+06	1.26415e+06	1.33228e+06	1.5683e+06	1.47311e+06	1.8486e+06	1.62701e+06	2.44567e+06	1.21182e+06	1.0861e+06	1.42211e+06	1.24001e+06	1.26893e+06	632760	2.31064e+06	1.40411e+06	1.20114e+06	663743	1.18764e+06	482544
S12282	170.131	5.661	#N/A	HMDB0037116	Organoheterocyclic compounds	3.04403e+06	2.85765e+06	2.79402e+06	2.86917e+06	2.6699e+06	2.82476e+06	2.77219e+06	2.87877e+06	2.48844e+06	4.85604e+06	5.05388e+06	4.55965e+06	5.74595e+06	4.24075e+06	4.27967e+06	4.58619e+06	4.36887e+06	2.05695e+06	2.58864e+06	1.48668e+06	2.04409e+06	2.22236e+06	1.97727e+06	2.57252e+06	2.32701e+06
S20130278	624.172	5.667	#N/A	#N/A	#N/A	338711	399920	256830	331723	342965	231823	294914	341732	215478	1.63967e+06	1.00835e+06	673524	711861	619799	506700	99973.9	408824	526610	113487	741877	460658	192095	187275	67448	110636
S4483963	242.081	5.668	C01727	#N/A	#N/A	2.8028e+06	2.91095e+06	2.58404e+06	2.8335e+06	2.64341e+06	2.64158e+06	2.64573e+06	3.14659e+06	2.65513e+06	2.87294e+06	3.24963e+06	3.68921e+06	3.18672e+06	243445	2.7948e+06	2.44822e+07	9.17349e+06	988753	1.61401e+06	2.12501e+06	1.57592e+06	6.71216e+06	1.27715e+06	1.47852e+06	4.19718e+06
S30777517	266.115	5.669	#N/A	HMDB0040891	Benzenoids	4.29453e+08	4.15383e+08	412815103	4.2467e+08	4.1799e+08	420113351	424534857	4.30939e+08	4.06692e+08	8.57893e+08	6.66163e+08	543846155	596749703	6.2667e+08	5.87869e+08	3.39273e+08	5.17937e+08	5.19358e+08	3.57912e+08	6.73443e+08	5.16904e+08	4.76106e+08	4.04644e+08	2.51682e+08	2.38686e+08
S8552449	240.159	5.674	#N/A	HMDB0039160	Organic acids and derivatives	271588	276162	215119	302657	316311	319332	321959	256748	220646	206439	199365	197789	193867	223828	795725	169130	396228	171087	829902	223404	408131	284204	408836	1.29652e+06	500798
S66024	410.102	5.68	C10949	#N/A	#N/A	1.60672e+06	1.89822e+06	1.67793e+06	1.49872e+06	1.56665e+06	1.56721e+06	1.5012e+06	1.50879e+06	1.68094e+06	1.26154e+06	1.74862e+06	1.1361e+06	2.84822e+06	3.17786e+06	1.45725e+06	2.80509e+06	2.48007e+06	2.8682e+06	3.03293e+06	1.52106e+06	2.47406e+06	1.17099e+06	1.55732e+06	1.66525e+06	4.13908e+06
S176806	381.084	5.682	#N/A	#N/A	#N/A	1.35212e+06	1.53867e+06	1.62075e+06	1.54235e+06	1.27679e+06	1.51338e+06	1.25123e+06	1.65098e+06	1.21646e+06	1.06263e+06	1.11554e+06	431062	1.85294e+06	2.9257e+06	876930	2.49562e+06	2.09942e+06	2.07121e+06	2.27487e+06	1.01588e+06	1.78732e+06	1.19636e+06	1.3119e+06	1.41926e+06	3.1329e+06
S393753	650.328	5.683	C09561	#N/A	Terpenoids	2.5674e+06	2.25493e+06	2.25674e+06	2.02064e+06	2.10819e+06	2.96439e+06	2.32777e+06	2.41101e+06	2.48527e+06	3.43445e+06	2.17004e+06	1.01858e+06	2.0571e+06	8.62396e+06	1.08368e+07	1.27611e+06	6.91229e+06	3.16795e+06	5.89869e+06	329945	3.13219e+06	978320	971131	1.35029e+06	507137
S1607	211.085	5.684	#N/A	HMDB0001434	Organic acids and derivatives	1.53896e+06	1.81943e+06	1.58381e+06	1.27014e+06	1.58443e+06	1.28739e+06	1.90101e+06	1.77399e+06	1.42901e+06	425521	2.03327e+06	3.55634e+06	2.11794e+06	1.01435e+06	681578	3.47761e+06	1.72451e+06	1.81802e+06	3.42579e+06	1.23522e+06	2.15968e+06	1.3635e+06	1.40272e+06	1.52742e+06	1.45225e+06
S24846808	480.251	5.687	#N/A	#N/A	#N/A	1.66959e+07	1.63708e+07	1.61154e+07	1.75253e+07	1.606e+07	1.58739e+07	1.54844e+07	1.74056e+07	1.61666e+07	1.80347e+07	1.63396e+07	1.84938e+07	1.24902e+07	1.11676e+07	3.99183e+07	1.05445e+07	2.05435e+07	1.42295e+07	1.83496e+07	9.39572e+06	1.39916e+07	2.35084e+07	1.42957e+07	2.29335e+07	1.13067e+07
S35031950	347.146	5.688	#N/A	#N/A	#N/A	8.05962e+06	7.55749e+06	7.93631e+06	7.69309e+06	7.78016e+06	7.16827e+06	6.70835e+06	8.74166e+06	7.64345e+06	8.01635e+06	8.52585e+06	5.67533e+06	1.18859e+07	1.49218e+07	1.34692e+07	7.79672e+06	1.20626e+07	1.02967e+07	1.13954e+07	4.0501e+06	8.58073e+06	5.30321e+06	3.96902e+06	6.49698e+06	6.17986e+06
S243230	531.248	5.688	C10597	#N/A	Alkaloids	2.99729e+06	2.64048e+06	2.62011e+06	2.54471e+06	2.00571e+06	2.218e+06	2.51818e+06	2.23348e+06	2.49102e+06	7.44335e+06	4.98865e+06	4.20661e+06	3.31599e+06	3.87436e+06	6.96717e+06	742096	3.86121e+06	2.74784e+06	1.07083e+06	2.83411e+06	2.21759e+06	1.60694e+06	1.19235e+06	499911	132350
MReference-862	240.126	5.69	#N/A	#N/A	#N/A	1.77605e+07	1.75293e+07	1.70679e+07	1.87046e+07	1.68185e+07	1.69711e+07	1.67217e+07	1.85401e+07	1.71778e+07	1.93748e+07	1.74282e+07	1.96446e+07	1.32652e+07	1.20158e+07	4.31344e+07	1.11449e+07	2.20984e+07	1.51067e+07	1.96099e+07	9.80327e+06	1.484e+07	2.52538e+07	1.52493e+07	24311999	1.22566e+07
S23259667	370.189	5.697	#N/A	#N/A	#N/A	2.28505e+06	2.0034e+06	2.32971e+06	1.77694e+06	1.88351e+06	1.76499e+06	2.17827e+06	2.46091e+06	2.05402e+06	6.06146e+06	2.77016e+06	1.11728e+06	1.13174e+06	1.41607e+06	1.2298e+07	660563	4.79154e+06	708426	1.01077e+06	1.41519e+06	1.0448e+06	1.05996e+06	671043	650230	229731
S30776594	324.132	5.703	#N/A	HMDB0011675	Organic oxygen compounds	2.54487e+06	2.69381e+06	2.50068e+06	2.45719e+06	2.3245e+06	3.05694e+06	2.78801e+06	2.48757e+06	2.25954e+06	1.26849e+06	1.3401e+06	1.07437e+06	1.67743e+06	3.9129e+06	5.58214e+06	1.94189e+06	3.81231e+06	2.77813e+06	6.63116e+06	676316	3.36187e+06	1.47717e+06	3.05049e+06	2.15819e+06	4.67812e+06
S78360	219.126	5.705	#N/A	HMDB0042008	Organic nitrogen compounds	3.50608e+06	3.64659e+06	3.66403e+06	4.00308e+06	4.41612e+06	3.99677e+06	3.99107e+06	3.60355e+06	3.79547e+06	4.45632e+06	5.54178e+06	7.03663e+06	5.13239e+06	4.62649e+06	6.46572e+06	2.76951e+06	4.62057e+06	3.33677e+06	2.73583e+06	5.81036e+06	3.96099e+06	2.85424e+06	2.12485e+06	1.96786e+06	2.03634e+06
MReference-3120	265.131	5.707	#N/A	#N/A	#N/A	3508656280	3400954840	3447492927	3472101953	3510049132	3593109874	3551625909	3430519732	3353513682	4422639024	4278322387	3974460121	4437868017	4413387489	6256123352	2682889633	4450800158	3099030399	2832815687	4529691633	3487179240	2636654263	2121011046	1868047347	2132738611
MReference-359	148.089	5.708	C06577	HMDB0002214	Lipids and lipid-like molecules	1.59018e+07	1.41368e+07	1.49698e+07	1.43456e+07	1.4981e+07	1.53845e+07	1.65033e+07	1.55639e+07	1.48e+07	2.1878e+07	2.0161e+07	1.74585e+07	2.11466e+07	2.00773e+07	2.64535e+07	1.1862e+07	1.94643e+07	1.40701e+07	1.20631e+07	1.9451e+07	1.51947e+07	1.04497e+07	1.02387e+07	8.26156e+06	9.0477e+06
S50374	283.142	5.708	#N/A	#N/A	#N/A	3844118737	3733709329	3778658180	3812833926	3852483316	3916030782	3878584475	3770846546	3681179310	4837864018	4731534647	4406497951	4950241971	4783152033	6837426013	2928101513	4849559853	3400123396	3053706309	5039454134	3831094613	2910200557	2285214040	2040679466	2279523133
S4445326	396.086	5.708	#N/A	#N/A	#N/A	7.57057e+06	6.77891e+06	8.07444e+06	7.73791e+06	7.8995e+06	9.31167e+06	8.39845e+06	8.85253e+06	8.87228e+06	6.28339e+06	9.99862e+06	1.03897e+07	1.33227e+07	8.24294e+06	8.17086e+06	9.77018e+06	8.728e+06	8.68094e+06	7.21258e+06	1.476e+07	1.02178e+07	8.16181e+06	6.83776e+06	5.80168e+06	7.98732e+06
S12032	548.275	5.708	C11339	#N/A	#N/A	1.15077e+08	1.06795e+08	1.09542e+08	1.07774e+08	1.03688e+08	1.04994e+08	1.05735e+08	1.04303e+08	9.84245e+07	2.05309e+08	1.72757e+08	1.63896e+08	1.49066e+08	1.37333e+08	3.91115e+08	3.41545e+07	1.87534e+08	7.52071e+07	4.56457e+07	1.3627e+08	8.57077e+07	5.92895e+07	3.35406e+07	2.46364e+07	6.57723e+06
S251181	381.121	5.71	#N/A	HMDB0033522	Alkaloids and derivatives	2.78346e+06	2.7711e+06	2.76623e+06	2.83817e+06	2.65477e+06	2.92977e+06	3.01482e+06	3.02218e+06	3.15417e+06	2.29476e+06	3.53784e+06	3.40484e+06	4.91392e+06	2.82238e+06	2653391	3.13836e+06	2.87137e+06	3.15123e+06	2.21337e+06	5.32525e+06	3.56328e+06	2.93521e+06	2.31057e+06	2.11039e+06	2.63966e+06
S9413029	536.274	5.71	#N/A	#N/A	#N/A	1.74636e+07	1.5024e+07	1.65872e+07	1.44598e+07	1.53502e+07	1.58785e+07	1.55751e+07	1.45192e+07	1.42989e+07	2.65528e+07	2.39301e+07	2.96588e+07	1.55789e+07	1.80165e+07	2.85413e+07	5.75561e+06	1.74378e+07	7.35876e+06	2.32966e+07	1.82078e+07	1.62877e+07	1.03696e+07	7.18081e+06	5.88116e+06	1.58481e+06
S4445085	247.121	5.711	C10455	#N/A	#N/A	3.05875e+06	3.30298e+06	3.29025e+06	3.38286e+06	3.32992e+06	3.50722e+06	3.42202e+06	3.01439e+06	3.29832e+06	4.38566e+06	4.05269e+06	4.10893e+06	3.66347e+06	4.28414e+06	6.7493e+06	2.2229e+06	4.41878e+06	2.15414e+06	1.7829e+06	4.52095e+06	2.81933e+06	2.93236e+06	2.27437e+06	1.83996e+06	2.03652e+06
S10475394	414.212	5.712	#N/A	#N/A	#N/A	1.01397e+07	8.36611e+06	8.77453e+06	1.00494e+07	1.00048e+07	1.16656e+07	1.3242e+07	1.39675e+07	1.56141e+07	7.58561e+06	1.52655e+07	1.6251e+07	2.19598e+07	9.87787e+06	1.37974e+07	1.68237e+07	1.34997e+07	1.15899e+07	8.97575e+06	2.48495e+07	1.51384e+07	1.37522e+07	6.6496e+06	1.3109e+07	12432044
S113380999	564.27	5.715	#N/A	#N/A	#N/A	2.53526e+07	2.36177e+07	2.53279e+07	2.45656e+07	1.74027e+07	2.32877e+07	2.02067e+07	2.30896e+07	2.15184e+07	4.67373e+07	3.52405e+07	3.66267e+07	2.23576e+07	2.55159e+07	1.59149e+08	6.83407e+06	6.38329e+07	1.459e+07	1.06716e+07	2.06384e+07	1.53e+07	9.2442e+06	7.83575e+06	4.48838e+06	2.07913e+06
S113378816	618.279	5.719	#N/A	#N/A	#N/A	269482	254276	266147	280811	262401	277167	276275	264832	260253	341285	324748	302377	330582	321156	3.95723e+06	263524	1.51397e+06	254507	238547	358458	283837	219960	203215	180193	265052
S15235	166.1	5.72	#N/A	HMDB0032062	Benzenoids	2.02022e+07	1.9276e+07	1.90182e+07	1.96879e+07	2.03223e+07	1.95365e+07	2.19115e+07	1.94883e+07	2.0095e+07	2.98361e+07	2.71531e+07	2.63701e+07	2.52531e+07	2.66576e+07	3.12015e+07	2.25618e+07	2.68069e+07	1.76969e+07	1.47232e+07	2.03175e+07	1.75792e+07	1.27074e+07	1.29674e+07	1.24139e+07	1.29172e+07
S3396	198.089	5.721	#N/A	HMDB0004998	Benzenoids	6.24704e+07	6.35042e+07	6.37609e+07	6.76077e+07	6.3351e+07	6.18898e+07	6.3443e+07	6.0173e+07	6.22254e+07	1.01055e+08	6.65354e+07	5.91245e+07	3.94262e+07	6.30845e+07	9.2021e+07	7.39606e+07	7.63554e+07	5.02755e+07	6.61599e+07	3.82376e+07	5.15577e+07	4.87761e+07	6.16445e+07	6.91652e+07	7.10932e+07
S394413	264.122	5.721	#N/A	#N/A	#N/A	2.28707e+06	2.27014e+06	2.30189e+06	2.20223e+06	2.05106e+06	2.27364e+06	2.38681e+06	2.18054e+06	2.16532e+06	4.77842e+06	2.88731e+06	2.144e+06	1.73949e+06	2.87099e+06	3.0005e+06	2.50115e+06	2.79088e+06	2.62811e+06	2.2365e+06	544541	1.80305e+06	2.75538e+06	2.8448e+06	2.3088e+06	4.1334e+06
S35014615	258.122	5.722	#N/A	HMDB0038614	Organic acids and derivatives	1.3247e+07	1.35255e+07	1.30099e+07	1.40301e+07	1.42251e+07	1.47525e+07	1.51425e+07	1.46697e+07	1.50307e+07	2.08795e+07	1.53565e+07	1.56776e+07	9.51228e+06	1.35242e+07	2.11251e+07	1.63281e+07	1.69925e+07	1.20512e+07	1.64098e+07	8.69845e+06	1.23865e+07	1.1705e+07	1.23401e+07	1.42536e+07	1.16802e+07
S13848731	162.068	5.724	C10490	HMDB0033591	Organoheterocyclic compounds	1.59484e+07	1.74162e+07	1.5626e+07	1.58261e+07	1.7194e+07	1.49341e+07	1.63892e+07	1.44082e+07	1.49396e+07	2.42129e+07	1.95774e+07	2.35998e+07	1.09196e+07	1.87623e+07	2.11122e+07	2.58297e+07	21901403	1.21576e+07	1.36943e+07	9.25621e+06	1.17027e+07	1.11594e+07	1.31247e+07	1.59495e+07	1.87974e+07
S4445096	206.095	5.724	C10476	HMDB0030762	Phenylpropanoids and polyketides	3.19286e+07	3.14909e+07	2.89095e+07	3.29788e+07	2.9591e+07	3.00747e+07	3.33009e+07	2.90707e+07	3.07661e+07	3.42027e+07	2.24073e+07	7.42791e+06	2.55914e+07	6.18813e+06	1.13907e+08	1.99273e+07	4.66741e+07	5.3064e+06	1.87754e+07	2.48328e+07	1.63049e+07	1.38401e+07	1.75282e+07	3.44771e+06	1.90582e+07
S11968	281.126	5.724	#N/A	#N/A	#N/A	343317831	3.47779e+08	3.37767e+08	3.51714e+08	3.5071e+08	3.63528e+08	3.55367e+08	3.39199e+08	3.40634e+08	3.7841e+08	3.35448e+08	3.46097e+08	2.81836e+08	2.7467e+08	1267005115	2.27445e+08	5.89707e+08	1.8175e+08	2.01734e+08	3.25112e+08	2.36199e+08	1.75084e+08	2.25859e+08	126383927	2.8357e+08
S33067	220.071	5.727	C18923	#N/A	#N/A	6.68425e+06	6.61663e+06	6.85709e+06	6.83263e+06	6.70098e+06	6.03382e+06	5.93749e+06	6.21729e+06	6.17778e+06	8.69976e+06	6.46797e+06	6.23462e+06	4.46954e+06	5.98395e+06	7.23679e+06	8.57603e+06	7.26559e+06	5.52681e+06	7.35648e+06	3.89636e+06	5.59322e+06	5.38965e+06	5.56017e+06	8.46457e+06	6.71077e+06
S56163	152.084	5.729	#N/A	HMDB0041326	Benzenoids	1.87538e+07	1.78402e+07	1.69904e+07	1.88674e+07	1.90397e+07	1.73688e+07	1.8201e+07	1.71446e+07	1.95501e+07	2.68863e+07	1.7904e+07	1.54255e+07	1.14002e+07	2.01237e+07	2.96598e+07	2.29375e+07	2.42404e+07	1.4089e+07	1.93616e+07	1.23697e+07	1.52734e+07	1.45286e+07	1.67403e+07	1.7572e+07	2.00563e+07
S22078	206.106	5.729	C07499	#N/A	#N/A	8.3684e+06	8.4588e+06	8.26285e+06	8.16829e+06	8.47077e+06	8.00791e+06	7.94583e+06	7.85632e+06	7.23602e+06	249299	1.36722e+07	2.73294e+07	1.34379e+07	1.00519e+06	1.55192e+06	2.04599e+06	1.53437e+06	1.23873e+07	7.50317e+06	1.14152e+07	1.04352e+07	1.41822e+07	3.21748e+06	1.29014e+07	1.0895e+07
S7521	106.078	5.73	C06756	HMDB0059924	Benzenoids	5.90064e+06	5.01335e+06	4.67196e+06	5.62021e+06	5.04758e+06	5.09727e+06	4.65301e+06	5.14995e+06	3.9594e+06	5.24779e+06	4.96331e+06	6.34406e+06	3.29809e+06	6.08002e+06	4.08808e+06	9.81252e+06	6.66021e+06	3.93444e+06	4.21281e+06	3.63478e+06	3.92734e+06	3.09574e+06	3.87754e+06	4.3021e+06	4.67585e+06
S3192	287.152	5.73	C06991	HMDB0014887	Organoheterocyclic compounds	8.0901e+06	7.96866e+06	7.22823e+06	7.75771e+06	5.84102e+06	7.21246e+06	7.15522e+06	7.19917e+06	7.95314e+06	4.58036e+06	9.07233e+06	1.24693e+07	1.01673e+07	1.00719e+07	8.59727e+06	4.85508e+06	7.84143e+06	8.57951e+06	6.1327e+06	5.34376e+06	6.68532e+06	5.86791e+06	4.98609e+06	5.53239e+06	6.76684e+06
S4656	293.124	5.73	#N/A	HMDB0240247	Organoheterocyclic compounds	6.23711e+06	5.74252e+06	7.19103e+06	6.18977e+06	5.19463e+06	5.47491e+06	5.47037e+06	5.92796e+06	5.70972e+06	4.665e+06	6.56052e+06	8.86947e+06	6.14708e+06	5.40686e+06	3.13647e+06	5.91762e+06	4.82032e+06	3.29002e+06	1.56693e+07	8.73247e+06	9.23061e+06	5.71102e+06	6.96035e+06	5.93452e+06	5.96331e+06
S74854116	263.116	5.734	#N/A	#N/A	#N/A	1.44168e+07	1.50286e+07	1.35005e+07	1.66182e+07	1.41355e+07	1.52464e+07	1.46637e+07	1.48026e+07	1.31104e+07	1.33414e+07	1.32769e+07	1.33854e+07	13103774	9.7939e+06	6.41688e+07	8.77533e+06	2.75793e+07	5.72883e+06	8.45901e+06	1.70784e+07	1.04221e+07	7.32857e+06	9.32189e+06	5.62817e+06	1.23365e+07
S388990	246.05	5.736	C03274	#N/A	#N/A	1.35061e+07	1.33355e+07	1.27467e+07	1.28197e+07	1.36334e+07	1.10146e+07	1.13369e+07	1.17003e+07	1.1636e+07	2.53566e+07	1.80065e+07	6.01283e+06	2.26499e+07	1.48535e+07	6.92205e+06	1.4928e+07	1.22345e+07	1.075e+07	9.20206e+06	1.46203e+07	1.15241e+07	1.09778e+07	1.14072e+07	1.19284e+07	7.58272e+06
S8110	206.058	5.74	C09311	HMDB0030818	Phenylpropanoids and polyketides	242749084	2.39554e+08	2.3406e+08	2.42551e+08	2.45578e+08	2.40264e+08	2.43465e+08	235877306	2.30326e+08	524739215	3.32629e+08	1.34481e+08	3.38666e+08	2.99287e+08	1.96519e+08	2.59947e+08	2.51918e+08	2.01733e+08	1.77161e+08	2.7661e+08	2.18501e+08	2.03653e+08	251889314	1.956e+08	1.68919e+08
S79864	407.242	5.742	C11331	#N/A	#N/A	3.54227e+06	3.21487e+06	3.21346e+06	2.69504e+06	3.23275e+06	3.47911e+06	2.8558e+06	2.42861e+06	2.50214e+06	1.82136e+06	1.45205e+06	1.52079e+06	1.01401e+06	1.88927e+06	1.177e+07	1.72555e+06	5.12826e+06	1.79049e+06	4.51836e+06	4.09967e+06	3.46951e+06	2.46242e+06	1.61087e+06	4.33209e+06	204664
S4678162	364.236	5.747	#N/A	#N/A	#N/A	999053	1.02878e+06	900490	837240	908520	1.05727e+06	1.00873e+06	692414	857127	208718	234181	225118	268708	380141	3.1629e+06	498202	1.34708e+06	393984	1.37994e+06	1.26003e+06	1.01132e+06	758541	474488	1.37664e+06	168083
S31150606	288.157	5.75	#N/A	#N/A	#N/A	3.23572e+06	3.68318e+06	2.98599e+06	3.62685e+06	3.54243e+06	3.40878e+06	3.31293e+06	2.68234e+06	3.71533e+06	3.88415e+06	4.79561e+06	7.07494e+06	3.42772e+06	3.05922e+06	1.93443e+06	1.64682e+06	2.21349e+06	2.65981e+06	7.26935e+06	2.17508e+06	4.03475e+06	2.23791e+06	1.84093e+06	1.5749e+06	1.53766e+06
S6916	194.095	5.758	#N/A	HMDB0032575	Benzenoids	2.79386e+08	2.7458e+08	2.68468e+08	2.68532e+08	2.65193e+08	272711264	2.70944e+08	2.60226e+08	2.53175e+08	6.91607e+08	5.00866e+08	2.99164e+08	5.11826e+08	6.70562e+08	3.19948e+08	3.31762e+08	4.40757e+08	3.44702e+08	6.24025e+07	2.18173e+07	1.42974e+08	3.66552e+07	5.49007e+07	3.8792e+07	8.16938e+07
S21111723	168.079	5.759	#N/A	HMDB0059963	Benzenoids	46237053	4.58465e+07	4.92366e+07	4.52268e+07	4.3789e+07	4.52236e+07	4.47724e+07	4.30759e+07	4.07163e+07	118257305	8.46125e+07	4.73285e+07	8.82516e+07	1.22451e+08	5.16144e+07	5.34e+07	7.58218e+07	5.87893e+07	1.12162e+07	4.20543e+06	2.47369e+07	7.24689e+06	9.38295e+06	7.18648e+06	1.38729e+07
BGI162	188.105	5.76	C08261	HMDB0000784	FA Fatty acyls	3.27026e+07	3.35202e+07	3.23474e+07	3.3978e+07	3.42807e+07	32044615	3.21473e+07	3.15069e+07	3.02065e+07	2.61713e+07	2.5341e+07	2.91148e+07	2.07367e+07	4.97589e+07	2.7107e+07	1.22364e+08	6.641e+07	3.07843e+07	3.05498e+07	3.25361e+07	3.12901e+07	2.54814e+07	2.44653e+07	2.43985e+07	46868924
S4516	205.132	5.762	C05944	HMDB0004231	Organic oxygen compounds	7.76577e+06	7.76787e+06	7.97626e+06	8.76597e+06	8.22029e+06	8.22614e+06	8.34628e+06	8.23124e+06	8.33017e+06	6.42881e+06	6.4713e+06	7.37233e+06	5.61276e+06	1.19178e+07	7.02257e+06	3.08513e+07	1.65972e+07	7.94667e+06	8.26702e+06	8.43336e+06	8.21568e+06	6.66788e+06	6.42843e+06	6.63781e+06	1.24818e+07
S20080	142.1	5.767	#N/A	HMDB0031403	Organic acids and derivatives	1.06707e+07	1.11878e+07	1.04735e+07	1.0966e+07	1.34238e+07	1.00638e+07	1.13223e+07	1.1109e+07	1.0441e+07	1.06064e+07	8.72733e+06	9.04569e+06	6.52992e+06	1.43562e+07	1.06079e+07	2.76283e+07	1.75308e+07	1.12095e+07	1.0806e+07	1.14473e+07	1.11543e+07	7.6625e+06	7.4166e+06	6.9542e+06	1.28641e+07
S221048	366.179	5.768	C15340	#N/A	#N/A	1.05881e+06	1.03438e+06	925675	935162	1.10912e+06	1.03254e+06	1.11347e+06	1.10883e+06	952408	1.14604e+06	1.02282e+06	720504	1.20192e+06	1.25977e+06	2.30003e+06	1.06133e+06	1.54038e+06	919380	1.11665e+06	738320	924783	449608	714013	1.465e+06	143236
S2224	223.085	5.78	C14433	#N/A	#N/A	6.85495e+06	7.01248e+06	4.31256e+06	7.00703e+06	4.35695e+06	6.17901e+06	5.98056e+06	6.86974e+06	6.77754e+06	8.25086e+06	4.47866e+06	1.87553e+06	3.30959e+06	4.90636e+06	3.32138e+07	4.37858e+06	1.41663e+07	2.00205e+06	3.50204e+06	1.57712e+06	2.3604e+06	2.25666e+06	3.25365e+06	3.06902e+06	7.16352e+06
S110375	202.143	5.782	C03626	HMDB0001539	Organic acids and derivatives	7.66357e+06	7.89773e+06	7.61506e+06	8.22143e+06	8.07029e+06	9.16996e+06	8.92611e+06	9.44578e+06	8.66697e+06	4.39494e+06	3.81858e+06	4.07155e+06	2.98926e+06	5.60413e+06	1.52925e+07	1.14204e+07	1.07723e+07	6.81596e+06	2.29016e+07	10944945	1.35542e+07	8.92034e+06	1.04495e+07	2.24911e+07	1.24991e+07
S13625	82.0783	5.782	#N/A	HMDB0031544	Hydrocarbons	2.13333e+08	2.17322e+08	2.08632e+08	2.17486e+08	2.15634e+08	2.18025e+08	2.16984e+08	2.06414e+08	2.06101e+08	1.11647e+08	9.45569e+07	9.29139e+07	7.91096e+07	1.54346e+08	4.28383e+08	2.99037e+08	293921780	1.50901e+08	5.4078e+08	2.70109e+08	3.20597e+08	2.02196e+08	2.36277e+08	503469129	3.45379e+08
S7677	99.1049	5.782	C00571	HMDB0031404	Organic nitrogen compounds	2.12055e+08	2.1592e+08	2.07935e+08	2.16667e+08	2.14098e+08	2.16788e+08	2.15724e+08	2.0568e+08	2.05061e+08	1.10099e+08	9.31947e+07	9.24613e+07	7.7024e+07	1.52078e+08	4.26146e+08	2.96702e+08	2.91642e+08	1.50134e+08	5.37034e+08	2.68434e+08	3.18534e+08	2.01075e+08	2.35162e+08	5.00474e+08	3.38117e+08
S109812	179.041	5.794	#N/A	HMDB0032581	Benzenoids	1.85623e+07	1.87023e+07	1.50422e+07	1.85962e+07	1.52364e+07	1.39134e+07	1.54143e+07	1.44381e+07	1.34206e+07	1.25202e+06	9.15516e+06	4.48297e+06	2.17305e+07	4.17654e+06	470993	2.0449e+06	2.23081e+06	2.397e+07	1.20515e+07	9.22911e+06	1.50835e+07	1.47641e+07	6.05215e+06	8.37852e+06	9.68525e+06
S29193	309.194	5.796	C07915	HMDB0015345	Benzenoids	5.02289e+07	4.92017e+07	4.7055e+07	5.0244e+07	4.90449e+07	4.92543e+07	4.79774e+07	4.85811e+07	4.74213e+07	3.62263e+07	4.94644e+07	8.11211e+07	3.10457e+07	3.19001e+07	2.68796e+07	5.23198e+07	3.70332e+07	3.28399e+07	3.05774e+07	7.53014e+07	4.62396e+07	9.13583e+07	6.4317e+07	7.16275e+07	4.45731e+07
S1999	239.152	5.805	#N/A	HMDB0001937	Benzenoids	9.04698e+06	1.07742e+07	1.00804e+07	1.12344e+07	9.87173e+06	1.08628e+07	1.0798e+07	1.21649e+07	1.03744e+07	1.59481e+07	1.30578e+07	1.41385e+07	9.08688e+06	1.36985e+07	1.05446e+07	8.5445e+06	1.09292e+07	1.16212e+07	1.90285e+07	1.31953e+07	1.4615e+07	10327814	9.50983e+06	9.18815e+06	6.81802e+06
S3313819	266.127	5.824	#N/A	HMDB0029068	Organic acids and derivatives	2.4571e+07	2.05213e+07	2.18577e+07	2.43196e+07	21476436	2.28201e+07	2.33525e+07	2.61817e+07	2.05992e+07	1.84622e+07	9.05627e+06	5.73293e+06	2.97373e+06	1.1145e+07	9.9657e+07	5.18258e+06	3.86615e+07	4.29173e+06	5.40621e+07	1.1852e+07	2.34019e+07	3.09507e+07	2.66953e+07	2.43776e+07	2.92437e+07
S2497501	368.195	5.824	#N/A	#N/A	#N/A	2.93341e+06	2.73112e+06	2.48437e+06	2.50334e+06	2.62423e+06	2.15e+06	2.27548e+06	2.65206e+06	2.4461e+06	2.75663e+06	1.51043e+06	1.16733e+06	607335	2.2558e+06	7.24174e+06	1.30781e+06	3.60178e+06	1.3774e+06	3.9939e+06	1.67741e+06	2.34957e+06	1.56782e+06	1.75931e+06	3.60079e+06	273981
S58827502	286.142	5.826	#N/A	#N/A	#N/A	8.6555e+06	9.63506e+06	9.36869e+06	9.3826e+06	1.0774e+07	9.27813e+06	1.08796e+07	1.15168e+07	8.95809e+06	1.43249e+07	1.508e+07	2.43369e+07	6.57823e+06	2.25128e+07	1.00231e+07	5.93365e+06	1.28232e+07	1.81398e+07	1.37261e+07	4.61372e+06	1.21599e+07	5.77051e+06	6.95304e+06	5.96124e+06	4.46322e+06
S33786	301.168	5.829	C06967	HMDB0014979	Benzenoids	2.73978e+06	2.64751e+06	4.62892e+06	4.28476e+06	4.00323e+06	2.65814e+06	2.5822e+06	2.74811e+06	4.24488e+06	4.76501e+06	3.65104e+06	2.8149e+06	3.3732e+06	9.57959e+06	4.0912e+06	2.55943e+06	5.41007e+06	1.14614e+07	6.48422e+06	1.00587e+06	6.31717e+06	3.22803e+06	2.28859e+06	1.50599e+06	1.36117e+06
S391547	329.032	5.838	C11605	#N/A	#N/A	2.80239e+07	2.73538e+07	2.81718e+07	2.68211e+07	2.91987e+07	2.51564e+07	2.62131e+07	2.46749e+07	2.60572e+07	2.89026e+07	2.7298e+07	2.10485e+07	3.19429e+07	2.92775e+07	2.13174e+07	3.05203e+07	2.70384e+07	2.42665e+07	2.03044e+07	3.76284e+07	2.73997e+07	2.64303e+07	3.22985e+07	1.8288e+07	3.11101e+07
S74852250	342.036	5.838	#N/A	HMDB0128458	Phenylpropanoids and polyketides	1.44396e+07	1.49264e+07	1.42117e+07	1.43438e+07	1.43394e+07	1.6495e+07	1.38311e+07	1.72038e+07	1.63243e+07	1.46258e+07	1.75179e+07	1.684e+07	2.10878e+07	1.82363e+07	1.3445e+07	1.90759e+07	1.6919e+07	1.64007e+07	1.29322e+07	2.14876e+07	1.69402e+07	1.75927e+07	1.70524e+07	1.42919e+07	1.69564e+07
MReference-2744	120.058	5.839	C07113	HMDB0033910	Organic oxygen compounds	6.08568e+07	6.12585e+07	6.09758e+07	6.53133e+07	6.17322e+07	6.12762e+07	6.20022e+07	6.08343e+07	6.10139e+07	1.28033e+08	8.90006e+07	7.1815e+07	6.71535e+07	9.38701e+07	8.64957e+07	3.83446e+07	7.29035e+07	5.59617e+07	4.02234e+07	5.89849e+07	5.17234e+07	5.08106e+07	5.74134e+07	3.37518e+07	2.45901e+07
S24843565	568.121	5.84	#N/A	#N/A	#N/A	5.30925e+06	5.41013e+06	5.56699e+06	5.75321e+06	5.52902e+06	5.55685e+06	5.6044e+06	6.0342e+06	6.56994e+06	9.78361e+06	8.73521e+06	8.18234e+06	8.23968e+06	8.3889e+06	8.7024e+06	3.42417e+06	6.83849e+06	6.20541e+06	3.68361e+06	5.14571e+06	5.01158e+06	5.04555e+06	3.95838e+06	3.67186e+06	786479
MReference-5847	166.063	5.841	C11380	#N/A	PK Polyketides	1079743930	1068916492	1049465888	1100284668	1119268084	1113091908	1088978151	1014682592	1094925591	2263692648	1574756262	1289897063	1170679075	1563559738	1481542724	7.90158e+08	1278420195	1032934913	7.52341e+08	1098707841	9.61328e+08	9.21425e+08	1072898466	6.48751e+08	6.17654e+08
S22110	311.022	5.841	#N/A	#N/A	#N/A	2.59975e+07	2.55166e+07	2.65141e+07	2.49445e+07	2.73412e+07	2.32789e+07	24405238	2.29075e+07	2.46178e+07	2.67205e+07	2.53872e+07	1.97139e+07	2.97273e+07	2.70539e+07	1.98034e+07	2.89417e+07	2.52663e+07	2.28123e+07	1.89695e+07	3.50585e+07	2.56134e+07	2.48516e+07	3.00502e+07	1.6957e+07	2.96459e+07
S24844004	474.151	5.841	#N/A	#N/A	#N/A	1.31147e+07	1.16319e+07	1.09786e+07	1.20823e+07	1.27314e+07	1.07652e+07	1.0132e+07	1.07912e+07	1.12056e+07	2.48626e+07	1.97107e+07	1.67763e+07	1.74932e+07	2.02332e+07	1.75273e+07	4.70549e+06	1.41553e+07	1.19866e+07	5.52501e+06	1.00782e+07	9.19659e+06	9.58237e+06	6.23947e+06	5.63149e+06	829980
S390864	226.084	5.842	C09780	HMDB0035830	Terpenoids	3132942740	3031650610	2928302774	2973761405	2996288233	2897288820	2951334236	2984857496	2957812330	5927126619	4296672826	3581113315	3381778544	4286224526	4068259774	2115271668	3489918656	2812223307	2024280916	3005461325	2613988516	2540920813	2794390296	1829689346	1555863917
S5335	310.142	5.842	#N/A	#N/A	#N/A	2.99463e+06	3.05308e+06	2.81762e+06	3.16422e+06	3.13916e+06	3.20385e+06	3.18945e+06	3.25944e+06	3.00777e+06	7.92353e+06	6.22474e+06	6.75284e+06	3.99783e+06	1.23279e+06	6.08622e+06	8.11336e+06	5.14412e+06	2.88302e+06	2.5279e+06	2.59424e+06	2.66839e+06	4.37551e+06	3.6613e+06	7.71587e+06	2.49233e+06
S4447522	324.063	5.842	C00961	HMDB0030588	Phenylpropanoids and polyketides	2.75536e+06	3.05857e+06	3.03464e+06	3.05914e+06	2.80426e+06	3.24605e+06	3.28736e+06	3.2134e+06	3.51676e+06	2.90138e+06	3.41464e+06	2.82496e+06	4.51758e+06	4.31734e+06	2.8533e+06	3.80249e+06	3.65771e+06	3.01251e+06	2.54894e+06	4.36413e+06	3.30853e+06	3.53742e+06	3.42983e+06	2.82444e+06	3.57871e+06
S397698	264.031	5.844	#N/A	#N/A	#N/A	2.69956e+06	3.32006e+06	2.61907e+06	3.01703e+06	3.29494e+06	3.00415e+06	2.57176e+06	2.3098e+06	2.66617e+06	3.98914e+06	3.19072e+06	2.35967e+06	3.22336e+06	3.18983e+06	2.72387e+06	3.44136e+06	3.11835e+06	2.61038e+06	2.13137e+06	3.95756e+06	2.89977e+06	2.89083e+06	3.50948e+06	2.49796e+06	2.82717e+06
S62118	187.121	5.848	#N/A	#N/A	#N/A	5.83911e+07	5.9902e+07	6.00306e+07	6.16764e+07	6.31757e+07	6.79396e+07	6.17165e+07	6.24666e+07	6.17683e+07	5.54792e+07	5.04626e+07	6.7336e+07	2.85725e+07	114979019	5.89436e+07	5.31221e+07	7.56816e+07	5.26924e+07	9.75825e+07	4.25045e+07	6.42598e+07	7.36892e+07	101781650	6.7488e+07	5.38128e+07
S223204	378.204	5.849	C15291	#N/A	#N/A	2.54127e+06	2.27698e+06	2.32802e+06	2.4188e+06	2.64023e+06	3.01532e+06	2.95233e+06	1.94531e+06	2.53654e+06	1.02163e+06	2.65681e+06	5.13589e+06	1.81292e+06	2.82787e+06	1.70432e+06	2.61519e+06	2.38246e+06	1.4831e+06	1.90912e+06	1.15233e+06	1.51485e+06	3.64084e+06	3.78482e+06	2.77737e+06	4.79331e+06
S13177972	247.153	5.85	#N/A	#N/A	#N/A	2.65684e+06	2.8533e+06	2.66138e+06	2.55738e+06	2.83034e+06	3.50661e+06	3.01539e+06	3.46813e+06	2.82329e+06	2.67814e+06	2.42174e+06	3.36618e+06	1.2209e+06	5.71827e+06	2.80774e+06	2.365e+06	3.63034e+06	2.67993e+06	4.99628e+06	1.70749e+06	3.1279e+06	3.49657e+06	5.06354e+06	3.54804e+06	2.1274e+06
S13876103	164.084	5.858	C10453	HMDB0005809	Benzenoids	6.9503e+06	5.91177e+06	5.57717e+06	6.60723e+06	6.5745e+06	5.6856e+06	6.30839e+06	5.70221e+06	5.54475e+06	2.28238e+07	1.14493e+07	6.16492e+06	5.35915e+06	5.29206e+06	1.00411e+07	2.96924e+06	6.10078e+06	2.75466e+06	7.61604e+06	6.86517e+06	5.74529e+06	2.29299e+06	2.82332e+06	2.16254e+06	2.69557e+06
S24808082	232.113	5.86	C17232	#N/A	FA Fatty acyls	2.65053e+07	2.70189e+07	2.5784e+07	2.66409e+07	2.77303e+07	2.74349e+07	2.70488e+07	2.5398e+07	2.61058e+07	5.20407e+06	2.82125e+07	5.26343e+07	2.67992e+07	1.48904e+07	1.09005e+07	2.45321e+07	1.67743e+07	5.34413e+07	3.55644e+07	2.59324e+07	3.83127e+07	2.74581e+07	1.54364e+07	4.00721e+07	2.45994e+07
S64990	344.231	5.86	C11804	#N/A	#N/A	1.19417e+06	1.45174e+06	1.4032e+06	1.26496e+06	1.42356e+06	1.28406e+06	1.47892e+06	1.08498e+06	1.19184e+06	4.59157e+06	2.38861e+06	2.31647e+06	257778	4.68105e+06	953633	675055	2.10325e+06	2.86087e+06	637918	307274	1.26869e+06	480309	452795	214209	212972
S3919	182.095	5.861	#N/A	#N/A	#N/A	8.0135e+07	6.9493e+07	7.2043e+07	7.59572e+07	7.77332e+07	7.77286e+07	6.78283e+07	7.42471e+07	7.3579e+07	1.18791e+08	8.48462e+07	8.11017e+07	5.4646e+07	6.59577e+07	7.98059e+07	5.80703e+07	6.79446e+07	8.93807e+07	1.06437e+08	1.3988e+08	1.11899e+08	6.37722e+07	7.00391e+07	6.0827e+07	5.94483e+07
S391304	307.142	5.863	C10855	#N/A	#N/A	1.30429e+06	1.5539e+06	1.45706e+06	1.57999e+06	1.53364e+06	1.42231e+06	1.61317e+06	1.40415e+06	1.53013e+06	1.2629e+06	1.55824e+06	2.1359e+06	1.27592e+06	1.69695e+06	1.8602e+06	1.14716e+06	1.5681e+06	1.95477e+06	2.10513e+06	1.26619e+06	1.77536e+06	1.84312e+06	979598	1.3284e+06	505166
S97217	260.141	5.877	C09695	#N/A	Terpenoids	3.60194e+06	3.74373e+06	3.6409e+06	3.73921e+06	3.64287e+06	4.13166e+06	4.08348e+06	3.63839e+06	3.59118e+06	7.42487e+06	5.69285e+06	5.05025e+06	4.60345e+06	2.06757e+06	3.52829e+06	1.57449e+06	2.39011e+06	3.27131e+06	4.67133e+06	1.16347e+07	6.52579e+06	3.31138e+06	3.87165e+06	3.25692e+06	2.66177e+06
S609479	178.063	5.885	#N/A	HMDB0002040	Phenylpropanoids and polyketides	9.15728e+06	7.89139e+06	7.4914e+06	7.44459e+06	8.21341e+06	8.74541e+06	8.36776e+06	2.7291e+06	8.01247e+06	3.79176e+06	1.07452e+07	1.68106e+07	1.16333e+07	9.8227e+06	8.88344e+06	6.5969e+06	8.43435e+06	7.9722e+06	6.34313e+06	1.1098e+07	8.47112e+06	7.33505e+06	7.86034e+06	4.73687e+06	6.47217e+06
S35013671	280.095	5.887	#N/A	HMDB0033884	Phenylpropanoids and polyketides	3.33114e+07	3.2619e+07	3.24004e+07	3.0769e+07	3.21994e+07	3.76224e+07	3.65275e+07	3.30733e+07	3.73308e+07	2.81324e+07	4.27714e+07	6.91349e+07	3.10469e+07	3.58364e+07	3.53127e+07	2.29727e+07	3.13739e+07	3.00251e+07	2.92005e+07	2.17833e+07	2.7003e+07	3.10682e+07	3.05219e+07	2.58983e+07	1.54572e+07
MReference-1192	224.069	5.889	C00482	HMDB0032616	Phenylpropanoids and polyketides	8.8556e+08	8.62958e+08	8.32434e+08	8.76285e+08	8.76702e+08	9.11691e+08	8.80679e+08	854576894	8.30935e+08	9.07426e+08	1281987807	1758285489	1180252404	942499018	8.99707e+08	6.72254e+08	8.38153e+08	7.21166e+08	7.49264e+08	1085879701	8.52103e+08	665729392	8.01463e+08	5.59751e+08	6.12037e+08
[truncated: 402 more rows]

## Sheet: Negative ions
ID	Molecular.Weight	Actual.RT	KEGG.ID	HMDB.ID	Super.class	QC1	QC2	QC3	QC4	QC5	QC6	QC7	QC8	QC9	NP1	NP2	NP3	NP4	EP1	EP2	EP3	EP4	MP1	MP2	MP3	MP4	LP1	LP2	LP3	LP4
[truncated: 676 more rows]
