# Supplementary material for: Biological characteristics of pregnancy in captive Yangtze finless porpoises revealed by urinary metabolomics
Source: Biol Reprod. 2024 Jan 3;110(4):808–18. doi: 10.1093/biolre/ioad175 (PMC11017131; doi:10.1093/biolre/ioad175)
Supplement: Table_S3_ioad175 [file table_s3_ioad175.xlsx]

## Sheet: Sheet1
Super.class	Number	Percentage (%)
Organic acids and derivatives	313	24.4531
Organoheterocyclic compounds	259	20.2344
Benzenoids	231	18.0469
Organic oxygen compounds	99	7.73438
Phenylpropanoids and polyketides	83	6.48438
Nucleosides, nucleotides, and analogues	39	3.04688
Alkaloids	37	2.89062
Organic nitrogen compounds	26	2.03125
Terpenoids	26	2.03125
Lipids and lipid-like molecules	22	1.71875
Organosulfur compounds	19	1.48438
Fatty acyls	16	1.25
Amino acid related compounds	14	1.09375
Alkaloids and derivatives	11	0.859375
Peptides	10	0.78125
Nucleic acids	9	0.703125
Organic acids	9	0.703125
Phenylpropanoids	7	0.546875
Polyketides	7	0.546875
Flavonoids	5	0.390625
Fungal toxins	5	0.390625
Marine biotoxins	4	0.3125
Carbohydrates	3	0.234375
Homogeneous non-metal compounds	3	0.234375
Hydrocarbons	3	0.234375
Steroids	3	0.234375
Antibiotics	2	0.15625
Hormones and transmitters	2	0.15625
Lignans, neolignans and related compounds	2	0.15625
Venoms	2	0.15625
Lipids	1	0.078125
Organic 1,3-dipolar compounds	1	0.078125
Polyketides	1	0.078125
Prenol Lipids	1	0.078125
Skimate / acetate-malonate pathway derived compounds	1	0.078125
Sphingolipids	1	0.078125
Sterol Lipids	1	0.078125
Vitamins and Cofactors	1	0.078125
Organohalogen compounds	1	0.078125
