# Supplementary material for: Biological characteristics of pregnancy in captive Yangtze finless porpoises revealed by urinary metabolomics
Source: Biol Reprod. 2024 Jan 3;110(4):808–18. doi: 10.1093/biolre/ioad175 (PMC11017131; doi:10.1093/biolre/ioad175)
Supplement: Table_S4_ioad175 [file table_s4_ioad175.xlsx]

## Sheet: Sheet1
Table S4 The differential metabolites identified from each comparison
Comparison	ID	FC	log2(FC)	raw.pval	vip	sig	compounds	KEGG.ID	HMDB.ID
NP vs EP	MReference-4910	0.0094592	-6.7241	3.32e-06	3.12398	up	(+/-)-cp 47,497-c7-hydroxy metabolite	#N/A	#N/A
NP vs EP	S4486264	0.021559	-5.5356	3.13e-06	2.85208	up	Sunitinib	#N/A	HMDB0015397
NP vs EP	S3901	0.0031327	-8.3184	0.026127	2.74765	up	Medazepam	#N/A	#N/A
NP vs EP	MReference-552	0.02722	-5.1992	1.96e-05	2.74481	up	Pregnenolone	C01953	HMDB0000253
NP vs EP	S29341560	0.027103	-5.2054	1.99e-05	2.74252	up	N-oleoyl-l-serine	#N/A	#N/A
NP vs EP	S64845	0.0041027	-7.9292	0.035215	2.63685	up	Chlormidazole	#N/A	#N/A
NP vs EP	S4576532	0.036197	-4.788	2.67e-05	2.63171	up	Trandolaprilat	C21515	HMDB0060583
NP vs EP	S4446214	0.041064	-4.606	2.29e-06	2.62612	up	(5z,9alpha,11alpha,13e,15s)-11-acetoxy-9,15-dihydroxyprosta-5,13-dien-1-oic acid	#N/A	#N/A
NP vs EP	S74853940	0.0072461	-7.1086	0.028206	2.60564	up	3-(4-methoxyphenyl)propyl hydrogen sulfate	#N/A	HMDB0135750
NP vs EP	S9441534	0.047244	-4.4037	0.00012158	2.52172	up	Cardanol triene	#N/A	#N/A
NP vs EP	MReference-287	0.050502	-4.3075	2.3e-05	2.5172	up	17-hydroxyprogesterone	C01176	HMDB0000374
NP vs EP	S390585	0.060343	-4.0507	0.00039957	2.5028	up	(14r)-3beta,5,6beta,10,16-pentahydroxygrayanotoxan-14-yl acetate	C09103	#N/A
NP vs EP	S2682	0.052924	-4.2399	0.0037199	2.28422	up	Clidinium	C07853	HMDB0014909
NP vs EP	S25948207	0.084515	-3.5647	0.00011025	2.2419	up	Dasolampanel	#N/A	#N/A
NP vs EP	S65266	0.076821	-3.7024	0.00088206	2.2325	up	Nomilin	C08773	HMDB0035772
NP vs EP	S21239054	0.071605	-3.8038	0.0070804	2.18496	up	Amylose	C00718	HMDB0003403
NP vs EP	S10128567	20.721	4.373	0.047816	2.17746	down	Actodigin	#N/A	#N/A
NP vs EP	MReference-4733	0.10969	-3.1885	1.74e-06	2.17578	up	9,11-Dideoxy-9α,11α-epoxymethano prostaglandin F2α	#N/A	#N/A
NP vs EP	S5657	0.12123	-3.0442	0.00012218	2.07618	up	Tetrahydrocortisone	C05470	HMDB0000903
NP vs EP	S43038	13.638	3.7696	0.0093739	2.07107	down	4-(N-Nitrosomethylamino)-1-(3-pyridyl)-1-butanone	C16453	HMDB0011603
NP vs EP	S7822150	0.081072	-3.6247	0.0085812	2.06875	up	4-acetamido-2-amino-6-nitrotoluene	C16420	HMDB0060384
NP vs EP	S49907	0.10843	-3.2051	0.0023746	2.06537	up	Piroximone	#N/A	#N/A
NP vs EP	S19979682	0.060749	-4.041	0.026403	2.05622	up	Hydrolyzed fumonisin b1	C19805	#N/A
NP vs EP	MReference-198	0.090132	-3.4718	0.0085749	2.03608	up	3-hydroxyanthranilic acid	C00632	HMDB0001476
NP vs EP	S59352	9.2296	3.2063	0.0022554	2.02303	down	Azelnidipine	#N/A	#N/A
NP vs EP	S30778480	0.091732	-3.4464	0.013167	2.02029	up	N-phenylacetyl pyroglutamic acid	#N/A	HMDB0059782
NP vs EP	S8054323	0.11371	-3.1366	0.039604	2.01914	up	5'-hydroxy thalidomide	#N/A	HMDB0013870
NP vs EP	S147033	0.096357	-3.3755	0.0054594	2.01083	up	Dolichotheline	C16696	#N/A
NP vs EP	S30791935	0.14505	-2.7854	0.042395	2.00559	up	Dihydrozeatin-o-glucoside	C16448	#N/A
NP vs EP	S135089	0.069604	-3.8447	0.01663	1.99632	up	Pralnacasan	#N/A	#N/A
NP vs EP	S24823036	0.086127	-3.5374	0.04896	1.98927	up	(2r)-3-hydroxy-2-(pentanoyloxy)propyl 2-(trimethylammonio)ethyl phosphate	#N/A	#N/A
NP vs EP	S142721	6.3558	2.6681	0.0048327	1.98315	down	Desmethylazelastine	#N/A	HMDB0060534
NP vs EP	S389497	0.08191	-3.6098	0.010079	1.97632	up	L-Lysine 1,6-lactam	C02837	#N/A
NP vs EP	S37707	0.1371	-2.8667	0.016485	1.96246	up	7,8-dihydroxy-9,10-epoxy-7,8,9,10-tetrahydrobenzo(a)pyrene	C14853	HMDB0062470
NP vs EP	S2045	8.1469	3.0262	0.0081095	1.95876	down	Amantadine	C06818	HMDB0015051
NP vs EP	S4884873	5.3296	2.414	0.010933	1.9404	down	Lasiocarpine	C10341	#N/A
NP vs EP	S62805	0.065211	-3.9387	0.037541	1.91874	up	Acetylhistamine	C05135	HMDB0013253
NP vs EP	S18406	0.1144	-3.1279	0.016794	1.91264	up	Phenylacetylglycine dimethylamide	C12958	#N/A
NP vs EP	S13118	0.13689	-2.869	0.027648	1.90098	up	Deoxyuridine	C00526	HMDB0000012
NP vs EP	S30778514	12.949	3.6948	0.039364	1.89755	down	Sinapinic acid-o-sulphate	#N/A	#N/A
NP vs EP	MReference-205	0.12426	-3.0085	0.0099261	1.8914	up	3-hydroxypicolinic acid	C18620	HMDB0013188
NP vs EP	MReference-6185	0.18685	-2.4201	0.0020239	1.88562	up	Β-cortolone	#N/A	#N/A
NP vs EP	S58625	0.16032	-2.641	0.021586	1.87677	up	4-nitrophenyl-beta-d-galactoside	C04452	#N/A
NP vs EP	S30790991	0.15322	-2.7063	0.010318	1.86643	up	4-(nitrosoamino)-1-(3-pyridinyl)-1-butanol	C19581	HMDB0062443
NP vs EP	S11267158	4.5638	2.1903	0.038186	1.85521	down	5-formiminotetrahydrofolic acid	#N/A	HMDB0001534
NP vs EP	S74852585	0.15312	-2.7073	0.03045	1.85452	up	N-[(4-methoxy-1-benzofuran-5-yl)carbonyl]glycine	#N/A	HMDB0129408
NP vs EP	S135060	12.169	3.6052	0.034458	1.85262	down	Merimepodib	#N/A	#N/A
NP vs EP	S30777652	0.084166	-3.5706	0.046203	1.83208	up	4-(2-hydroxyethyl)phenyl hydrogen sulfate	#N/A	HMDB0041785
NP vs EP	S15246	0.20764	-2.2678	6.41e-06	1.83056	up	Etoglucid	C19537	#N/A
NP vs EP	MReference-2868	0.073185	-3.7723	0.042221	1.82942	up	Carbendazim	C10897	HMDB0031769
NP vs EP	S2076	0.15129	-2.7247	0.02351	1.81783	up	Amlexanox	#N/A	HMDB0015160
NP vs EP	S16739162	0.2173	-2.2022	0.0012676	1.81754	up	Haloprogesterone	#N/A	#N/A
NP vs EP	S9702119	8.4529	3.0795	0.018511	1.81012	down	Diclocymet	C18518	#N/A
NP vs EP	S28639179	0.21477	-2.2191	0.00015449	1.7806	up	(5z,8z)-tetradecadienoylcarnitine	#N/A	#N/A
NP vs EP	S24842637	5.5834	2.4811	0.017369	1.76105	down	4-{(e)-2-[(2r,4r)-2-(4-hydroxyphenyl)-7-methoxy-3,4-dihydro-2h-chromen-4-yl]vinyl}phenol	#N/A	#N/A
NP vs EP	S2891	0.16762	-2.5767	0.0058226	1.76024	up	Nonivamide	#N/A	HMDB0029846
NP vs EP	S390957	0.23958	-2.0614	0.0099072	1.75709	up	Paeoniflorin	C09959	#N/A
NP vs EP	S4445149	0.15444	-2.6949	0.025966	1.75706	up	Ellagic acid	C10788	HMDB0002899
NP vs EP	S10608298	0.16004	-2.6435	0.046473	1.74578	up	His-pro	#N/A	#N/A
NP vs EP	S1901	0.15678	-2.6732	0.011099	1.73971	up	Acebutolol	C06803	HMDB0015324
NP vs EP	S58170415	4.8484	2.2775	0.01054	1.73927	down	4-vinylguaiacol sulfate	#N/A	HMDB0127980
NP vs EP	S6243	0.22554	-2.1486	0.0020203	1.73681	up	Hoggar	#N/A	#N/A
NP vs EP	S155641	4.2502	2.0875	0.010835	1.72657	down	3-(sulfooxy)-l-tyrosine	#N/A	HMDB0002028
NP vs EP	S4133	0.18045	-2.4704	0.023997	1.72345	up	DEET	C10935	#N/A
NP vs EP	S4445261	0.23579	-2.0845	0.00048765	1.70609	up	10-deoxymethynolide	C11993	#N/A
NP vs EP	S410660	0.19946	-2.3258	0.034022	1.68739	up	(-)-Epiafzelechin 3-o-gallate	#N/A	HMDB0038846
NP vs EP	BGI85	7.8839	2.9789	0.048209	1.68732	down	3,5-diiodo-l-tyrosine	C01060	HMDB0003474
NP vs EP	S72581	4.1573	2.0557	0.0026002	1.68372	down	P-nitrophenyl sulfate	#N/A	HMDB0006492
NP vs EP	S18027	4.5485	2.1854	0.0046634	1.68356	down	Chloralodol	#N/A	#N/A
NP vs EP	S4477686	0.25597	-1.966	0.00068652	1.6795	up	5-hydroxy-6-isobutyryl-8,8-dimethyl-4-phenyl-2h,8h-pyrano[2,3-f]chromen-2-one	#N/A	HMDB0035876
NP vs EP	MReference-195	0.24424	-2.0336	0.0037566	1.67031	up	Dehydroepiandrosterone	C01227	HMDB0000077
NP vs EP	S4742	3.7213	1.8958	0.0486	1.66799	down	Probenecid	C07372	HMDB0015166
NP vs EP	S117134	0.13558	-2.8828	0.048467	1.65521	up	N1,n12-diacetylspermine	C03413	HMDB0002172
NP vs EP	S9897916	4.4632	2.1581	0.0029683	1.64612	down	Avenanthramide C	#N/A	HMDB0038576
NP vs EP	S19007333	3.7971	1.9249	0.0040235	1.63637	down	(2e)-2-(methoxyimino)-n-methyl-2-{2-[(e)-({1-[3-(trifluoromethyl)phenyl]ethoxy}imino)methyl]phenyl}acetamide	#N/A	HMDB0036028
NP vs EP	S13002	0.15928	-2.6504	0.038004	1.63582	up	N-Nitrosopyrrolidine	C19285	HMDB0031642
NP vs EP	S109042	0.27098	-1.8838	0.0042542	1.6302	up	Mebicar	#N/A	#N/A
NP vs EP	S3000	0.17958	-2.4773	0.037918	1.62065	up	Metamizole	#N/A	#N/A
NP vs EP	S8087481	0.25948	-1.9463	0.042493	1.61991	up	Tivozanib	#N/A	#N/A
NP vs EP	S3964	0.19988	-2.3228	0.017541	1.61356	up	Methocarbamol	#N/A	HMDB0014567
NP vs EP	S28423	0.28055	-1.8337	0.0016165	1.61154	up	4,4'-propylenebis(2,6-piperazinedione)	#N/A	#N/A
NP vs EP	S390192	0.24152	-2.0498	0.018061	1.6015	up	Gynocardin	C08331	HMDB0029913
NP vs EP	S102690	3.6466	1.8666	0.00096259	1.59705	down	Dihydroxyindole	C05578	HMDB0004058
NP vs EP	S30208	0.29403	-1.766	0.0053813	1.57965	up	2-isobutyl-3-methoxypyrazine	#N/A	HMDB0031860
NP vs EP	S4678162	0.17384	-2.5241	0.028297	1.57855	up	Furomine	#N/A	#N/A
NP vs EP	S24808178	3.5905	1.8442	0.001132	1.57836	down	3-(7'-methylthio)heptylmalic acid	C17231	#N/A
NP vs EP	S8223249	0.31403	-1.671	1.28e-08	1.57549	up	Carduusyne b	#N/A	#N/A
NP vs EP	S110805884	0.30966	-1.6912	0.00011108	1.57361	up	(2r)-3-(hexadecyloxy)-2-hydroxypropyl methyl hydrogen phosphate	#N/A	#N/A
NP vs EP	S8266022	3.2224	1.6881	0.026861	1.57355	down	Galunisertib	#N/A	#N/A
NP vs EP	S389673	0.30244	-1.7253	0.0006249	1.55781	up	4-methylene-2-oxoglutarate	C06035	HMDB0037759
NP vs EP	S74291	0.29519	-1.7603	0.0056249	1.53582	up	1-ebio	C13840	#N/A
NP vs EP	S30791307	4.6625	2.2211	0.042353	1.53059	down	2-{[(3alpha,5beta,7alpha,8xi,12alpha)-3,7,12-trihydroxy-24-oxocholan-24-yl]amino}ethyl hydrogen sulfate	#N/A	#N/A
NP vs EP	S102899	3.485	1.8011	0.034562	1.52127	down	alpha-Hydroxymetoprolol	#N/A	HMDB0060994
NP vs EP	S4921755	3.0599	1.6135	0.001192	1.51889	down	Dihydroxymethylfuratrizine	C19289	#N/A
NP vs EP	S22786	4.0204	2.0074	0.025576	1.51227	down	Fenestrel	#N/A	#N/A
NP vs EP	S21243783	0.3264	-1.6153	0.00080228	1.49984	up	Acetylcarnitine	#N/A	#N/A
NP vs EP	MReference-1285	2.8786	1.5254	5.56e-05	1.49661	down	Gibberellin a4	C11864	#N/A
NP vs EP	S17589967	0.38613	-1.3728	0.044131	1.4914	up	Danegaptide	#N/A	#N/A
NP vs EP	S7677	0.31955	-1.6459	0.0030313	1.4827	up	Cyclohexylamine	C00571	HMDB0031404
NP vs EP	S388450	3.0931	1.6291	0.0059571	1.48196	down	Pretyrosine	C00826	#N/A
NP vs EP	S9817	0.31569	-1.6634	0.01489	1.48188	up	Binapacryl	C19022	#N/A
NP vs EP	S149914	0.34976	-1.5156	0.0022413	1.47961	up	5-o-methyl embelin	C10373	HMDB0040867
NP vs EP	S9784372	3.6092	1.8517	0.016013	1.47941	down	2,3,5,6-tetrafluoro-4-methylbenzyl 2,2-dimethyl-3-[(1e)-1-propen-1-yl]cyclopropanecarboxylate	#N/A	#N/A
NP vs EP	S13625	0.32171	-1.6362	0.0029351	1.47897	up	3-methylcyclopentene	#N/A	HMDB0031544
NP vs EP	S3678858	0.27064	-1.8855	0.030233	1.47406	up	(1e)-1-[2-(2,6-dicarboxy-2,3-dihydro-4(1h)-pyridinylidene)ethylidene]-2-pyrrolidiniumcarboxylate	C08549	HMDB0029386
NP vs EP	S119692	3.8823	1.9569	0.033713	1.46876	down	Cystathionine ketimine	#N/A	HMDB0002015
NP vs EP	S55860	3.0744	1.6203	0.041386	1.46128	down	(S)-3-Methylthiohexyl acetate	#N/A	HMDB0032427
NP vs EP	S1448	0.34752	-1.5248	0.04018	1.44968	up	2,4-dinitrophenol	C02496	#N/A
NP vs EP	S24693148	0.37074	-1.4315	0.005159	1.4374	up	(2r)-3-(heptanoyloxy)-2-hydroxypropyl 2-(trimethylammonio)ethyl phosphate	#N/A	#N/A
NP vs EP	S5120	3.1327	1.6474	0.021588	1.43065	down	Vorinostat	#N/A	HMDB0015568
NP vs EP	S553166	0.3433	-1.5425	0.0076236	1.42768	up	Trans-anethole	C10428	#N/A
NP vs EP	MReference-1182	0.36075	-1.4709	0.00079801	1.42159	up	Dodecanedioic acid	C02678	HMDB0000623
NP vs EP	S389308	0.36379	-1.4588	0.0068008	1.41932	up	2-ammonio-4-{4-[(2s)-2-ammonio-2-carboxylatoethyl]-1h-imidazol-2-yl}butanoate	#N/A	HMDB0011655
NP vs EP	S110375	0.35448	-1.4962	0.0049188	1.40616	up	N,n-dimethylarginine	C03626	HMDB0001539
NP vs EP	S141	0.35868	-1.4793	0.015264	1.40549	up	5-hydroxy-dl-tryptophan	C01017	#N/A
NP vs EP	S30776594	0.35152	-1.5083	0.0060086	1.38212	up	2-oxo-3-(phosphonooxy)propyl decanoate	#N/A	HMDB0011675
NP vs EP	S2866	2.6371	1.399	0.002445	1.36351	down	Deferiprone	#N/A	#N/A
NP vs EP	MReference-9847	0.41265	-1.277	0.00022523	1.36178	up	2,3-dinor prostaglandin e1	#N/A	#N/A
NP vs EP	S77872	2.8857	1.5289	0.013019	1.35141	down	Tebufenpyrad	C11126	#N/A
NP vs EP	S21078	0.33602	-1.5734	0.028325	1.35071	up	Guaiacol sulfate	#N/A	HMDB0060013
NP vs EP	S24808180	2.513	1.3294	0.0016304	1.3405	down	3-(6'-methylthio)hexylmalic acid	C17227	#N/A
NP vs EP	S5655	0.41121	-1.282	0.012481	1.33854	up	Tetrahydrocortisol	C05472	HMDB0000949
NP vs EP	S31718	0.34986	-1.5151	0.039444	1.33667	up	Dinitramine	C18785	#N/A
NP vs EP	S4945213	2.7668	1.4682	0.021464	1.33173	down	trans-Zeatin riboside	C16431	#N/A
NP vs EP	S97217	2.3818	1.2521	0.0039859	1.3305	down	Lacinilene c 7-methyl ether	C09695	#N/A
NP vs EP	S13869414	2.3922	1.2584	0.042049	1.3225	down	4-methoxyaniline	C19326	HMDB0029300
NP vs EP	S55158	0.35263	-1.5038	0.034941	1.31086	up	Bayer e 39 soluble	C19333	#N/A
NP vs EP	BGI524	0.41712	-1.2615	0.01219	1.30555	up	Suberic acid	C08278	HMDB0000893
NP vs EP	MReference-2914	2.3274	1.2187	0.0040681	1.299	down	Mono(2-ethylhexyl) phthalate (mehp)	C03343	HMDB0013248
NP vs EP	S82848	2.4529	1.2945	0.0072021	1.2855	down	Pyrazosulfuron-ethyl	C18444	#N/A
NP vs EP	S1072	2.2072	1.1422	0.00088407	1.28165	down	Spermine	C00750	HMDB0001256
NP vs EP	S391313	0.39963	-1.3233	0.038064	1.28047	up	Valeroidine	C10869	#N/A
NP vs EP	S388960	0.41007	-1.286	0.029286	1.27695	up	1-(beta-d-ribofuranosyl)-1,2-dihydropyrimidine	#N/A	#N/A
NP vs EP	S5988	0.46222	-1.1133	0.0015066	1.2632	up	Gliotoxin	C10595	#N/A
NP vs EP	S76800	2.1514	1.1052	0.00098731	1.26209	down	4-(heptyloxy)benzoic acid	C14274	#N/A
NP vs EP	S10179688	0.44309	-1.1743	0.0069239	1.26062	up	N,n-diacetyllegionaminic acid	C20418	#N/A
NP vs EP	S35032809	0.47156	-1.0845	0.044827	1.2462	up	4-hydroxyprolyltryptophan	#N/A	HMDB0028874
NP vs EP	S1207	2.5219	1.3345	0.028336	1.24584	down	Vanillyl mandelic acid	C05584	HMDB0133489
NP vs EP	S4519192	0.43024	-1.2168	0.016805	1.22975	up	(z)-hex-3-enyl benzoate	#N/A	HMDB0033379
NP vs EP	S27022359	0.38608	-1.373	0.039919	1.22678	up	Curvulalide	#N/A	#N/A
NP vs EP	S26384876	0.43095	-1.2144	0.016989	1.22446	up	Militarinone a	C12333	#N/A
NP vs EP	MReference-3242	0.48745	-1.0367	0.025724	1.21867	up	Trans,trans-2,4-heptadienal	#N/A	#N/A
NP vs EP	S6663	0.44172	-1.1788	0.014084	1.21481	up	2,6-Di-tert-butyl-4-hydroxymethylphenol	#N/A	HMDB0032048
NP vs EP	S31150606	2.1665	1.1154	0.010211	1.21209	down	(2E,7R)-7-[(3,6-Dideoxy-α-L-arabino-hexopyranosyl)oxy]-2-octenoic acid	#N/A	#N/A
NP vs EP	S4444769	2.0345	1.0247	0.00086186	1.21169	down	(3ar,4s,6z,10z,11ar)-6,10-bis(hydroxymethyl)-3-methylene-2-oxo-2,3,3a,4,5,8,9,11a-octahydrocyclodeca[b]furan-4-yl 2-methylpropanoate	C09290	#N/A
NP vs EP	S26331459	2.1703	1.1179	0.0077905	1.2071	down	Carbapenem mm22383	C17398	#N/A
NP vs EP	S8663	0.47195	-1.0833	0.0088354	1.20462	up	(4-ethoxyphenyl)urea	C19415	HMDB0032565
NP vs EP	S3806481	0.43424	-1.2034	0.020586	1.19773	up	P-cresylsulfate	#N/A	HMDB0011635
NP vs EP	S16521	0.48251	-1.0514	0.015554	1.19635	up	Hexaethylene glycol	#N/A	HMDB0061822
NP vs EP	S86081	2.086	1.0608	0.016064	1.18947	down	Dibutyl malate	#N/A	HMDB0031696
NP vs EP	S389575	0.40501	-1.304	0.049565	1.18157	up	Pregnane-3,20-dione	C03681	HMDB0003759
NP vs EP	S4308	0.42687	-1.2281	0.023473	1.17982	up	Nevirapine	C07263	HMDB0014383
NP vs EP	BGI162	0.38158	-1.3899	0.041984	1.17431	up	Azelaic acid	C08261	HMDB0000784
NP vs EP	S24846830	0.49034	-1.0282	0.0074088	1.16811	up	(1r,2s)-2-bromo-4-[(2e,4r)-4-(2,2-dimethyl-6-methylenecyclohexyl)-4-hydroxy-2-buten-2-yl]-1-methylcyclohexanol	#N/A	#N/A
NP vs EP	S19092	2.0192	1.0138	0.016356	1.16685	down	Tybamate	#N/A	#N/A
NP vs EP	S2466	2.1135	1.0796	0.011668	1.16373	down	Carbinoxamine	C06871	HMDB0014886
NP vs EP	S323081	0.44748	-1.1601	0.045113	1.16334	up	Spinacine	#N/A	HMDB0029873
NP vs EP	S4516	0.3899	-1.3588	0.043333	1.16169	up	Panthenol	C05944	HMDB0004231
NP vs EP	S15401	2.0304	1.0218	0.025876	1.16148	down	Bamifylline	#N/A	#N/A
NP vs EP	S39202	2.0136	1.0097	0.0050428	1.14455	down	Alizapride	#N/A	HMDB0015494
NP vs EP	S2378	2.0111	1.008	0.046065	1.14278	down	Bunazosin	#N/A	#N/A
NP vs EP	S13837303	2.0836	1.0591	0.014102	1.13198	down	Diethyl phthalate	C14175	HMDB0094660
NP vs EP	S4445068	2.084	1.0593	0.025216	1.09669	down	Symphytine	C10409	#N/A
NP vs EP	S20080	0.49783	-1.0063	0.027567	1.04828	up	Cyclohexaneacetic acid	#N/A	HMDB0031403
NP vs MP	MReference-4910	0.00071469	-10.45	2.11e-10	3.28006	up	(+/-)-cp 47,497-c7-hydroxy metabolite	#N/A	#N/A
NP vs MP	MReference-552	0.0022619	-8.7883	1.77e-08	3.01424	up	Pregnenolone	C01953	HMDB0000253
NP vs MP	S29341560	0.0024803	-8.6553	1.14e-08	2.98664	up	N-oleoyl-l-serine	#N/A	#N/A
NP vs MP	S9441534	0.0039319	-7.9906	2.24e-07	2.88441	up	Cardanol triene	#N/A	#N/A
NP vs MP	S4445367	0.0034096	-8.1962	7.24e-06	2.84866	up	(2e)-2,5-dichloro-4-oxo-2-hexenedioic acid	C12835	HMDB0060363
NP vs MP	S4576532	0.0050315	-7.6348	2.17e-07	2.80293	up	Trandolaprilat	C21515	HMDB0060583
NP vs MP	S390585	0.0076244	-7.0352	1.68e-05	2.74884	up	(14r)-3beta,5,6beta,10,16-pentahydroxygrayanotoxan-14-yl acetate	C09103	#N/A
NP vs MP	S65266	0.0065786	-7.248	9.71e-09	2.73472	up	Nomilin	C08773	HMDB0035772
NP vs MP	S4446214	0.0079912	-6.9674	2.06e-07	2.69124	up	(5z,9alpha,11alpha,13e,15s)-11-acetoxy-9,15-dihydroxyprosta-5,13-dien-1-oic acid	#N/A	#N/A
NP vs MP	MReference-287	0.0094738	-6.7218	2.55e-07	2.64301	up	17α-hydroxyprogesterone	C01176	HMDB0000374
NP vs MP	S4486264	0.0095226	-6.7144	3.87e-08	2.63574	up	Sunitinib	#N/A	HMDB0015397
NP vs MP	S9914115	0.0045973	-7.765	0.00071891	2.62906	up	N1-(2,4-dimethoxybenzyl)-n2-[2-(pyridin-2-yl)ethyl]oxalamide	#N/A	HMDB0032224
NP vs MP	MReference-340	0.015004	-6.0586	1.12e-07	2.48369	up	Capsaicin	C06866	HMDB0002227
NP vs MP	MReference-4733	0.018352	-5.7679	3.65e-08	2.44032	up	U-44069	#N/A	#N/A
NP vs MP	S4445129	0.011661	-6.4222	0.0053724	2.40074	up	Casimiroedine	C10577	HMDB0030274
NP vs MP	S30778480	0.016795	-5.8958	0.00029253	2.38783	up	N-phenylacetyl pyroglutamic acid	#N/A	HMDB0059782
NP vs MP	S5657	0.027056	-5.2079	2.06e-09	2.31787	up	Tetrahydrocortisone	C05470	HMDB0000903
NP vs MP	S389575	0.027817	-5.1679	4.07e-08	2.3007	up	Pregnane-3,20-dione	C03681	HMDB0003759
NP vs MP	S110805884	0.035682	-4.8087	6.61e-08	2.23134	up	(2r)-3-(hexadecyloxy)-2-hydroxypropyl methyl hydrogen phosphate	#N/A	#N/A
NP vs MP	S28639179	0.035553	-4.8139	1.77e-07	2.22897	up	(5z,8z)-tetradecadienoylcarnitine	#N/A	#N/A
NP vs MP	S154052	0.035567	-4.8133	0.00022595	2.22427	up	Bifenazate	C18589	#N/A
NP vs MP	S391313	0.037487	-4.7375	0.00020587	2.18713	up	Valeroidine	C10869	#N/A
NP vs MP	S5962	0.042198	-4.5667	0.00022196	2.17159	up	Cycloheximide	C06685	#N/A
NP vs MP	S168455	0.050764	-4.3	0.0017098	2.1615	up	2-amino-4-{6-[(3-methyl-2-buten-1-yl)amino]-3h-purin-3-yl}butanoic acid	C01804	#N/A
NP vs MP	S4110	0.043024	-4.5387	1.26e-05	2.15677	up	Moxisylyte	#N/A	#N/A
NP vs MP	MReference-6185	0.046017	-4.4417	4.23e-05	2.15552	up	Β-cortolone	#N/A	#N/A
NP vs MP	S16735689	0.02508	-5.3173	0.0029249	2.12186	up	Azidocillin	#N/A	HMDB0015685
NP vs MP	S9186651	0.054779	-4.1902	0.00066212	2.11165	up	12-trans-hydroxy juvenile hormone iii	C16508	#N/A
NP vs MP	S4445261	0.045213	-4.4671	1.11e-05	2.11006	up	(+)-10-deoxymethynolide	C11993	#N/A
NP vs MP	S4884873	16.897	4.0787	0.00042728	2.07464	down	Lasiocarpine	C10341	#N/A
NP vs MP	S9048411	0.03304	-4.9196	0.0015702	2.07137	up	Myxochelin b	C12221	#N/A
NP vs MP	S59192	0.022062	-5.5023	0.013739	2.06665	up	Tretoquinol	#N/A	#N/A
NP vs MP	S30790991	0.035804	-4.8037	0.0049149	2.0627	up	4-(nitrosoamino)-1-(3-pyridinyl)-1-butanol	C19581	HMDB0062443
NP vs MP	S4519192	0.053196	-4.2325	2.82e-05	2.06103	up	(z)-hex-3-enyl benzoate	#N/A	HMDB0033379
NP vs MP	S49907	0.044454	-4.4915	0.00058008	2.05884	up	Piroximone	#N/A	#N/A
NP vs MP	S51700	0.065563	-3.931	0.0062985	2.0517	up	(+)-flesinoxan	#N/A	#N/A
NP vs MP	MReference-195	0.062906	-3.9907	8.11e-06	2.04099	up	Dehydroepiandrosterone (dhea)	C01227	HMDB0000077
NP vs MP	S24842637	16.951	4.0833	0.0049819	2.02832	down	4-{(e)-2-[(2r,4r)-2-(4-hydroxyphenyl)-7-methoxy-3,4-dihydro-2h-chromen-4-yl]vinyl}phenol	#N/A	#N/A
NP vs MP	S393816	0.02399	-5.3814	0.0078549	2.02428	up	(+)-allo-octopine	C06655	#N/A
NP vs MP	S10128567	36.979	5.2086	0.022201	2.02299	down	Actodigin	#N/A	#N/A
NP vs MP	S30896	0.079524	-3.6525	0.0014151	1.95907	up	Ripazepam	C19518	#N/A
NP vs MP	BGI321	0.054321	-4.2023	0.0099646	1.94197	up	Indole-3-acetamide	C02693	HMDB0029739
NP vs MP	MReference-2868	0.050547	-4.3062	0.0031623	1.93318	up	Carbendazim	C10897	HMDB0031769
NP vs MP	S9479456	0.069058	-3.8561	0.031249	1.93154	up	Deoxypyridinoline	#N/A	HMDB0000569
NP vs MP	S30777652	0.02161	-5.5321	0.033121	1.92939	up	4-(2-hydroxyethyl)phenyl hydrogen sulfate	#N/A	HMDB0041785
NP vs MP	S3824	0.058848	-4.0869	0.028523	1.92186	up	Losartan	C07072	HMDB0014816
NP vs MP	S402967	7.1385	2.8356	0.028966	1.91424	down	Phylloflavan	#N/A	#N/A
NP vs MP	MReference-553	0.084372	-3.5671	1.12e-06	1.91216	up	Progesterone	C00410	HMDB0001830
NP vs MP	S35031958	17.23	4.1068	0.040806	1.91152	down	1-(beta-d-glucopyranuronosyl)-3-{1-hydroxy-4-[methyl(nitroso)amino]butyl}pyridinium	#N/A	HMDB0060498
NP vs MP	S13394133	0.089151	-3.4876	0.0036113	1.91006	up	Desmethylolanzapine	#N/A	HMDB0060959
NP vs MP	S363983	0.068777	-3.8619	0.00057049	1.90975	up	2-amino-1,2-bis(4-chlorophenyl)ethanol	C15427	#N/A
NP vs MP	S389308	0.085646	-3.5455	3.21e-05	1.90926	up	2-ammonio-4-{4-[(2s)-2-ammonio-2-carboxylatoethyl]-1h-imidazol-2-yl}butanoate	#N/A	HMDB0011655
NP vs MP	S61138	0.07083	-3.8195	0.012617	1.89952	up	Perfluorononanoic acid	#N/A	HMDB0061739
NP vs MP	S11267158	8.1287	3.023	0.017757	1.89948	down	5-formiminotetrahydrofolic acid	#N/A	HMDB0001534
NP vs MP	S147055	0.088466	-3.4987	3.74e-06	1.88516	up	10-gingerol	C17496	HMDB0033616
NP vs MP	MReference-2777	25.028	4.6455	0.023246	1.88415	down	4-tert-amylphenol	C14205	HMDB0013825
NP vs MP	S22498	0.046904	-4.4142	0.013872	1.88354	up	Zalcitabine	C07207	HMDB0015078
NP vs MP	S5655	0.092468	-3.4349	2.78e-05	1.87745	up	Tetrahydrocortisol	C05472	HMDB0000949
NP vs MP	S7822150	0.037735	-4.7279	0.026658	1.87546	up	4-acetamido-2-amino-6-nitrotoluene	C16420	HMDB0060384
NP vs MP	S4874	17.607	4.1381	0.0090256	1.87516	down	Repirinast	#N/A	#N/A
NP vs MP	MReference-525	0.09741	-3.3598	0.0023458	1.87107	up	Nornicotine	C06524	HMDB0001126
NP vs MP	S54572	0.048785	-4.3574	0.013397	1.86542	up	Ritolukast	#N/A	#N/A
NP vs MP	S148552	0.036646	-4.7702	0.0080723	1.8612	up	Hydroxyprogesterone caproate	C08148	#N/A
NP vs MP	S113371269	0.10619	-3.2353	0.00036808	1.85625	up	(4r)-4-{[3,6-dideoxy-4-o-(4-hydroxybenzoyl)-alpha-l-arabino-hexopyranosyl]oxy}pentanoic acid	#N/A	#N/A
NP vs MP	S98408	0.096427	-3.3744	0.00012726	1.85528	up	Ethylvanillin propylene glycol acetal	#N/A	HMDB0036203
NP vs MP	MReference-2385	0.094746	-3.3998	0.0030733	1.84906	up	Pilocarpine	C07474	HMDB0015217
NP vs MP	S9817	0.10088	-3.3093	0.00017536	1.83933	up	Binapacryl	C19022	#N/A
NP vs MP	S35032809	0.089597	-3.4804	0.0017905	1.83713	up	4-hydroxyprolyltryptophan	#N/A	HMDB0028874
NP vs MP	S388576	0.12442	-3.0067	0.011603	1.82989	up	6-hydroxypseudooxynicotine	C01297	HMDB0240264
NP vs MP	S17229620	0.048251	-4.3733	0.023834	1.82802	up	Aderbasib	#N/A	#N/A
NP vs MP	S3128372	8.0082	3.0015	0.018082	1.82483	down	1,1'-ethylidenebis(tryptophan)	#N/A	HMDB0034899
NP vs MP	S3678858	0.083385	-3.5841	0.002438	1.8122	up	(1e)-1-[2-(2,6-dicarboxy-2,3-dihydro-4(1h)-pyridinylidene)ethylidene]-2-pyrrolidiniumcarboxylate	C08549	HMDB0029386
NP vs MP	S30778617	0.12017	-3.0568	0.023151	1.80935	up	7-[3-(ethylamino)phenyl]pyrazolo[1,5-a]pyrimidine-3-carbonitrile	#N/A	HMDB0061055
NP vs MP	S37707	0.1166	-3.1003	0.0035722	1.80869	up	7,8-dihydroxy-9,10-epoxy-7,8,9,10-tetrahydrobenzo(a)pyrene	C14853	HMDB0062470
NP vs MP	S390164	0.11435	-3.1285	0.00085638	1.80756	up	1-(2-deoxy-5-o-phosphono-beta-d-erythro-pentofuranosyl)-1,2-dihydropyrimidine	#N/A	#N/A
NP vs MP	MReference-9847	0.10464	-3.2566	2.29e-05	1.80588	up	2,3-dinor prostaglandin e1	#N/A	#N/A
NP vs MP	S393260	0.059957	-4.0599	0.0051539	1.79707	up	D-benzylpenicilloic acid	C16672	#N/A
NP vs MP	S83301	15.746	3.9769	0.017021	1.79655	down	Monocerin	C09953	#N/A
NP vs MP	S19331	9.0926	3.1847	0.00037997	1.77223	down	Cu8460000	#N/A	HMDB0029648
NP vs MP	S24844454	6.2793	2.6506	0.033373	1.76426	down	5,7-dihydroxy-2-(4-hydroxyphenyl)-8-(3-methyl-2-buten-1-yl)-4-oxo-4h-chromen-3-yl 6-deoxy-alpha-l-erythro-hexopyranoside	#N/A	#N/A
NP vs MP	S5300	0.10279	-3.2822	0.00060923	1.7595	up	3122	#N/A	#N/A
NP vs MP	S4476882	0.058417	-4.0975	0.010596	1.75207	up	1-(4-hydroxy-3-methoxyphenyl)-3,5-diacetoxyoctane	#N/A	HMDB0039132
NP vs MP	S30753	0.11044	-3.1786	0.0009401	1.74545	up	Iprobenfos	C15230	HMDB0031768
NP vs MP	S168247	6.4294	2.6847	0.024455	1.73996	down	Phellamurin	C09808	#N/A
NP vs MP	S92439	7.6477	2.935	0.041198	1.73714	down	P-gal	C02578	#N/A
NP vs MP	S25948207	0.076383	-3.7106	0.0052246	1.73305	up	Dasolampanel	#N/A	#N/A
NP vs MP	S3000	0.10593	-3.2388	0.0015726	1.72617	up	Metamizole	#N/A	#N/A
NP vs MP	S4768	0.1215	-3.041	0.0044857	1.70939	up	Propazine	C14312	#N/A
NP vs MP	S390954	0.13581	-2.8803	0.00081362	1.70854	up	8169012	C09955	HMDB0029399
NP vs MP	S4332	9.1102	3.1875	0.00095014	1.70693	down	Nifenazone	#N/A	#N/A
NP vs MP	S59142	0.07764	-3.6871	0.021335	1.70666	up	Etofamide	#N/A	#N/A
NP vs MP	S4742	5.2084	2.3808	0.02829	1.69844	down	Probenecid	C07372	HMDB0015166
NP vs MP	S135089	0.06637	-3.9133	0.0099716	1.69825	up	Pralnacasan	#N/A	#N/A
NP vs MP	S16568336	0.06157	-4.0216	0.045075	1.6972	up	Lys-asn	#N/A	#N/A
NP vs MP	S159162	0.12696	-2.9775	0.0053424	1.69029	up	4-(methylnitrosamino)-1-(3-pyridyl)-1-butanol glucuronide	C19605	HMDB0060383
NP vs MP	S142721	5.1867	2.3748	0.013911	1.6896	down	Desmethylazelastine	#N/A	HMDB0060534
NP vs MP	S147033	0.11329	-3.1419	0.0017474	1.68649	up	Dolichotheline	C16696	#N/A
NP vs MP	S2297683	7.7479	2.9538	0.0064104	1.68357	down	Thiophanate-methyl	C14432	#N/A
NP vs MP	S2891	0.094503	-3.4035	0.0039658	1.67939	up	Nonivamide	#N/A	HMDB0029846
NP vs MP	S3770715	12.704	3.6672	0.015087	1.67735	down	Threonylserine	#N/A	HMDB0029070
NP vs MP	S4133	0.069089	-3.8554	0.012675	1.67727	up	Deet	C10935	#N/A
NP vs MP	S389673	0.13217	-2.9196	0.00053588	1.67219	up	4-methylene-2-oxoglutarate	C06035	HMDB0037759
NP vs MP	S1448	0.13989	-2.8376	0.0061007	1.67074	up	2,4-dinitrophenol	C02496	#N/A
NP vs MP	S1361783	0.163	-2.617	0.0079913	1.66326	up	1872050	#N/A	HMDB0013267
NP vs MP	S8663	0.14695	-2.7666	0.00010775	1.66102	up	(4-ethoxyphenyl)urea	C19415	HMDB0032565
NP vs MP	S24844745	6.0757	2.6031	0.020074	1.66016	down	5,7-dihydroxy-8-(3-hydroxy-3-methylbutyl)-2-(4-methoxyphenyl)-4-oxo-4h-chromen-3-yl 6-deoxy-alpha-l-erythro-hexopyranoside	#N/A	#N/A
NP vs MP	S1207	8.1298	3.0232	0.0005723	1.65968	down	Vanillyl mandelic acid	C05584	HMDB0133489
NP vs MP	S62805	0.12445	-3.0063	0.0044891	1.65905	up	Acetylhistamine	C05135	HMDB0013253
NP vs MP	S149914	0.14827	-2.7537	0.00033229	1.65058	up	5-o-methyl embelin	C10373	HMDB0040867
NP vs MP	MReference-6586	0.13566	-2.8819	0.00051597	1.64771	up	Citral	C01499	HMDB0035078
NP vs MP	S33326	0.18308	-2.4495	0.027937	1.64608	up	Procymidone	C10986	#N/A
NP vs MP	S76046	6.3403	2.6646	0.014391	1.64593	down	Asperuloside	C09769	#N/A
NP vs MP	S28533122	0.20603	-2.2791	0.022038	1.64582	up	4-nitro-6-oxohepta-2,4-dienedioic acid	C20367	#N/A
NP vs MP	S75650	5.7898	2.5335	0.014007	1.64421	down	Biotinamide	C01893	HMDB0001458
NP vs MP	S359	7.0085	2.8091	0.0010474	1.64399	down	Mu-ac	C03837	HMDB0032989
NP vs MP	S63018	0.14963	-2.7405	3.6e-05	1.63855	up	8-hydroxyoctanoic acid	#N/A	HMDB0061914
NP vs MP	S8374147	0.14416	-2.7943	0.0048249	1.63679	up	(s)-2-hydrazino-3-(4-hydroxy-3-methoxyphenyl)-2-methylpropionic acid	#N/A	HMDB0142637
NP vs MP	S140088	0.16549	-2.5952	0.034462	1.63593	up	Salidroside	C06046	#N/A
NP vs MP	S3292	4.3959	2.1362	0.047466	1.63332	down	Formoterol	C07805	HMDB0015118
NP vs MP	S19979682	0.083363	-3.5845	0.032953	1.63272	up	Hydrolyzed fumonisin b1	C19805	#N/A
NP vs MP	S10122002	0.15738	-2.6677	0.00014739	1.62977	up	Romidepsin	#N/A	#N/A
NP vs MP	S8042	0.13562	-2.8824	0.0014981	1.62094	up	Dibutoxyethylphthalate	C15438	#N/A
NP vs MP	S47881	6.6233	2.7275	0.0023525	1.61395	down	Sulfometuron-methyl [ansi]	C10955	#N/A
NP vs MP	S28639206	0.20425	-2.2916	0.0052637	1.61181	up	O-[(5z,8z)-3-hydroxytetradecadienoyl]carnitine	#N/A	#N/A
NP vs MP	S28502	5.3341	2.4152	0.028237	1.60477	down	Diftalone	#N/A	#N/A
NP vs MP	S155882	6.656	2.7347	0.038957	1.60185	down	Mallotophenone	C10708	#N/A
NP vs MP	S65017	0.15645	-2.6762	0.0005524	1.60142	up	Perindoprilat	C21517	HMDB0060574
NP vs MP	S4445151	0.16847	-2.5694	9.32e-05	1.5951	up	Geroquinol	C10793	#N/A
NP vs MP	S20145035	9.0415	3.1766	0.033425	1.59396	down	Rhizocticin a	C17944	#N/A
NP vs MP	S9043	0.23672	-2.0787	0.030723	1.58399	up	Mexacarbate	C18952	#N/A
NP vs MP	S166204	8.3606	3.0636	0.017379	1.58325	down	5-ribosylparomamine	C18002	#N/A
NP vs MP	S8266022	4.6204	2.208	0.010668	1.58272	down	Galunisertib	#N/A	#N/A
NP vs MP	S158342	10.533	3.3968	0.03904	1.58121	down	6,7-dimethoxy-3-(2-methyl-3-buten-2-yl)-2h-chromen-2-one	#N/A	HMDB0034132
NP vs MP	S4445408	6.6477	2.7329	0.001656	1.57842	down	Metofluthrin, cis-(e)-	C13487	#N/A
NP vs MP	S84434	0.18559	-2.4298	0.040349	1.5781	up	Pefurazoate	C18480	#N/A
NP vs MP	S35013080	5.3534	2.4204	0.00040917	1.57772	down	2-deoxy-4-o-[(2e)-3-(4-hydroxyphenyl)-2-propenoyl]pentaric acid	#N/A	HMDB0029783
NP vs MP	S394490	3.9707	1.9894	0.030489	1.57318	down	4-hydroxy-3-nitrophenylacetic acid	#N/A	HMDB0062403
NP vs MP	S85142	4.4951	2.1684	0.038701	1.56884	down	Gamma-l-glutamyl-l-tyrosine	#N/A	HMDB0011741
NP vs MP	S65896	3.5077	1.8105	0.047945	1.56789	down	(+)-eudesmin	C10561	#N/A
NP vs MP	MReference-198	0.11723	-3.0926	0.01268	1.56697	up	3-hydroxyanthranilic acid	C00632	HMDB0001476
NP vs MP	S1912	0.18526	-2.4323	0.036215	1.56691	up	Acetohexamide	C06806	HMDB0014558
NP vs MP	S4308	0.13182	-2.9233	0.012599	1.56653	up	Nevirapine	C07263	HMDB0014383
NP vs MP	S111484	0.19646	-2.3477	0.048119	1.56319	up	Acmimycin	C17970	#N/A
NP vs MP	S30791532	0.16381	-2.6099	0.0017141	1.56246	up	Istamycin ap	C17984	#N/A
NP vs MP	MReference-2754	5.8051	2.5373	0.0028264	1.55995	down	Sorbic acid	D02411	HMDB0029581
NP vs MP	S2076	0.13874	-2.8496	0.014437	1.55741	up	Amlexanox	#N/A	HMDB0015160
NP vs MP	S3490	0.15775	-2.6643	0.0035886	1.5461	up	Hmba	#N/A	HMDB0041901
NP vs MP	S5293568	0.19077	-2.3901	0.0003078	1.54151	up	Aprepitant	C21555	HMDB0014811
NP vs MP	S4445044	6.559	2.7135	0.0086797	1.53858	down	Echimidine	C10299	#N/A
NP vs MP	MReference-519	0.18099	-2.466	0.010857	1.53453	up	Nicotinic acid	C00253	HMDB0001488
NP vs MP	S26331459	4.5999	2.2016	0.011952	1.52575	down	Carbapenem mm22383	C17398	#N/A
NP vs MP	S304127	4.1516	2.0537	0.048839	1.52539	down	Maxima-iso-flavone a	#N/A	#N/A
NP vs MP	S4769	3.9153	1.9691	0.033091	1.5091	down	Propentofylline	#N/A	#N/A
NP vs MP	S4589	0.14487	-2.7871	0.010872	1.50065	up	Phenacemide	C07428	HMDB0015253
NP vs MP	S30791673	3.3073	1.7257	0.03399	1.49873	down	Asparenomycin a	C17400	#N/A
NP vs MP	S1556	0.19968	-2.3242	0.00012634	1.49754	up	Mdma	C07577	#N/A
NP vs MP	S8697401	6.9077	2.7882	0.048202	1.49645	down	Dihydrozeatin riboside	C16447	#N/A
NP vs MP	S29368147	0.22371	-2.1603	5.81e-05	1.48804	up	14-carboxy-15,16,17,18,19,20-hexanor-leukotriene e3	#N/A	#N/A
NP vs MP	S30777064	3.8589	1.9482	0.030117	1.48554	down	3-(4-acetoxyphenyl)dibenzo[b,d]furan-1,2,4,7,8-pentayl pentaacetate	#N/A	HMDB0034711
NP vs MP	MReference-308	0.18423	-2.4404	0.0026304	1.48105	up	Alanyltyrosine	#N/A	HMDB0028699
NP vs MP	S9897916	4.7185	2.2383	0.0075391	1.47763	down	3624543	#N/A	HMDB0038576
NP vs MP	MReference-6570	3.8947	1.9615	0.045814	1.47726	down	4-ethylbenzaldehyde	#N/A	HMDB0032024
NP vs MP	S389497	0.074913	-3.7386	0.047167	1.47471	up	4230434	C02837	#N/A
NP vs MP	S17216355	4.9603	2.3104	0.0050577	1.47216	down	2-(formamido)-n1-(5-phospho-d-ribosyl)acetamidine	#N/A	#N/A
NP vs MP	MReference-2633	0.28401	-1.816	0.030445	1.46943	up	8-hydroxyquinoline	C19434	#N/A
NP vs MP	S65005	0.20441	-2.2904	0.0069205	1.4646	up	Nipradilol	#N/A	#N/A
NP vs MP	S35014515	5.2373	2.3888	0.014358	1.46123	down	2-(3-hydroxy-3,4,5,6-tetrahydro-1h-cyclopenta[c]furan-4-yl)-3-methoxy-3-oxopropanoic acid	#N/A	HMDB0038126
NP vs MP	S1116	0.19039	-2.393	0.013915	1.45786	up	Dl-tryptophan	C00806	HMDB0030396
NP vs MP	S4445178	5.2298	2.3868	0.037891	1.45548	down	Verlukast	C11239	#N/A
NP vs MP	S10657	0.26107	-1.9375	0.038862	1.45031	up	Linamarin	C01594	HMDB0033699
NP vs MP	S8035531	0.25245	-1.986	0.00094462	1.44717	up	(1r,5r)-3,3,5-trimethylcyclohexyl 5-oxo-l-prolinate	#N/A	#N/A
NP vs MP	S6916	3.5032	1.8087	0.034767	1.44032	down	Butylparaben	#N/A	HMDB0032575
NP vs MP	MReference-205	0.16497	-2.5997	0.014068	1.43876	up	3-hydroxypicolinic acid	C18620	HMDB0013188
NP vs MP	S55293	0.19245	-2.3774	0.011085	1.43497	up	Butylphthalide	C17854	HMDB0032064
NP vs MP	BGI355	4.0041	2.0015	0.00076175	1.43435	down	Leucine	C00123	HMDB0000687
NP vs MP	S388450	4.4032	2.1385	0.00071876	1.43327	down	Pretyrosine	C00826	#N/A
NP vs MP	MReference-388	7.0183	2.8111	0.019425	1.42937	down	Deoxycholic acid	C04483	HMDB0000626
NP vs MP	S8270844	4.6322	2.2117	0.010198	1.42688	down	Timobesone acetate	#N/A	#N/A
NP vs MP	S4465	0.23543	-2.0866	0.0095585	1.42457	up	Oxiracetam	#N/A	#N/A
NP vs MP	S5381	4.5182	2.1758	0.011086	1.41852	down	Trimetrexate	C11154	HMDB0015288
NP vs MP	S15185955	4.5508	2.1861	0.0028584	1.4168	down	N-acetylvanilalanine	#N/A	HMDB0011716
NP vs MP	S122556	0.23942	-2.0624	0.0088362	1.41402	up	Kahweofuran	#N/A	HMDB0032968
NP vs MP	MReference-1783	0.2408	-2.0541	0.0086581	1.41354	up	D-(+)-proline	C00763	HMDB0003411
NP vs MP	S7878771	0.17699	-2.4982	0.0070361	1.41093	up	Methyl 2-[(4,6-dimethoxy-2-pyrimidinyl)oxy]-6-[(1e)-n-methoxyethanimidoyl]benzoate	C18486	HMDB0040546
NP vs MP	S21111723	3.4205	1.7742	0.035657	1.4081	down	Dc2810000	#N/A	HMDB0059963
NP vs MP	S20126643	0.25439	-1.9749	0.012413	1.4056	up	5-amino-4-chloro-2-(2,3-dihydroxyphenyl)-3(2h)-pyridazinone	C04798	#N/A
NP vs MP	S390192	0.17497	-2.5148	0.034234	1.4052	up	Gynocardin	C08331	HMDB0029913
NP vs MP	S8298	0.17505	-2.5142	0.029847	1.39579	up	Indole-3-butyric acid	C11284	HMDB0002096
NP vs MP	S59352	4.7757	2.2557	0.024009	1.39361	down	Azelnidipine	#N/A	#N/A
NP vs MP	S4678162	0.23156	-2.1105	0.0034385	1.38946	up	Furomine	#N/A	#N/A
NP vs MP	S13842001	4.7114	2.2362	0.0071027	1.38863	down	2-(diethylamino)ethanol	#N/A	HMDB0033971
NP vs MP	BGI119	0.21132	-2.2425	0.0072082	1.38721	up	4-hydroxybenzaldehyde	C00633	HMDB0011718
NP vs MP	S5293179	3.9872	1.9954	0.0014845	1.38609	down	Donetidine	#N/A	#N/A
NP vs MP	S5976	5.2003	2.3786	0.037252	1.38166	down	Barbituric acid	C00813	HMDB0041833
NP vs MP	S13869414	3.0315	1.6	0.037344	1.37058	down	4-methoxyaniline	C19326	HMDB0029300
NP vs MP	S110209	0.20432	-2.2911	0.022636	1.36938	up	Etoricoxib	C11718	HMDB0015565
NP vs MP	S16272	3.3166	1.7297	0.013931	1.36925	down	1,4,5,8-tetraamino-9,10-anthraquinone	C19236	#N/A
NP vs MP	S8420081	4.0203	2.0073	0.0019152	1.3686	down	2-amino-5-[2-(4-formylphenyl)hydrazino]-5-oxopentanoic acid	#N/A	HMDB0040694
NP vs MP	S22336944	3.2632	1.7063	0.011778	1.3641	down	3-(4,7-dimethoxy-1,3-benzodioxol-5-yl)propanoic acid	#N/A	HMDB0137285
NP vs MP	S13846749	3.8818	1.9567	0.0038506	1.36262	down	Ethylparaben	#N/A	HMDB0032573
NP vs MP	S2268	3.4966	1.8059	0.04914	1.36202	down	Dimboa	C04720	HMDB0034864
NP vs MP	S8223249	0.27123	-1.8824	0.00037269	1.3505	up	Carduusyne b	#N/A	#N/A
NP vs MP	S319761	0.30246	-1.7252	0.0054048	1.34959	up	2-bromo-1h-indole-3-carbaldehyde	#N/A	HMDB0040147
NP vs MP	S3199	0.24368	-2.0369	0.016308	1.34175	up	Exalamide	#N/A	#N/A
NP vs MP	S4522051	3.3603	1.7486	0.014106	1.33269	down	Dicrotophos	C18656	#N/A
NP vs MP	S74852087	3.6022	1.8489	0.0059757	1.33104	down	4-ethyl-2-methoxyphenyl hydrogen sulfate	#N/A	HMDB0127988
NP vs MP	S10179688	0.2301	-2.1197	0.025348	1.32635	up	N,n-diacetyllegionaminic acid	C20418	#N/A
NP vs MP	MReference-541	5.0515	2.3367	0.046148	1.31762	down	N-phenylacetylglutamine	C04148	HMDB0006344
NP vs MP	S4921755	3.4549	1.7886	0.00078707	1.31654	down	Dihydroxymethylfuratrizine	C19289	#N/A
NP vs MP	MReference-1478	0.26694	-1.9054	0.00087057	1.31373	up	D-(-)-fructose	C02336	HMDB0000660
NP vs MP	S5365660	0.31982	-1.6447	0.020586	1.31372	up	Glu-thr	#N/A	HMDB0028829
NP vs MP	S30791704	3.4459	1.7849	0.0011735	1.31297	down	P-hydroxybenzyldesulphoglucosinolate	C17240	#N/A
NP vs MP	S29053	3.9178	1.97	0.011629	1.30249	down	Oxyphenisatine	#N/A	#N/A
NP vs MP	S43536	0.31949	-1.6461	6.09e-06	1.29449	up	4760	#N/A	#N/A
NP vs MP	S4470614	3.1955	1.676	0.0016883	1.2903	down	Mfcd01321063	#N/A	HMDB0005773
NP vs MP	S24693148	0.29198	-1.7761	0.011386	1.28792	up	(2r)-3-(heptanoyloxy)-2-hydroxypropyl 2-(trimethylammonio)ethyl phosphate	#N/A	#N/A
NP vs MP	S8648195	3.1314	1.6468	0.00010019	1.28791	down	5-hydroxy-n-[(6-oxo-2-piperidinyl)methyl]-2-(2,2,2-trifluoroethoxy)benzamide	#N/A	HMDB0060832
NP vs MP	MReference-9812	0.31346	-1.6736	0.00044011	1.28767	up	13,14-dihydro-15-keto-tetranor prostaglandin f1β	#N/A	#N/A
NP vs MP	MReference-6574	3.9768	1.9916	0.02162	1.2851	down	4'-methoxyacetophenone	#N/A	HMDB0032570
NP vs MP	S4445117	0.17251	-2.5352	0.040657	1.28144	up	Pseudobaptigenin	C10522	HMDB0036616
NP vs MP	S2300896	0.34924	-1.5177	0.022067	1.28061	up	(1s)-1-carboxy-n,n,n-trimethyl-2-(2-thioxo-2,3-dihydro-1h-imidazol-4-yl)ethanaminium	C05570	HMDB0003045
NP vs MP	S44885	3.0755	1.6208	9.45e-05	1.28036	down	Metazachlor	C10948	#N/A
NP vs MP	S113371228	0.33518	-1.577	0.031601	1.27913	up	Butyl 3-(beta-d-glucopyranosyloxy)butanoate	#N/A	#N/A
NP vs MP	S5816	0.33159	-1.5925	0.0028711	1.27663	up	Fg7175000	C06338	#N/A
NP vs MP	S323081	3.0912	1.6281	0.0087986	1.26958	down	Spinacine	#N/A	HMDB0029873
NP vs MP	S2795	0.3174	-1.6556	0.0097555	1.26831	up	Cyclofenil	#N/A	#N/A
NP vs MP	S109042	0.33625	-1.5724	0.0059126	1.26642	up	Mebicar	#N/A	#N/A
NP vs MP	S157181	2.65	1.406	0.048744	1.26562	down	Eugenol sulfate	#N/A	HMDB0135245
NP vs MP	S110375	0.28173	-1.8276	0.0042532	1.26551	up	N,n-dimethylarginine	C03626	HMDB0001539
NP vs MP	S20102	0.26628	-1.909	0.016594	1.26115	up	Imidocarb	#N/A	#N/A
NP vs MP	S84998	0.33721	-1.5683	0.01356	1.25939	up	Panthenyl ethyl ether	#N/A	#N/A
NP vs MP	S87926	3.6441	1.8655	0.039339	1.25814	down	Gly-phe	#N/A	HMDB0028848
NP vs MP	S14516	0.31046	-1.6875	0.002733	1.25507	up	Ibufenac	#N/A	#N/A
NP vs MP	S10509431	3.0913	1.6282	0.0026915	1.25283	down	1-(8-chloro-6-phenyl-4h-[1,2,4]triazolo[4,3-a][1,4]benzodiazepin-1-yl)methanamine	#N/A	HMDB0060969
NP vs MP	S24846149	4.1141	2.0406	0.031062	1.25214	down	(2e)-2-benzylidenefuro[2,3-e][1]benzofuran-3(2h)-one	#N/A	#N/A
NP vs MP	S391563	3.0032	1.5865	0.00045927	1.25146	down	Lamiide	C11644	#N/A
NP vs MP	S407004	0.27714	-1.8513	0.0058754	1.24418	up	5,7-dihydroxy-3',4',5'-trimethoxyflavanone	#N/A	HMDB0124860
NP vs MP	S7677	0.29257	-1.7731	0.0058773	1.242	up	Cyclohexylamine	C00571	HMDB0031404
NP vs MP	S4444329	0.25028	-1.9984	0.022149	1.2406	up	Melilotoside	C05158	HMDB0033581
NP vs MP	S13625	0.29494	-1.7615	0.0060624	1.23753	up	3-methylcyclopentene	#N/A	HMDB0031544
NP vs MP	S4446456	0.39189	-1.3515	0.023074	1.22309	up	(e)-non-2-enal	#N/A	#N/A
NP vs MP	S29436	0.38513	-1.3766	0.019777	1.22161	up	Boxidine	#N/A	#N/A
NP vs MP	S272190	0.29595	-1.7566	0.0096709	1.21978	up	Dl-decyline	#N/A	#N/A
NP vs MP	S4431	3.0767	1.6214	0.0084835	1.21881	down	Olomoucine	#N/A	HMDB0035233
NP vs MP	S83927	3.1128	1.6382	0.004355	1.21759	down	Droxidopa	#N/A	HMDB0015627
NP vs MP	S29227	2.916	1.544	0.0023851	1.21674	down	Dimetofrine	#N/A	#N/A
NP vs MP	MReference-2394	3.0154	1.5923	0.021487	1.21383	down	Monocrotaline	C10350	HMDB0034363
NP vs MP	S35014481	0.40307	-1.3109	0.036808	1.21336	up	(2s)-3-methyl-2-({[(3s,4s,5r)-2,3,4-trihydroxy-5-(hydroxymethyl)tetrahydro-2-furanyl]methyl}amino)butanoic acid (non-preferred name)	#N/A	HMDB0037844
NP vs MP	S155641	0.33859	-1.5624	0.0063484	1.21128	up	3-(sulfooxy)-l-tyrosine	#N/A	HMDB0002028
NP vs MP	MReference-523	0.30602	-1.7083	0.010564	1.21084	up	N-methylnicotinamide	#N/A	HMDB0003152
NP vs MP	S390273	0.37747	-1.4056	0.0092344	1.20658	up	Tuliposide b	C08570	#N/A
NP vs MP	S331	2.9776	1.5742	0.00878	1.20537	down	Salicylic acid	C00805	HMDB0001895
NP vs MP	S9772	0.2582	-1.9534	0.042627	1.20406	up	337	C11715	HMDB0015607
NP vs MP	S5830	0.36877	-1.4392	2.64e-05	1.20096	up	Phenylethyl alcohol	C05853	HMDB0033944
NP vs MP	S4932200	0.3235	-1.6282	0.0083249	1.20093	up	4-vinylphenol sulfate	#N/A	HMDB0062775
NP vs MP	S82848	2.8968	1.5344	0.0066756	1.20027	down	Pyrazosulfuron-ethyl	C18444	#N/A
NP vs MP	S14419	0.37886	-1.4002	0.00044811	1.19351	up	Naftalofos	#N/A	#N/A
NP vs MP	S4572407	2.8931	1.5326	0.0019909	1.19284	down	Artocarpin	#N/A	HMDB0030849
NP vs MP	S13837303	2.8456	1.5087	0.0038843	1.19015	down	Diethyl phthalate	C14175	HMDB0094660
NP vs MP	S9591	0.2809	-1.8319	0.016744	1.19013	up	(+/-)-coniine	C06523	HMDB0030285
NP vs MP	S74853048	2.7705	1.4702	0.013289	1.18722	down	2-(1,2-dihydroxy-2-propanyl)-9-hydroxy-2,3-dihydro-7h-furo[3,2-g]chromen-7-one	#N/A	HMDB0132919
NP vs MP	S57	0.25231	-1.9867	0.044365	1.18567	up	2-oxobutyric acid	C00109	HMDB0000005
NP vs MP	S55158	0.28325	-1.8198	0.024802	1.18361	up	Bayer e 39 soluble	C19333	#N/A
NP vs MP	S7970426	2.9058	1.5389	0.007762	1.18323	down	8-(methylsulfinyl)octyl isothiocyanate	#N/A	HMDB0035923
NP vs MP	S24844358	3.2017	1.6788	0.015064	1.18075	down	3-methoxy-4-oxo-2-phenyl-4h-furo[2,3-h]chromen-6-yl beta-d-threo-hexopyranoside	#N/A	#N/A
NP vs MP	S11858	0.33048	-1.5974	0.044368	1.17789	up	Adipamide	#N/A	#N/A
NP vs MP	S3682061	3.4823	1.8001	0.047632	1.17743	down	1?€?-acetoxyeugenol acetate	#N/A	HMDB0036544
NP vs MP	S79488	0.31066	-1.6866	0.014811	1.16686	up	Valproic acid beta-d-glucuronide	#N/A	HMDB0000901
NP vs MP	S8321	2.5552	1.3535	0.027018	1.16484	down	5-fluorodeoxyuridine monophosphate	C04242	HMDB0060394
NP vs MP	S388948	2.818	1.4947	0.015252	1.16449	down	2-o-sulfo-l-idopyranuronic acid	C03126	#N/A
NP vs MP	MReference-233	2.6928	1.4291	0.043575	1.16361	down	4-guanidinobutyric acid	C01035	HMDB0003464
NP vs MP	S56304	3.0111	1.5903	0.030076	1.1634	down	Bumetrizole	#N/A	#N/A
NP vs MP	S16568270	0.39688	-1.3332	0.00027483	1.15997	up	Asn-val	#N/A	HMDB0028744
NP vs MP	S82581	0.29619	-1.7554	0.013025	1.15704	up	Hecogenin	C08902	#N/A
NP vs MP	BGI295	0.42932	-1.2199	0.036499	1.15611	up	Glycocholate	C01921	HMDB0000138
NP vs MP	S10449259	0.36793	-1.4425	0.01536	1.15602	up	Phosphonic acid	C06701	#N/A
NP vs MP	S60257	2.7463	1.4575	0.010619	1.15433	down	(e)-prontosil	C07573	#N/A
NP vs MP	S553166	0.34455	-1.5372	0.032632	1.15247	up	Trans-anethole	C10428	#N/A
NP vs MP	MReference-2570	0.40379	-1.3083	0.00023909	1.15165	up	L-valine	C00183	HMDB0000883
NP vs MP	S4521424	2.8298	1.5007	0.0027463	1.15007	down	Indole-3-acryloylglycine	#N/A	HMDB0006005
NP vs MP	S54735	0.44051	-1.1828	0.045056	1.14479	up	Adaprolol	#N/A	#N/A
NP vs MP	S6252	2.6188	1.3889	0.004196	1.14366	down	635994	C19177	#N/A
NP vs MP	S59360	0.27615	-1.8565	0.018414	1.13774	up	Pazufloxacin	#N/A	#N/A
NP vs MP	S2607	2.7078	1.4371	0.019647	1.13612	down	Chlorambucil	C06900	HMDB0014436
NP vs MP	S391330	2.4259	1.2785	0.021506	1.13565	down	Azafenidin	C10895	#N/A
NP vs MP	S8861	2.5724	1.3631	0.012574	1.13258	down	Dibenzo-1,4-dioxin	C07732	#N/A
NP vs MP	S13871489	2.7921	1.4814	0.049734	1.13216	down	Diethyl tartrate	#N/A	HMDB0033584
NP vs MP	S12282	2.4724	1.3059	0.00030661	1.1301	down	2361	#N/A	HMDB0037116
NP vs MP	S8243	0.28332	-1.8195	0.022828	1.12918	up	Di-n-amyl phthalate	C14300	#N/A
NP vs MP	MReference-6160	0.38143	-1.3905	0.008631	1.12792	up	Artemisinin	C09538	#N/A
NP vs MP	S6501	2.4669	1.3027	0.0012499	1.12655	down	(+)-riboflavin	#N/A	#N/A
NP vs MP	S31127	2.3892	1.2565	0.00014949	1.12637	down	2822	#N/A	#N/A
NP vs MP	S4054	0.39435	-1.3425	0.015934	1.12456	up	Minaprine	#N/A	HMDB0014943
NP vs MP	S6646	0.42296	-1.2414	6.89e-05	1.12122	up	Xylitol	C00379	HMDB0002917
NP vs MP	S35031681	0.42879	-1.2216	0.043383	1.12092	up	Trans-isoeugenol-o-glucuronide	#N/A	HMDB0060021
NP vs MP	S8059607	2.7394	1.4539	0.019865	1.12024	down	Gabapentin enacarbil	#N/A	#N/A
NP vs MP	S571146	0.41835	-1.2572	1.76e-05	1.11963	up	Cis-2-carboxycyclohexyl-acetic acid	C14112	#N/A
NP vs MP	S7367	2.5171	1.3318	0.006651	1.11617	down	Benzyl butyrate	#N/A	HMDB0033376
NP vs MP	S48518	0.45727	-1.1289	0.02826	1.11503	up	7098783	C18753	#N/A
NP vs MP	S110352	2.6635	1.4133	0.013086	1.11259	down	N-glycolylneuraminic acid	#N/A	HMDB0000833
NP vs MP	S59202	2.4544	1.2953	0.015912	1.11155	down	Pirisudanol	#N/A	#N/A
NP vs MP	MReference-510	2.7976	1.4842	0.031133	1.11129	down	N-acetyl-l-carnosine	#N/A	#N/A
NP vs MP	S18218	0.43234	-1.2098	0.00014901	1.10965	up	Furaneol	C20717	HMDB0040594
NP vs MP	S3627	0.41094	-1.283	0.00021742	1.10778	up	Ibmx	C13708	#N/A
NP vs MP	MReference-5831	2.5065	1.3256	0.0018311	1.10725	down	Β-asarone	C10430	#N/A
NP vs MP	S8300665	0.43528	-1.2	9.11e-05	1.10665	up	1-isothiocyanato-7-(methylthio)heptane	#N/A	HMDB0038440
NP vs MP	MReference-1814	0.45872	-1.1243	0.036996	1.10616	up	L-(-)-3-phenyllactic acid	#N/A	HMDB0000563
NP vs MP	S113381003	2.4681	1.3034	0.039486	1.10541	down	5-oxo-5-{[(2r)-1-(palmitoyloxy)-3-(phosphonooxy)-2-propanyl]oxy}pentanoic acid	#N/A	#N/A
NP vs MP	S141828	2.7887	1.4796	0.016755	1.1043	down	Leonurine	C16985	#N/A
NP vs MP	S389348	0.42069	-1.2492	0.00051876	1.1037	up	Diethyl (2r,3r)-2-hydroxy-3-methylsuccinate	C04586	#N/A
NP vs MP	S764	0.43691	-1.1946	0.00057714	1.10227	up	Hydroquinone	C00530	HMDB0002434
NP vs MP	S4572779	2.4037	1.2652	0.0024679	1.10064	down	1,2-benzenediol, 4-(3-(3,5-dihydroxyphenyl)-2,3-dihydro-6-hydroxy-4-(2-(4-hydroxyphenyl)ethenyl)-2-benzofuranyl)-	#N/A	HMDB0129151
NP vs MP	BGI107	0.4407	-1.1821	3.29e-05	1.0999	up	3-methylglutaric acid	#N/A	#N/A
NP vs MP	S2656	2.3265	1.2182	0.00031337	1.09989	down	(+/-)-eucalyptol	C09844	HMDB0004472
NP vs MP	S7334	0.37284	-1.4234	0.025967	1.09828	up	4247	#N/A	HMDB0032545
NP vs MP	S74853929	0.35768	-1.4833	0.013183	1.09724	up	4-(3-hydroxybutyl)-2-methoxyphenyl hydrogen sulfate	#N/A	HMDB0135717
NP vs MP	S185	0.43763	-1.1922	0.00098627	1.09585	up	Adenine	C00147	HMDB0000034
NP vs MP	S29341815	0.46735	-1.0974	0.027191	1.09388	up	3-hydroxy-n-[(3s)-2-oxotetrahydro-3-furanyl]octanamide	C21200	#N/A
NP vs MP	S23889	0.40015	-1.3214	0.0027324	1.09299	up	Ac 45594	C14236	#N/A
NP vs MP	S20076	2.3495	1.2323	0.001062	1.09067	down	Prenisteine	#N/A	#N/A
NP vs MP	MReference-141	0.46092	-1.1174	0.036832	1.08741	up	2-hydroxyphenylacetic acid	C05852	HMDB0000669
NP vs MP	S995	2.3594	1.2384	0.0087861	1.08737	down	Porphobilinogen	C00931	HMDB0000245
NP vs MP	MReference-1299	0.43084	-1.2148	0.00048452	1.08594	up	Hexanoylglycine	#N/A	HMDB0000701
NP vs MP	S5335	2.3328	1.222	0.0015353	1.08097	down	Trepibutone	#N/A	#N/A
NP vs MP	BGI524	0.37976	-1.3969	0.034646	1.08074	up	Suberic acid	C08278	HMDB0000893
NP vs MP	S4578	2.4095	1.2687	0.023877	1.07548	down	Pentoxifylline	C07424	HMDB0014944
NP vs MP	S76800	0.40038	-1.3206	0.0047956	1.07344	up	4-(heptyloxy)benzoic acid	C14274	#N/A
NP vs MP	S6663	0.4584	-1.1253	9.76e-06	1.07022	up	Do0750000	#N/A	HMDB0032048
NP vs MP	S2378	2.3829	1.2527	0.0068672	1.0648	down	Bunazosin	#N/A	#N/A
NP vs MP	S395491	0.37849	-1.4017	0.011073	1.05932	up	(?)-epothilone a	C12153	#N/A
NP vs MP	S7277	0.33995	-1.5566	0.027389	1.05803	up	Propylhexedrine	#N/A	HMDB0015659
NP vs MP	S571082	2.223	1.1525	0.013934	1.05737	down	Adenosine 5'-(hexanoyl phosphate)	C13825	#N/A
NP vs MP	S113368287	0.44634	-1.1638	0.0017623	1.05614	up	(5z)-7,10-dihydroxy-5-tetradecen-8-ynoic acid	#N/A	#N/A
NP vs MP	S10348	0.47736	-1.0668	0.028808	1.0555	up	Mhpg	C05594	HMDB0001490
NP vs MP	S296611	2.592	1.3741	0.040915	1.05513	down	Marmesin	C09276	HMDB0030786
NP vs MP	S148944	2.489	1.3155	0.0077334	1.053	down	Etilevodopa	#N/A	#N/A
NP vs MP	S30791545	2.1728	1.1195	0.045384	1.05294	down	Fortimicin fu-10	C17971	#N/A
NP vs MP	S7842767	2.0933	1.0658	0.01092	1.05133	down	Nifuradene	C19272	#N/A
NP vs MP	S390809	0.47271	-1.081	4.31e-05	1.05013	up	Cuauhtemone	C09645	#N/A
NP vs MP	S94571	0.39618	-1.3358	0.020299	1.05011	up	Mizoribine	#N/A	HMDB0041934
NP vs MP	S113380999	2.3033	1.2037	0.0067555	1.04984	down	(2e)-4,7-dioxo-7-{[(2r)-1-(palmitoyloxy)-3-(phosphonooxy)-2-propanyl]oxy}-2-heptenoic acid	#N/A	#N/A
NP vs MP	S58836	2.2697	1.1825	0.013005	1.04432	down	2-acrylamido-2-methyl-1-propane sulfonic acid	#N/A	HMDB0031200
NP vs MP	S556435	2.3328	1.2221	0.047574	1.04408	down	Ilepcimide	#N/A	#N/A
NP vs MP	S9241499	0.49954	-1.0013	0.041116	1.04079	up	Aplysin	C17132	#N/A
NP vs MP	S79864	0.41852	-1.2566	0.013618	1.03681	up	Leu-leu-tyr	C11331	#N/A
NP vs MP	S59069	0.46201	-1.114	0.020768	1.03477	up	Bendamustine	#N/A	#N/A
NP vs MP	S9790	2.3763	1.2487	0.030007	1.03459	down	Plumbagin	C10387	#N/A
NP vs MP	S4483963	2.062	1.0441	0.003971	1.03144	down	Lumichrome	C01727	#N/A
NP vs MP	MReference-3242	0.46247	-1.1126	0.025638	1.03041	up	Trans,trans-2,4-heptadienal	#N/A	#N/A
NP vs MP	S15694	0.39423	-1.3429	0.016838	1.03017	up	2209526	C19109	#N/A
NP vs MP	S72581	0.43649	-1.196	0.012591	1.02949	up	P-nitrophenyl sulfate	#N/A	HMDB0006492
NP vs MP	S4260	2.1009	1.071	0.0020616	1.02904	down	Nafamostat	#N/A	#N/A
NP vs MP	S24844004	2.1433	1.0998	0.0057793	1.02785	down	2-(4-hydroxy-3-methoxyphenyl)-7-methoxy-4-oxo-4h-chromen-5-yl (2xi)-5-ethyl-beta-d-threo-pentopyranoside	#N/A	#N/A
NP vs MP	S7994	0.46307	-1.1107	0.024428	1.02779	up	Tcep	C14445	#N/A
NP vs MP	BGI135	0.47076	-1.087	0.00038378	1.02776	up	5'-methylthioadenosine	C00170	HMDB0001173
NP vs MP	S145073	0.42605	-1.2309	0.013425	1.02668	up	Scymnol	C16260	#N/A
NP vs MP	S3348	2.0696	1.0493	0.00028565	1.02566	down	4,6-diamino-3-({3-amino-6-[1-(methylamino)ethyl]tetrahydro-2h-pyran-2-yl}oxy)-2-hydroxycyclohexyl 3-deoxy-4-c-methyl-3-(methylamino)pentopyranoside	C00505	HMDB0014936
NP vs MP	S201624	2.0648	1.046	0.0018522	1.02473	down	Fuscaxanthone c	#N/A	HMDB0036597
NP vs MP	S5134	2.1607	1.1115	0.0057964	1.02229	down	Sulfamerazine	#N/A	HMDB0015521
NP vs MP	S2340730	2.1729	1.1196	0.010043	1.02024	down	Furametpyr	C18503	#N/A
NP vs MP	S29212623	0.47407	-1.0768	0.00061248	1.01756	up	1-[(2r,5s,9r)-9-bromo-6,10,10-trimethylspiro[4.5]dec-6-en-2-yl]ethanone	C17114	#N/A
NP vs MP	S243230	2.2496	1.1697	0.026076	1.01737	down	Harringtonin	C10597	#N/A
NP vs MP	S58475	0.467	-1.0985	0.0057673	1.01488	up	Propamidine	#N/A	#N/A
NP vs MP	S3221	0.40922	-1.2891	0.013956	1.01349	up	Fenipentol	#N/A	#N/A
NP vs MP	S8305680	0.48216	-1.0524	0.0056102	1.01311	up	Butyryl-l-homoserine lactone	C11837	#N/A
NP vs MP	BGI411	2.0812	1.0574	0.0021855	1.01155	down	N-acetyl-d-galactosamine	C01074	HMDB0000212
NP vs MP	S30208	0.3964	-1.335	0.04944	1.00791	up	2-isobutyl-3-methoxypyrazine	#N/A	HMDB0031860
NP vs MP	S1528	2.2779	1.1877	0.032504	1.00682	down	2-phenylaminoadenosine	#N/A	HMDB0001069
NP vs MP	S7851	0.43946	-1.1862	0.021186	1.00278	up	Octylamine	C01740	#N/A
NP vs MP	S55675	2.027	1.0193	0.020676	1.0016	down	Bezitramide	#N/A	#N/A
NP vs MP	S8015298	2.2041	1.1402	0.04064	1.00149	down	Fructoselysine	C16488	#N/A
NP vs MP	MReference-1252	2.0472	1.0336	0.0075246	0.997585	down	2-anisic acid	#N/A	HMDB0032604
NP vs MP	S4678111	2.749	1.4589	0.047923	0.991242	down	4917	#N/A	#N/A
NP vs MP	S26384876	0.45896	-1.1236	0.023341	0.989663	up	Militarinone a	C12333	#N/A
NP vs MP	S113377840	0.49424	-1.0167	0.0067661	0.986738	up	(2s)-2,3-dihydroxypropyl (2r)-2-hydroxy-3-(icosyloxy)propyl hydrogen phosphate	#N/A	#N/A
NP vs MP	S28797	2.4046	1.2658	0.032887	0.984905	down	Yq3683000	#N/A	#N/A
NP vs MP	S4446442	0.44114	-1.1807	0.030671	0.972388	up	(e,e)-2,4-heptadienal	#N/A	#N/A
NP vs MP	S12032	2.0157	1.0112	0.016963	0.970114	down	3-[(3-formamido-2-hydroxybenzoyl)amino]-8-hexyl-2,6-dimethyl-4,9-dioxo-1,5-dioxonan-7-yl 3-methylbutanoate	C11339	#N/A
NP vs MP	S13747764	0.39167	-1.3523	0.024361	0.964998	up	Trp-lys	#N/A	HMDB0029088
NP vs MP	S9911368	0.45952	-1.1218	0.0081438	0.964637	up	L-glutaminyl-l-proline	#N/A	HMDB0028805
NP vs MP	S318098	2.141	1.0983	0.026303	0.954836	down	Dimethyl (3-oxocyclohexyl)malonate	#N/A	HMDB0032496
NP vs MP	S45864	2.0138	1.0099	0.049228	0.949914	down	Didanosine	C06953	HMDB0015037
NP vs MP	S30790796	0.4859	-1.0413	0.017722	0.925637	up	N~6~-(5-oxo-d-isoleucyl)-l-lysine	C20279	#N/A
NP vs MP	S138020	2.0128	1.0092	0.022324	0.924007	down	Uplandicine	C10412	#N/A
NP vs MP	S17924	0.41492	-1.2691	0.043776	0.916545	up	5-methoxy-3-indoleaceate	C05660	HMDB0004096
NP vs MP	S92307	0.49662	-1.0098	0.031694	0.910202	up	N(6)-methyladenosine	#N/A	HMDB0004044
NP vs MP	S7826108	0.48323	-1.0492	0.041574	0.907493	up	1,2-dihexanoyl-sn-glycero-3-phosphate	#N/A	#N/A
NP vs LP	MReference-4910	0.0014333	-9.4464	1.34e-08	2.85744	up	(+/-)-cp 47,497-c7-hydroxy metabolite	#N/A	#N/A
NP vs LP	MReference-552	0.0044508	-7.8117	1.35e-07	2.60405	up	Pregnenolone	C01953	HMDB0000253
NP vs LP	S29341560	0.0047428	-7.72	6.87e-08	2.58644	up	N-oleoyl-l-serine	#N/A	#N/A
NP vs LP	S9914115	0.0040371	-7.9525	0.0001682	2.55	up	N1-(2,4-dimethoxybenzyl)-n2-[2-(pyridin-2-yl)ethyl]oxalamide	#N/A	HMDB0032224
NP vs LP	S390585	0.0087146	-6.8424	1.91e-05	2.49034	up	(14r)-3beta,5,6beta,10,16-pentahydroxygrayanotoxan-14-yl acetate	C09103	#N/A
NP vs LP	MReference-340	0.0061244	-7.3512	4.27e-06	2.48713	up	Capsaicin	C06866	HMDB0002227
NP vs LP	S9441534	0.0075866	-7.0423	1.05e-06	2.48201	up	Cardanol triene	#N/A	#N/A
NP vs LP	S15235	2.1294	1.0905	8.64e-07	0.970471	down	Tbhq	#N/A	HMDB0032062
NP vs LP	S24844454	97.316	6.6046	2.52e-06	2.3909	down	5,7-dihydroxy-2-(4-hydroxyphenyl)-8-(3-methyl-2-buten-1-yl)-4-oxo-4h-chromen-3-yl 6-deoxy-alpha-l-erythro-hexopyranoside	#N/A	#N/A
NP vs LP	S4576532	0.0118	-6.4051	2.66e-07	2.35879	up	Trandolaprilat	C21515	HMDB0060583
NP vs LP	S65266	0.012078	-6.3715	1.4e-07	2.34923	up	Nomilin	C08773	HMDB0035772
NP vs LP	S4486264	0.012924	-6.2738	3.55e-07	2.33032	up	Sunitinib	#N/A	HMDB0015397
NP vs LP	S24846450	67.714	6.0814	1.74e-05	2.30289	down	(2s)-2-(3,4-dihydroxyphenyl)-5-hydroxy-4-oxo-3,4-dihydro-2h-chromen-7-yl 6-o-[(2e)-3-(4-hydroxyphenyl)-2-propenoyl]-beta-d-threo-hexopyranoside	#N/A	#N/A
NP vs LP	S4446214	0.015411	-6.0199	1.22e-06	2.28914	up	(5z,9alpha,11alpha,13e,15s)-11-acetoxy-9,15-dihydroxyprosta-5,13-dien-1-oic acid	#N/A	#N/A
NP vs LP	S11267158	68.513	6.0983	2.86e-05	2.28883	down	5-formiminotetrahydrofolic acid	#N/A	HMDB0001534
NP vs LP	S4110	0.014023	-6.156	2.06e-05	2.28688	up	Moxisylyte	#N/A	#N/A
NP vs LP	S30777652	0.015569	-6.0052	9.13e-05	2.28032	up	4-(2-hydroxyethyl)phenyl hydrogen sulfate	#N/A	HMDB0041785
NP vs LP	S168247	61.82	5.95	5.51e-06	2.2674	down	Phellamurin	C09808	#N/A
NP vs LP	S402967	68.031	6.0881	4.67e-05	2.26113	down	Phylloflavan	#N/A	#N/A
NP vs LP	S4682	0.024355	-5.3596	0.0017847	2.25801	up	Pirenzepine	C07508	HMDB0014808
NP vs LP	S393816	0.014138	-6.1443	1.1e-05	2.24785	up	(+)-allo-octopine	C06655	#N/A
NP vs LP	MReference-287	0.018345	-5.7685	1.68e-06	2.24159	up	17α-hydroxyprogesterone	C01176	HMDB0000374
NP vs LP	S30791483	55.225	5.7873	9.43e-06	2.23576	down	(2xi)-2-({[1-(4-chlorobenzoyl)-5-methoxy-2-methyl-1h-indol-3-yl]acetyl}amino)-2-deoxy-d-arabino-hexose	#N/A	#N/A
NP vs LP	S168455	0.024049	-5.3779	0.00047461	2.22552	up	2-amino-4-{6-[(3-methyl-2-buten-1-yl)amino]-3h-purin-3-yl}butanoic acid	C01804	#N/A
NP vs LP	S3824	0.025694	-5.2824	0.00029214	2.21406	up	Losartan	C07072	HMDB0014816
NP vs LP	S4445261	0.020128	-5.6347	9.8e-07	2.20325	up	(+)-10-deoxymethynolide	C11993	#N/A
NP vs LP	S30778480	0.018975	-5.7197	0.00015025	2.19789	up	N-phenylacetyl pyroglutamic acid	#N/A	HMDB0059782
NP vs LP	S5657	0.021818	-5.5183	1.96e-07	2.18077	up	Tetrahydrocortisone	C05470	HMDB0000903
NP vs LP	S54572	0.020407	-5.6148	5.02e-06	2.17991	up	Ritolukast	#N/A	#N/A
NP vs LP	S9186651	0.026364	-5.2453	0.00016934	2.17637	up	12-trans-hydroxy juvenile hormone iii	C16508	#N/A
NP vs LP	S149914	0.023158	-5.4324	1.13e-05	2.15992	up	5-o-methyl embelin	C10373	HMDB0040867
NP vs LP	MReference-9847	0.021165	-5.5622	3.91e-05	2.14726	up	2,3-dinor prostaglandin e1	#N/A	#N/A
NP vs LP	S30791676	73.925	6.208	0.0032753	2.14484	down	Oa-6129 e	C17376	#N/A
NP vs LP	S7822150	0.022346	-5.4839	9.83e-06	2.13634	up	4-acetamido-2-amino-6-nitrotoluene	C16420	HMDB0060384
NP vs LP	S35031958	53.058	5.7295	0.0088386	2.12203	down	1-(beta-d-glucopyranuronosyl)-3-{1-hydroxy-4-[methyl(nitroso)amino]butyl}pyridinium	#N/A	HMDB0060498
NP vs LP	S389575	0.026199	-5.2544	1.57e-06	2.11976	up	Pregnane-3,20-dione	C03681	HMDB0003759
NP vs LP	S24842637	37.967	5.2467	0.00058767	2.10037	down	4-{(e)-2-[(2r,4r)-2-(4-hydroxyphenyl)-7-methoxy-3,4-dihydro-2h-chromen-4-yl]vinyl}phenol	#N/A	#N/A
NP vs LP	MReference-1285	2.0571	1.0406	1.95e-05	0.944406	down	Gibberellin a4	C11864	#N/A
NP vs LP	S3128372	34.391	5.1039	0.00024849	2.07657	down	1,1'-ethylidenebis(tryptophan)	#N/A	HMDB0034899
NP vs LP	S4445129	0.022161	-5.4958	0.008101	2.07486	up	Casimiroedine	C10577	HMDB0030274
NP vs LP	S24844745	30.492	4.9303	5.76e-05	2.04592	down	5,7-dihydroxy-8-(3-hydroxy-3-methylbutyl)-2-(4-methoxyphenyl)-4-oxo-4h-chromen-3-yl 6-deoxy-alpha-l-erythro-hexopyranoside	#N/A	#N/A
NP vs LP	S16735689	0.027998	-5.1586	0.00017512	2.04364	up	Azidocillin	#N/A	HMDB0015685
NP vs LP	MReference-2868	0.031445	-4.991	1.78e-05	2.0335	up	Carbendazim	C10897	HMDB0031769
NP vs LP	S389673	0.029061	-5.1048	0.00011413	2.02759	up	4-methylene-2-oxoglutarate	C06035	HMDB0037759
NP vs LP	S12282	2.2217	1.1517	3.52e-05	0.988089	down	2361	#N/A	HMDB0037116
NP vs LP	S2299503	31.241	4.9654	0.00049793	2.02529	down	Am-toxin i	C16786	#N/A
NP vs LP	S4769	26.074	4.7045	2.61e-05	2.01106	down	Propentofylline	#N/A	#N/A
NP vs LP	S25948207	0.039598	-4.6584	3.57e-06	1.99332	up	Dasolampanel	#N/A	#N/A
NP vs LP	MReference-4733	0.041219	-4.6005	1.35e-06	1.99329	up	U-44069	#N/A	#N/A
NP vs LP	S4445367	0.0062696	-7.3174	0.016709	1.98659	up	(2e)-2,5-dichloro-4-oxo-2-hexenedioic acid	C12835	HMDB0060363
NP vs LP	MReference-359	2.1223	1.0857	5.32e-05	0.955629	down	Cuminaldehyde	C06577	HMDB0002214
NP vs LP	MReference-5357	51.931	5.6985	0.0058838	1.98155	down	Salvinorin a	#N/A	#N/A
NP vs LP	S10128567	48.019	5.5855	0.015072	1.97693	down	Actodigin	#N/A	#N/A
NP vs LP	S30790991	0.027567	-5.1809	0.0025832	1.9622	up	4-(nitrosoamino)-1-(3-pyridinyl)-1-butanol	C19581	HMDB0062443
NP vs LP	S24846811	50.107	5.6469	0.0059157	1.96219	down	(1r,2s,6r,7r,11r,12r,13r,14r)-6-hydroxy-3,7,13-trimethyl-9-oxo-15-oxatetracyclo[10.2.1.0~1,5~.0~6,11~]pentadec-3-ene-2,13,14-triyl triacetate	#N/A	#N/A
NP vs LP	S4445149	0.045712	-4.4513	2.98e-05	1.95995	up	Ellagic acid	C10788	HMDB0002899
NP vs LP	S16568336	0.038445	-4.701	0.00058195	1.95889	up	Lys-asn	#N/A	#N/A
NP vs LP	S22498	0.043238	-4.5316	5.35e-05	1.95493	up	Zalcitabine	C07207	HMDB0015078
NP vs LP	S4884873	21.502	4.4264	0.00016726	1.94926	down	Lasiocarpine	C10341	#N/A
NP vs LP	S58390	19.379	4.2764	3.31e-06	1.92122	down	3,4,5-trimethoxyhydrocinnamic acid	#N/A	HMDB0030254
NP vs LP	S304127	21.549	4.4295	0.00026437	1.91141	down	Maxima-iso-flavone a	#N/A	#N/A
NP vs LP	MReference-6570	18.734	4.2276	5.51e-06	1.91002	down	4-ethylbenzaldehyde	#N/A	HMDB0032024
NP vs LP	S388708	30.032	4.9084	0.0065118	1.9042	down	(1r,2r,5s,8s,9s,10r)-5-hydroxy-11-methyl-6-methylene-16-oxo-15-oxapentacyclo[9.3.2.1~5,8~.0~1,10~.0~2,8~]heptadecane-9-carboxylic acid	#N/A	#N/A
NP vs LP	S4519192	0.036839	-4.7626	0.0012552	1.89922	up	(z)-hex-3-enyl benzoate	#N/A	HMDB0033379
NP vs LP	S30778617	0.080979	-3.6263	0.0033683	1.89594	up	7-[3-(ethylamino)phenyl]pyrazolo[1,5-a]pyrimidine-3-carbonitrile	#N/A	HMDB0061055
NP vs LP	S4768	0.04943	-4.3385	0.0008973	1.8887	up	Propazine	C14312	#N/A
NP vs LP	S380266	0.059349	-4.0746	0.00011855	1.88409	up	3,4-dihydroxy-12,13-epoxytrichothec-9-en-15-yl acetate	#N/A	HMDB0035848
NP vs LP	S37707	0.060783	-4.0402	0.0011504	1.87379	up	7,8-dihydroxy-9,10-epoxy-7,8,9,10-tetrahydrobenzo(a)pyrene	C14853	HMDB0062470
NP vs LP	S390143	0.12406	-3.0109	0.013146	1.87275	up	Corphos	#N/A	#N/A
NP vs LP	S59142	0.050814	-4.2986	0.00019857	1.87104	up	Etofamide	#N/A	#N/A
NP vs LP	MReference-553	0.059581	-4.069	7.66e-06	1.86462	up	Progesterone	C00410	HMDB0001830
NP vs LP	S30896	0.035057	-4.8342	0.010696	1.86409	up	Ripazepam	C19518	#N/A
NP vs LP	S19979682	0.051093	-4.2907	0.00012603	1.86259	up	Hydrolyzed fumonisin b1	C19805	#N/A
NP vs LP	S147055	0.062401	-4.0023	1.63e-06	1.85731	up	10-gingerol	C17496	HMDB0033616
NP vs LP	S3678858	0.06204	-4.0107	7.77e-05	1.85413	up	(1e)-1-[2-(2,6-dicarboxy-2,3-dihydro-4(1h)-pyridinylidene)ethylidene]-2-pyrrolidiniumcarboxylate	C08549	HMDB0029386
NP vs LP	S83299	0.057864	-4.1112	8.96e-06	1.85004	up	Matricin	C09499	HMDB0036643
NP vs LP	S140088	0.092803	-3.4297	0.0024962	1.84415	up	Salidroside	C06046	#N/A
NP vs LP	S2891	0.05256	-4.2499	0.00017662	1.83455	up	Nonivamide	#N/A	HMDB0029846
NP vs LP	S389497	0.057381	-4.1233	3.8e-05	1.83348	up	4230434	C02837	#N/A
NP vs LP	S4476882	0.037776	-4.7264	0.0032648	1.83201	up	1-(4-hydroxy-3-methoxyphenyl)-3,5-diacetoxyoctane	#N/A	HMDB0039132
NP vs LP	S3292	14.624	3.8702	1.31e-06	1.83123	down	Formoterol	C07805	HMDB0015118
NP vs LP	MReference-9812	0.057833	-4.112	0.00029314	1.8282	up	13,14-dihydro-15-keto-tetranor prostaglandin f1β	#N/A	#N/A
NP vs LP	S6221	19.421	4.2795	0.00065549	1.82297	down	Aprobarbital	C07826	HMDB0015441
NP vs LP	S85142	17.4	4.121	0.00017881	1.82075	down	Gamma-l-glutamyl-l-tyrosine	#N/A	HMDB0011741
NP vs LP	S49907	0.064736	-3.9493	0.00020442	1.8157	up	Piroximone	#N/A	#N/A
NP vs LP	S2730	48.686	5.6054	0.03456	1.81042	down	Colcemid	C11250	#N/A
NP vs LP	S30791673	13.426	3.7469	1.85e-05	1.80074	down	Asparenomycin a	C17400	#N/A
NP vs LP	S35032809	0.069206	-3.853	0.00070857	1.79955	up	4-hydroxyprolyltryptophan	#N/A	HMDB0028874
NP vs LP	S8409	0.074338	-3.7498	0.0020438	1.79933	up	N-butyl lactate	#N/A	HMDB0040254
NP vs LP	S3280382	0.09062	-3.464	0.0018571	1.79879	up	Mfcd02728197	#N/A	#N/A
NP vs LP	S394490	14.005	3.8079	0.00014813	1.79698	down	4-hydroxy-3-nitrophenylacetic acid	#N/A	HMDB0062403
NP vs LP	S76046	15.966	3.9969	0.00037602	1.79087	down	Asperuloside	C09769	#N/A
NP vs LP	S82840	18.451	4.2056	0.0037899	1.78906	down	Diethofencarb	C11077	#N/A
NP vs LP	S13747764	0.06159	-4.0212	0.00042245	1.78888	up	Trp-lys	#N/A	HMDB0029088
NP vs LP	S65896	11.808	3.5618	0.00039554	1.78734	down	(+)-eudesmin	C10561	#N/A
NP vs LP	S391498	15.884	3.9895	0.012444	1.78086	down	5'-dehydroadenosine	C11500	#N/A
NP vs LP	S51700	0.08338	-3.5842	0.009861	1.77717	up	(+)-flesinoxan	#N/A	#N/A
NP vs LP	S113371156	14.555	3.8634	0.00014858	1.77351	down	N-hexanoyl-l-histidine	#N/A	#N/A
NP vs LP	S30753	0.07752	-3.6893	7.28e-05	1.76754	up	Iprobenfos	C15230	HMDB0031768
NP vs LP	S338725	0.06733	-3.8926	0.00018016	1.7598	up	N-(1-{[methyl(2-methyl-2-propanyl)carbamoyl]amino}ethyl)-alpha-asparagine	#N/A	HMDB0034554
NP vs LP	S6243	0.053376	-4.2277	0.0022845	1.75345	up	Hoggar	#N/A	#N/A
NP vs LP	S28639179	0.082244	-3.604	1.42e-05	1.75337	up	(5z,8z)-tetradecadienoylcarnitine	#N/A	#N/A
NP vs LP	S155882	16.102	4.0092	0.0045072	1.75269	down	Mallotophenone	C10708	#N/A
NP vs LP	S19331	12.149	3.6028	0.00039575	1.75228	down	Cu8460000	#N/A	HMDB0029648
NP vs LP	S135089	0.047159	-4.4063	0.0015532	1.7507	up	Pralnacasan	#N/A	#N/A
NP vs LP	S7991264	13.664	3.7723	0.00057989	1.74911	down	Cotinine n-oxide	#N/A	HMDB0001411
NP vs LP	S391313	0.056898	-4.1355	0.0062311	1.74864	up	Valeroidine	C10869	#N/A
NP vs LP	S1606	13.063	3.7074	0.00051537	1.74636	down	3-methoxytyramine	C05587	HMDB0000022
NP vs LP	S4874	18.54	4.2126	0.0074276	1.74634	down	Repirinast	#N/A	#N/A
NP vs LP	S4487437	22.906	4.5176	0.041167	1.73286	down	Palbociclib	#N/A	#N/A
NP vs LP	S4445151	0.09235	-3.4367	2.48e-06	1.7279	up	Geroquinol	C10793	#N/A
NP vs LP	S113369165	13.656	3.7715	0.000858	1.72	down	(2e,4e,6e,9s,10r)-9-(beta-d-glucopyranosyloxy)-4,10-dimethyl-2,4,6-dodecatrienedioic acid	#N/A	#N/A
NP vs LP	S31271	12.638	3.6597	0.0031607	1.71465	down	Eterobarb	#N/A	#N/A
NP vs LP	S65017	0.095496	-3.3884	4.02e-06	1.71265	up	Perindoprilat	C21517	HMDB0060574
NP vs LP	S8054323	0.13723	-2.8653	0.0070559	1.71108	up	5'-hydroxy thalidomide	#N/A	HMDB0013870
NP vs LP	S142721	9.9696	3.3175	0.0017383	1.70664	down	Desmethylazelastine	#N/A	HMDB0060534
NP vs LP	S4742	10.992	3.4584	0.0025269	1.70554	down	Probenecid	C07372	HMDB0015166
NP vs LP	S113947	18.209	4.1866	0.0077152	1.70494	down	Salvinorin a	C20196	#N/A
NP vs LP	S8374147	0.075334	-3.7306	0.0031276	1.70446	up	(s)-2-hydrazino-3-(4-hydroxy-3-methoxyphenyl)-2-methylpropionic acid	#N/A	HMDB0142637
NP vs LP	S7223	11.915	3.5747	0.0010355	1.70284	down	Benzylamine	C15562	HMDB0033871
NP vs LP	S30777064	10.666	3.415	0.00037493	1.70238	down	3-(4-acetoxyphenyl)dibenzo[b,d]furan-1,2,4,7,8-pentayl pentaacetate	#N/A	HMDB0034711
NP vs LP	S5962	0.053593	-4.2218	0.016273	1.69437	up	Cycloheximide	C06685	#N/A
NP vs LP	S56062	0.076583	-3.7068	0.00037749	1.69365	up	S-(-)-cathinone	C08301	#N/A
NP vs LP	S28502	9.0492	3.1778	0.0021023	1.69304	down	Diftalone	#N/A	#N/A
NP vs LP	S8410	2.1591	1.1104	0.00048933	0.972853	down	Carzenide	#N/A	#N/A
NP vs LP	S83195	0.11931	-3.0672	0.0025737	1.69048	up	Phosphoarginine	C05945	HMDB0029438
NP vs LP	S389176	22.327	4.4807	0.026682	1.68343	down	5'-o-beta-d-glucosylpyridoxine	C03996	#N/A
NP vs LP	S63891	0.12352	-3.0172	0.030846	1.67838	up	Ma4000000	C07275	#N/A
NP vs LP	S148552	0.056449	-4.1469	0.010116	1.67813	up	Hydroxyprogesterone caproate	C08148	#N/A
NP vs LP	S6916	9.4484	3.2401	0.00011291	1.67363	down	Butylparaben	#N/A	HMDB0032575
NP vs LP	S110805884	0.094587	-3.4022	0.00018102	1.67257	up	(2r)-3-(hexadecyloxy)-2-hydroxypropyl methyl hydrogen phosphate	#N/A	#N/A
NP vs LP	MReference-6185	0.1058	-3.2406	0.00035736	1.67177	up	Β-cortolone	#N/A	#N/A
NP vs LP	MReference-195	0.10801	-3.2108	5.63e-05	1.67011	up	Dehydroepiandrosterone (dhea)	C01227	HMDB0000077
NP vs LP	S8042	0.091172	-3.4553	0.0001582	1.66987	up	Dibutoxyethylphthalate	C15438	#N/A
NP vs LP	S8300665	0.45019	-1.1514	0.00065259	0.976034	up	1-isothiocyanato-7-(methylthio)heptane	#N/A	HMDB0038440
NP vs LP	S9402	0.12728	-2.9739	0.0016486	1.66694	up	Hydroxyphenobarbital	#N/A	HMDB0060537
NP vs LP	MReference-2777	19.001	4.248	0.034616	1.66604	down	4-tert-amylphenol	C14205	HMDB0013825
NP vs LP	S2268	10.697	3.4192	0.00089243	1.66158	down	Dimboa	C04720	HMDB0034864
NP vs LP	S5300	0.088467	-3.4987	0.00033377	1.66028	up	3122	#N/A	#N/A
NP vs LP	S58625	0.13504	-2.8886	0.002241	1.65517	up	4-nitrophenyl-beta-d-galactoside	C04452	#N/A
NP vs LP	S75650	9.2968	3.2167	2.03e-05	1.65237	down	Biotinamide	C01893	HMDB0001458
NP vs LP	S21111723	8.98	3.1667	0.00011484	1.64541	down	Dc2810000	#N/A	HMDB0059963
NP vs LP	S4234749	10.011	3.3235	0.0026116	1.63986	down	Tyrosyltyrosine	#N/A	HMDB0029117
NP vs LP	S9048411	0.10269	-3.2836	0.00075239	1.63483	up	Myxochelin b	C12221	#N/A
NP vs LP	S159162	0.090359	-3.4682	0.0055815	1.62945	up	4-(methylnitrosamino)-1-(3-pyridyl)-1-butanol glucuronide	C19605	HMDB0060383
NP vs LP	S2337034	10.622	3.409	0.0010268	1.6294	down	3-(4,9-dihydrothieno[2,3-c][2]benzothiepin-4-yl)-n,n-dimethyl-1-propanamine	#N/A	#N/A
NP vs LP	S1682	0.49832	-1.0048	0.00082304	0.891897	up	4-imidazolemethanol	C05562	#N/A
NP vs LP	S8173402	8.3409	3.0602	0.00088425	1.62779	down	Sulbactam pivoxil	#N/A	#N/A
NP vs LP	S1207	9.6503	3.2706	0.001087	1.626	down	Vanillyl mandelic acid	C05584	HMDB0133489
NP vs LP	S24823036	0.13394	-2.9004	0.010006	1.62276	up	(2r)-3-hydroxy-2-(pentanoyloxy)propyl 2-(trimethylammonio)ethyl phosphate	#N/A	#N/A
NP vs LP	S4308	0.079632	-3.6505	0.0032421	1.62195	up	Nevirapine	C07263	HMDB0014383
NP vs LP	S5253	9.7964	3.2922	0.0010484	1.61927	down	Thioridazine	#N/A	HMDB0014817
NP vs LP	S2228	10.442	3.3844	0.0047622	1.61792	down	Benfluorex	#N/A	#N/A
NP vs LP	S53964	0.070732	-3.8215	0.0092181	1.61555	up	Sabeluzole	#N/A	#N/A
NP vs LP	S389381	14.334	3.8414	0.012477	1.61257	down	Methyl 2-o-alpha-l-fucopyranosyl-beta-d-galactoside	C04698	#N/A
NP vs LP	S11545330	0.049655	-4.3319	0.0070799	1.61076	up	N~2~-(carboxymethyl)arginine	#N/A	HMDB0039111
NP vs LP	S3290	0.1251	-2.9989	0.001109	1.61021	up	Fominoben	#N/A	#N/A
NP vs LP	S9916828	8.0347	3.0062	8.59e-05	1.60729	down	3-[2-(dimethylamino)ethyl]-5-(1h-1,2,4-triazol-1-ylmethyl)-1h-indol-6-ol	#N/A	HMDB0060847
NP vs LP	MReference-2385	0.083959	-3.5742	0.0082884	1.60725	up	Pilocarpine	C07474	HMDB0015217
NP vs LP	MReference-343	0.47462	-1.0752	0.0010596	0.966173	up	Carvone	#N/A	HMDB0035824
NP vs LP	S83301	13.095	3.7109	0.024072	1.60374	down	Monocerin	C09953	#N/A
NP vs LP	S4054	0.12316	-3.0214	0.00011742	1.60074	up	Minaprine	#N/A	HMDB0014943
NP vs LP	S8697401	10.888	3.4446	0.018229	1.59603	down	Dihydrozeatin riboside	C16447	#N/A
NP vs LP	S3000	0.10749	-3.2177	0.00077074	1.58908	up	Metamizole	#N/A	#N/A
NP vs LP	S8266022	7.3864	2.8849	0.0015114	1.58293	down	Galunisertib	#N/A	#N/A
NP vs LP	S9817	0.11272	-3.1492	0.0018005	1.58081	up	Binapacryl	C19022	#N/A
NP vs LP	S33326	0.17221	-2.5378	0.018759	1.57865	up	Procymidone	C10986	#N/A
NP vs LP	S2340764	13.893	3.7963	0.019201	1.57522	down	Eugenitin	#N/A	HMDB0029467
NP vs LP	S17229620	0.093332	-3.4215	0.022718	1.57483	up	Aderbasib	#N/A	#N/A
NP vs LP	S157175	0.1117	-3.1623	0.00028145	1.57155	up	3-[3-(butylamino)-2-hydroxypropoxy]-4-chlorobenzoic acid	#N/A	HMDB0061131
NP vs LP	S389308	0.11916	-3.069	0.0011337	1.56842	up	2-ammonio-4-{4-[(2s)-2-ammonio-2-carboxylatoethyl]-1h-imidazol-2-yl}butanoate	#N/A	HMDB0011655
NP vs LP	S8270844	8.0011	3.0002	0.00078314	1.5634	down	Timobesone acetate	#N/A	#N/A
NP vs LP	S8298	0.013857	-6.1733	0.042312	1.55411	up	Indole-3-butyric acid	C11284	HMDB0002096
NP vs LP	S7971	14.627	3.8705	0.032999	1.55361	down	Oxyphenisatin acetate	#N/A	#N/A
NP vs LP	S154052	0.12343	-3.0182	0.0046564	1.55067	up	Bifenazate	C18589	#N/A
NP vs LP	S390192	0.15163	-2.7214	0.00039493	1.55027	up	Gynocardin	C08331	HMDB0029913
NP vs LP	S62805	0.12228	-3.0317	0.0018225	1.53972	up	Acetylhistamine	C05135	HMDB0013253
NP vs LP	S30791532	0.10885	-3.1996	0.002588	1.53949	up	Istamycin ap	C17984	#N/A
NP vs LP	S2297683	7.9216	2.9858	0.0033962	1.53799	down	Thiophanate-methyl	C14432	#N/A
NP vs LP	S20130278	7.2354	2.8551	0.00080877	1.5379	down	Complanatuside	#N/A	#N/A
NP vs LP	S391324	9.646	3.2699	0.030833	1.53748	down	(+)-syringaresinol	C10889	#N/A
NP vs LP	S3490	0.12724	-2.9744	0.00057969	1.53191	up	Hmba	#N/A	HMDB0041901
NP vs LP	S16272	6.4715	2.6941	0.00021706	1.53143	down	1,4,5,8-tetraamino-9,10-anthraquinone	C19236	#N/A
NP vs LP	S303816	11.325	3.5014	0.031001	1.53027	down	Sesartemin	C10884	HMDB0038931
NP vs LP	S13002	0.10437	-3.2602	0.0031924	1.52901	up	Npyr	C19285	HMDB0031642
NP vs LP	S10252021	14.604	3.8683	0.037526	1.52729	down	Tutin	C09570	#N/A
NP vs LP	S9479456	0.22064	-2.1802	0.044502	1.51984	up	Deoxypyridinoline	#N/A	HMDB0000569
NP vs LP	S21106328	0.13443	-2.8951	0.00026189	1.50325	up	Isometheptene	#N/A	HMDB0015651
NP vs LP	S4445178	8.3615	3.0638	0.0097638	1.50145	down	Verlukast	C11239	#N/A
NP vs LP	S129864	0.12321	-3.0208	0.0037809	1.49389	up	Oxychelerythrine	C12225	#N/A
NP vs LP	S8115	0.16926	-2.5627	0.00015495	1.48944	up	Beta-naphthoxyacetic acid	C18750	HMDB0032706
NP vs LP	S20145035	10.219	3.3531	0.024416	1.48171	down	Rhizocticin a	C17944	#N/A
NP vs LP	S5655	0.17101	-2.5479	0.00033497	1.48121	up	Tetrahydrocortisol	C05472	HMDB0000949
NP vs LP	S113380999	5.961	2.5756	0.0021502	1.47732	down	(2e)-4,7-dioxo-7-{[(2r)-1-(palmitoyloxy)-3-(phosphonooxy)-2-propanyl]oxy}-2-heptenoic acid	#N/A	#N/A
NP vs LP	S9772	0.17426	-2.5206	0.0012703	1.47378	up	337	C11715	HMDB0015607
NP vs LP	S243230	5.815	2.5398	0.012028	1.47362	down	Harringtonin	C10597	#N/A
NP vs LP	S8663	0.17501	-2.5145	2.72e-05	1.47031	up	(4-ethoxyphenyl)urea	C19415	HMDB0032565
NP vs LP	S390164	0.14432	-2.7926	0.0079355	1.46897	up	1-(2-deoxy-5-o-phosphono-beta-d-erythro-pentofuranosyl)-1,2-dihydropyrimidine	#N/A	#N/A
NP vs LP	S764	0.48208	-1.0527	0.0020516	0.93646	up	Hydroquinone	C00530	HMDB0002434
NP vs LP	S54786	0.15799	-2.6621	9.87e-05	1.46229	up	Toborinone	#N/A	#N/A
NP vs LP	S388576	0.2146	-2.2203	0.034415	1.45838	up	6-hydroxypseudooxynicotine	C01297	HMDB0240264
NP vs LP	S12032	5.5708	2.4779	0.0057291	1.45573	down	3-[(3-formamido-2-hydroxybenzoyl)amino]-8-hexyl-2,6-dimethyl-4,9-dioxo-1,5-dioxonan-7-yl 3-methylbutanoate	C11339	#N/A
NP vs LP	S24693148	0.18621	-2.425	0.00029513	1.4554	up	(2r)-3-(heptanoyloxy)-2-hydroxypropyl 2-(trimethylammonio)ethyl phosphate	#N/A	#N/A
NP vs LP	S13394133	0.10975	-3.1877	0.04798	1.45422	up	Desmethylolanzapine	#N/A	HMDB0060959
NP vs LP	MReference-525	0.17664	-2.5011	0.011396	1.4533	up	Nornicotine	C06524	HMDB0001126
NP vs LP	S8420081	5.9743	2.5788	0.0040931	1.44694	down	2-amino-5-[2-(4-formylphenyl)hydrazino]-5-oxopentanoic acid	#N/A	HMDB0040694
NP vs LP	S77371	6.7614	2.7573	0.0096835	1.44693	down	Mfcd00004231	C05580	HMDB0001866
NP vs LP	S3208	6.2188	2.6366	0.00093168	1.44333	down	Famotidine	#N/A	HMDB0001919
NP vs LP	S84007	0.14775	-2.7588	0.0037951	1.4428	up	Prednisolone tebutate	C08182	#N/A
NP vs LP	S58475	0.18882	-2.4049	0.00011683	1.43807	up	Propamidine	#N/A	#N/A
NP vs LP	S147033	0.15347	-2.7039	0.00077542	1.43558	up	Dolichotheline	C16696	#N/A
NP vs LP	S4589	0.1173	-3.0918	0.013389	1.43474	up	Phenacemide	C07428	HMDB0015253
NP vs LP	S2076	0.17632	-2.5038	0.0074217	1.43433	up	Amlexanox	#N/A	HMDB0015160
NP vs LP	S35014323	8.23	3.0409	0.041847	1.43292	down	2,3,4-trihydroxy-6-methoxy-6-oxo-5-[(3,4,5-trihydroxybenzoyl)oxy]hexanoic acid (non-preferred name)	#N/A	HMDB0036933
NP vs LP	S24844358	5.9515	2.5733	0.0036697	1.43038	down	3-methoxy-4-oxo-2-phenyl-4h-furo[2,3-h]chromen-6-yl beta-d-threo-hexopyranoside	#N/A	#N/A
NP vs LP	S388450	5.451	2.4465	0.0018122	1.42941	down	Pretyrosine	C00826	#N/A
NP vs LP	S84434	0.20057	-2.3178	0.046704	1.4278	up	Pefurazoate	C18480	#N/A
NP vs LP	S4445064	0.18481	-2.4359	0.031808	1.42508	up	Seneciphylline	C10391	#N/A
NP vs LP	S10202249	0.16308	-2.6163	0.010032	1.42298	up	Isatidine	C10364	#N/A
NP vs LP	S74852585	0.21495	-2.2179	0.013539	1.42192	up	N-[(4-methoxy-1-benzofuran-5-yl)carbonyl]glycine	#N/A	HMDB0129408
NP vs LP	S4445408	6.116	2.6126	0.0022448	1.42139	down	Metofluthrin, cis-(e)-	C13487	#N/A
NP vs LP	S20126643	0.18108	-2.4653	0.011353	1.41856	up	5-amino-4-chloro-2-(2,3-dihydroxyphenyl)-3(2h)-pyridazinone	C04798	#N/A
NP vs LP	S9046743	5.5745	2.4788	0.00050549	1.41784	down	O-methylsterigmatocystin	C03686	HMDB0030589
NP vs LP	MReference-9838	0.17985	-2.4752	0.015612	1.41638	up	Tauroursodeoxycholic acid	C16868	HMDB0000874
NP vs LP	S26331459	5.2221	2.3846	0.00018892	1.41515	down	Carbapenem mm22383	C17398	#N/A
NP vs LP	MReference-6550	0.22635	-2.1434	0.0040699	1.41224	up	2-acetylpyridine	#N/A	HMDB0035281
NP vs LP	S28639206	0.2372	-2.0758	0.010763	1.4082	up	O-[(5z,8z)-3-hydroxytetradecadienoyl]carnitine	#N/A	#N/A
NP vs LP	S319761	0.18071	-2.4682	0.0069997	1.40633	up	2-bromo-1h-indole-3-carbaldehyde	#N/A	HMDB0040147
NP vs LP	S21239054	0.13214	-2.9198	0.018369	1.40243	up	Amylose	C00718	HMDB0003403
NP vs LP	S10108	0.26007	-1.943	0.011617	1.39999	up	Echothiophate	C06975	HMDB0015190
NP vs LP	S18406	0.21719	-2.203	0.0017897	1.39857	up	Phenylacetylglycine dimethylamide	C12958	#N/A
NP vs LP	S4087	6.3991	2.6779	0.010635	1.3977	down	Aurorix	#N/A	HMDB0015302
NP vs LP	S16568306	6.6073	2.7241	0.036981	1.3953	down	Gln-phe	#N/A	#N/A
NP vs LP	S49508	0.44849	-1.1568	0.0034134	0.989527	up	Amflutizole	#N/A	#N/A
NP vs LP	S113371269	0.17742	-2.4947	0.013418	1.39312	up	(4r)-4-{[3,6-dideoxy-4-o-(4-hydroxybenzoyl)-alpha-l-arabino-hexopyranosyl]oxy}pentanoic acid	#N/A	#N/A
NP vs LP	S4470614	4.7019	2.2333	0.00038785	1.39247	down	Mfcd01321063	#N/A	HMDB0005773
NP vs LP	S363983	0.084401	-3.5666	0.029602	1.39215	up	2-amino-1,2-bis(4-chlorophenyl)ethanol	C15427	#N/A
NP vs LP	S92439	5.5841	2.4813	0.0021373	1.39131	down	P-gal	C02578	#N/A
NP vs LP	S22336944	4.6378	2.2135	0.00091185	1.38927	down	3-(4,7-dimethoxy-1,3-benzodioxol-5-yl)propanoic acid	#N/A	HMDB0137285
NP vs LP	MReference-2570	0.20896	-2.2587	6.85e-05	1.38914	up	L-valine	C00183	HMDB0000883
NP vs LP	S2319843	0.21213	-2.237	0.027154	1.38872	up	Salnacedin	#N/A	#N/A
NP vs LP	S4522051	4.5541	2.1872	0.0049098	1.38571	down	Dicrotophos	C18656	#N/A
NP vs LP	S6663	0.21098	-2.2448	1.94e-05	1.38365	up	Do0750000	#N/A	HMDB0032048
NP vs LP	S3365	0.16972	-2.5587	0.0033035	1.38098	up	Glutaral	C12518	HMDB0029599
NP vs LP	MReference-826	0.22025	-2.1828	0.03135	1.37954	up	Dl-alanine	C01401	HMDB0062251
NP vs LP	S8088	0.38855	-1.3638	0.004186	0.986806	up	Th9185000	C14473	#N/A
NP vs LP	S11858	0.14007	-2.8358	0.01115	1.37883	up	Adipamide	#N/A	#N/A
NP vs LP	MReference-6586	0.12429	-3.0083	0.017616	1.37661	up	Citral	C01499	HMDB0035078
NP vs LP	S30790947	0.28595	-1.8062	0.044549	1.37043	up	(2s,6s,8s,9s)-2,8-dibromo-9-chloro-1,1,9-trimethyl-5-methylenespiro[5.5]undecane	C17116	#N/A
NP vs LP	S15185955	5.0974	2.3498	0.0030733	1.36974	down	N-acetylvanilalanine	#N/A	HMDB0011716
NP vs LP	S869	2.2263	1.1546	0.0043432	0.962763	down	Methyl-com	C03920	#N/A
NP vs LP	S59202	4.8031	2.264	0.0007689	1.36805	down	Pirisudanol	#N/A	#N/A
NP vs LP	S47881	5.1008	2.3507	0.0028047	1.36188	down	Sulfometuron-methyl [ansi]	C10955	#N/A
NP vs LP	S359	5.0101	2.3248	0.0087061	1.35967	down	Mu-ac	C03837	HMDB0032989
NP vs LP	S86081	2.1767	1.1221	0.0046883	0.946714	down	Dibutyl malate	#N/A	HMDB0031696
NP vs LP	S13005	0.21812	-2.1968	0.014762	1.35908	up	Cyclohexenone	C02395	#N/A
NP vs LP	S9897916	5.0535	2.3373	0.0054018	1.35627	down	3624543	#N/A	HMDB0038576
NP vs LP	S390809	0.21288	-2.2319	0.00021156	1.35566	up	Cuauhtemone	C09645	#N/A
NP vs LP	S64808437	2.0433	1.0309	0.0050433	0.911866	down	2-{[(3alpha,5beta,7alpha,8xi,25r)-3,7-dihydroxy-26-oxocholestan-26-yl]amino}ethanesulfonic acid	#N/A	#N/A
NP vs LP	S8201699	2.0338	1.0242	0.0050702	0.907999	down	Turofexorate isopropyl	#N/A	#N/A
NP vs LP	S4445044	5.4699	2.4515	0.020136	1.35564	down	Echimidine	C10299	#N/A
NP vs LP	MReference-2754	4.8212	2.2694	0.0031347	1.35152	down	Sorbic acid	D02411	HMDB0029581
NP vs LP	S1361783	0.2457	-2.0251	0.025237	1.3504	up	1872050	#N/A	HMDB0013267
NP vs LP	S30791704	2.3234	1.2162	0.0054852	0.980999	down	P-hydroxybenzyldesulphoglucosinolate	C17240	#N/A
NP vs LP	S55158	0.16483	-2.6009	0.0035319	1.34615	up	Bayer e 39 soluble	C19333	#N/A
NP vs LP	S63018	0.12678	-2.9796	0.028621	1.34546	up	8-hydroxyoctanoic acid	#N/A	HMDB0061914
NP vs LP	MReference-188	2.0143	1.0103	0.0055818	0.903738	down	3,5-dihydroxyphenylglycine	#N/A	#N/A
NP vs LP	S8321	4.3425	2.1185	0.00037818	1.34022	down	5-fluorodeoxyuridine monophosphate	C04242	HMDB0060394
NP vs LP	S7334	0.18086	-2.4671	0.0022491	1.3353	up	4247	#N/A	HMDB0032545
NP vs LP	S4332	5.0246	2.329	0.0062192	1.33143	down	Nifenazone	#N/A	#N/A
NP vs LP	S109042	0.23826	-2.0694	0.0017834	1.33019	up	Mebicar	#N/A	#N/A
NP vs LP	S5120	4.5241	2.1776	0.0078401	1.32116	down	Vorinostat	#N/A	HMDB0015568
NP vs LP	S30776773	4.527	2.1786	0.00065568	1.31662	down	(2e)-[4-(3,4-dihydroxyphenyl)-3-hydroxy-5-oxo-2(5h)-furanylidene](4-hydroxyphenyl)acetic acid	#N/A	HMDB0029460
NP vs LP	S10122002	0.20041	-2.319	0.0029634	1.31656	up	Romidepsin	#N/A	#N/A
NP vs LP	S215110	4.4963	2.1687	0.028201	1.31547	down	Blastmycin	#N/A	HMDB0039001
NP vs LP	S134809	0.32645	-1.6151	0.043461	1.31444	up	5-(3,4-dihydroxy-1,5-cyclohexadien-1-yl)-5-phenyl-2,4-imidazolidinedione	#N/A	HMDB0060866
NP vs LP	BGI321	0.20669	-2.2745	0.04891	1.31337	up	Indole-3-acetamide	C02693	HMDB0029739
NP vs LP	S33418	0.46551	-1.1031	0.0062389	0.971288	up	Rac-etomidate	#N/A	#N/A
NP vs LP	S166204	6.4743	2.6947	0.032602	1.31334	down	5-ribosylparomamine	C18002	#N/A
NP vs LP	S65003	4.0443	2.0159	0.00023139	1.31323	down	Emiglitate	#N/A	#N/A
NP vs LP	S102899	4.0514	2.0184	0.028145	1.3061	down	6571082	#N/A	HMDB0060994
NP vs LP	S4133	0.20874	-2.2602	0.0042182	1.3055	up	Deet	C10935	#N/A
NP vs LP	S3525015	2.329	1.2197	0.0065883	0.96991	down	2-(3,4-dihydroxyphenyl)-7-hydroxy-3,4-dihydro-2h-chromene-3,5-diyl bis(3,4,5-trihydroxybenzoate)	#N/A	HMDB0030665
NP vs LP	S8059607	4.331	2.1147	0.0020025	1.30042	down	Gabapentin enacarbil	#N/A	#N/A
NP vs LP	S553166	0.22189	-2.1721	0.0018929	1.2999	up	Trans-anethole	C10428	#N/A
NP vs LP	S24808178	3.9483	1.9812	0.013316	1.29035	down	3-(7'-methylthio)heptylmalic acid	C17231	#N/A
NP vs LP	S391330	3.8262	1.9359	0.00031714	1.28982	down	Azafenidin	C10895	#N/A
NP vs LP	S30790990	5.2258	2.3856	0.026714	1.2874	down	Fusarenone x	C19583	#N/A
NP vs LP	S87926	4.8072	2.2652	0.010317	1.28628	down	Gly-phe	#N/A	HMDB0028848
NP vs LP	S10509431	4.0164	2.0059	0.0016999	1.28601	down	1-(8-chloro-6-phenyl-4h-[1,2,4]triazolo[4,3-a][1,4]benzodiazepin-1-yl)methanamine	#N/A	HMDB0060969
NP vs LP	S21406545	2.083	1.0587	0.0072126	0.916465	down	11h-benzo[a]fluoren-11-ylacetic acid	#N/A	HMDB0032173
NP vs LP	S17207458	0.48404	-1.0468	0.0072201	0.893688	up	N-(4-heptanyl)-1,3-benzodioxole-5-carboxamide	#N/A	HMDB0032305
NP vs LP	S8035531	0.24833	-2.0097	0.0052507	1.28533	up	(1r,5r)-3,3,5-trimethylcyclohexyl 5-oxo-l-prolinate	#N/A	#N/A
NP vs LP	S390954	0.20744	-2.2692	0.013283	1.28501	up	8169012	C09955	HMDB0029399
NP vs LP	S2340730	3.9546	1.9835	0.000409	1.28468	down	Furametpyr	C18503	#N/A
NP vs LP	S388948	4.0127	2.0046	0.01274	1.28336	down	2-o-sulfo-l-idopyranuronic acid	C03126	#N/A
NP vs LP	S35014515	4.8238	2.2702	0.0089558	1.2812	down	2-(3-hydroxy-3,4,5,6-tetrahydro-1h-cyclopenta[c]furan-4-yl)-3-methoxy-3-oxopropanoic acid	#N/A	HMDB0038126
NP vs LP	S556435	3.9301	1.9746	0.00027351	1.28052	down	Ilepcimide	#N/A	#N/A
NP vs LP	S24846830	0.49029	-1.0283	0.0076708	0.899485	up	(1r,2s)-2-bromo-4-[(2e,4r)-4-(2,2-dimethyl-6-methylenecyclohexyl)-4-hydroxy-2-buten-2-yl]-1-methylcyclohexanol	#N/A	#N/A
NP vs LP	S13876103	4.5915	2.199	0.006911	1.28041	down	Eugenol	C10453	HMDB0005809
NP vs LP	S388960	0.27376	-1.869	0.00079672	1.27817	up	1-(beta-d-ribofuranosyl)-1,2-dihydropyrimidine	#N/A	#N/A
NP vs LP	S9413029	3.8263	1.936	0.012897	1.27769	down	Naronapride	#N/A	#N/A
NP vs LP	S571213	0.29043	-1.7837	0.02069	1.27574	up	?±-n-acetylcitrulline	C15532	HMDB0000856
NP vs LP	MReference-6574	4.6234	2.209	0.011332	1.27352	down	4'-methoxyacetophenone	#N/A	HMDB0032570
NP vs LP	S4444969	2.0693	1.0491	0.0083248	0.907853	down	Mangostin	C10080	HMDB0035796
NP vs LP	S5293722	0.31572	-1.6633	0.026307	1.27176	up	Pardoprunox	#N/A	#N/A
NP vs LP	S389595	4.9941	2.3202	0.022443	1.26859	down	N-[(5s)-5-amino-5-carboxypentanoyl]cysteinyl-d-valine	C05556	#N/A
NP vs LP	S64916	0.29259	-1.7731	0.016428	1.26586	up	Olaquindox [ban:inn]	#N/A	#N/A
NP vs LP	S144467	3.9806	1.993	0.0043316	1.264	down	L-serine phosphoethanolamine	C03872	#N/A
NP vs LP	S13863636	4.2031	2.0715	0.005471	1.26367	down	Diethyl malonate	#N/A	HMDB0029573
NP vs LP	S5592	4.6924	2.2303	0.016552	1.25948	down	Sesamex	C19146	#N/A
NP vs LP	S9591	0.23528	-2.0875	0.0008515	1.25909	up	(+/-)-coniine	C06523	HMDB0030285
NP vs LP	S393260	0.12914	-2.953	0.035971	1.25901	up	D-benzylpenicilloic acid	C16672	#N/A
NP vs LP	S146664	4.2412	2.0845	0.044524	1.25508	down	1-palmitoylglycerone 3-phosphate	C01192	HMDB0062190
NP vs LP	S571082	3.5563	1.8304	0.027739	1.25381	down	Adenosine 5'-(hexanoyl phosphate)	C13825	#N/A
NP vs LP	S84301	2.3459	1.2302	0.0094733	0.98509	down	Forchlorfenuron	C18604	#N/A
NP vs LP	BGI524	0.2785	-1.8443	0.0010985	1.25253	up	Suberic acid	C08278	HMDB0000893
NP vs LP	S3313819	0.32557	-1.619	0.013866	1.25145	up	Threonylphenylalanine	#N/A	HMDB0029068
NP vs LP	S8240672	5.0332	2.3315	0.026034	1.25127	down	Lithospermoside	C17771	#N/A
NP vs LP	S7277	0.26749	-1.9024	0.00031163	1.24785	up	Propylhexedrine	#N/A	HMDB0015659
NP vs LP	S8243	0.15915	-2.6515	0.032512	1.24729	up	Di-n-amyl phthalate	C14300	#N/A
NP vs LP	S5293568	0.2656	-1.9127	0.0014017	1.24697	up	Aprepitant	C21555	HMDB0014811
NP vs LP	S4445117	0.28419	-1.8151	0.00038162	1.24658	up	Pseudobaptigenin	C10522	HMDB0036616
NP vs LP	S24846100	2.1045	1.0735	0.010273	0.913706	down	3-[3,4-dihydroxy-5-(3-methyl-2-buten-1-yl)phenyl]-1-{3-[(2e)-3,7-dimethyl-2,6-octadien-1-yl]-2,4,6-trihydroxyphenyl}-1-propanone	#N/A	#N/A
NP vs LP	S4444393	0.27358	-1.87	0.026931	1.24249	up	Mfcd24849370	C05855	#N/A
NP vs LP	S553441	4.2139	2.0752	0.0061446	1.24001	down	Piperlongumine	C10166	HMDB0030341
NP vs LP	S3199	0.48302	-1.0498	0.010686	0.953397	up	Exalamide	#N/A	#N/A
NP vs LP	S38867	3.9225	1.9718	0.0070663	1.23898	down	Diaziquone	#N/A	#N/A
NP vs LP	MReference-6560	2.0271	1.0194	0.010756	0.874119	down	3-methoxybenzaldehyde	#N/A	HMDB0031459
NP vs LP	S55205	3.7942	1.9238	0.041769	1.22809	down	Mfcd00041932	#N/A	HMDB0031651
NP vs LP	S54567	3.5492	1.8275	0.011077	1.22784	down	Noberastine	#N/A	#N/A
NP vs LP	MReference-210	0.31473	-1.6678	0.01373	1.22694	up	3-methylcrotonylglycine	C20828	HMDB0000459
NP vs LP	S68160	0.2836	-1.8181	0.01458	1.225	up	Methyl 3,5-ditert-butyl-4-hydroxybenzoate	#N/A	HMDB0061935
NP vs LP	S29227	3.5306	1.8199	0.00062755	1.22335	down	Dimetofrine	#N/A	#N/A
NP vs LP	S4572407	3.4648	1.7928	0.0012728	1.22211	down	Artocarpin	#N/A	HMDB0030849
NP vs LP	S24844004	3.5382	1.823	0.029842	1.21877	down	2-(4-hydroxy-3-methoxyphenyl)-7-methoxy-4-oxo-4h-chromen-5-yl (2xi)-5-ethyl-beta-d-threo-pentopyranoside	#N/A	#N/A
NP vs LP	S8376347	0.23237	-2.1055	0.020785	1.21707	up	(-)-acutumine	C16910	#N/A
NP vs LP	S30791923	0.4072	-1.2962	0.011433	0.941409	up	(10s)-juvenile hormone iii diol phosphate	C16507	#N/A
NP vs LP	S10340	0.32235	-1.6333	0.015073	1.21607	up	2-methylfuran	#N/A	HMDB0013749
NP vs LP	MReference-5831	3.3803	1.7572	0.00039261	1.21456	down	Β-asarone	C10430	#N/A
NP vs LP	MReference-2821	3.9339	1.976	0.019068	1.21453	down	Monobutyl phthalate	#N/A	HMDB0013247
NP vs LP	S138020	3.4788	1.7986	0.0015596	1.21452	down	Uplandicine	C10412	#N/A
NP vs LP	S103015	3.7146	1.8932	0.0041568	1.21386	down	Anisatin	#N/A	#N/A
NP vs LP	S129557	2.1321	1.0923	0.012187	0.928281	down	1778635	C16589	#N/A
NP vs LP	S389020	2.3368	1.2245	0.012208	0.977293	down	N-glycosyl-l-asparagine	C03411	#N/A
NP vs LP	S15694	0.2897	-1.7874	0.00011923	1.21314	up	2209526	C19109	#N/A
NP vs LP	S7842767	3.3096	1.7267	0.00011878	1.21134	down	Nifuradene	C19272	#N/A
NP vs LP	S26384876	0.26445	-1.9189	0.0011115	1.21084	up	Militarinone a	C12333	#N/A
NP vs LP	S141828	3.6411	1.8644	0.0075391	1.20643	down	Leonurine	C16985	#N/A
NP vs LP	S4477686	0.2371	-2.0765	0.0091307	1.20508	up	5-hydroxy-6-isobutyryl-8,8-dimethyl-4-phenyl-2h,8h-pyrano[2,3-f]chromen-2-one	#N/A	HMDB0035876
NP vs LP	S2298414	4.7281	2.2413	0.033809	1.20488	down	Levosimendan	#N/A	HMDB0015058
NP vs LP	S201624	3.215	1.6848	0.00012306	1.20477	down	Fuscaxanthone c	#N/A	HMDB0036597
NP vs LP	S11201333	0.29792	-1.747	0.00037922	1.20381	up	Asp-gln	#N/A	HMDB0028751
NP vs LP	S1556	0.37426	-1.4179	0.013207	0.965313	up	Mdma	C07577	#N/A
NP vs LP	S1116	0.32796	-1.6084	0.0043236	1.20227	up	Dl-tryptophan	C00806	HMDB0030396
NP vs LP	S13837303	3.402	1.7664	0.0067523	1.19728	down	Diethyl phthalate	C14175	HMDB0094660
NP vs LP	S23889	0.28189	-1.8268	0.0012898	1.19699	up	Ac 45594	C14236	#N/A
NP vs LP	S166036	3.2441	1.6978	0.000189	1.19472	down	N-(2-phenylethyl)-beta-d-glucopyranuronosylamine	#N/A	HMDB0010323
NP vs LP	S552532	3.4134	1.7712	0.0018173	1.1943	down	Asarone	C17846	HMDB0031469
NP vs LP	S4470940	3.2885	1.7174	0.0014516	1.19215	down	Stiripentol	#N/A	#N/A
NP vs LP	S1528	3.4995	1.8072	0.0033474	1.19209	down	2-phenylaminoadenosine	#N/A	HMDB0001069
NP vs LP	S148944	3.4198	1.7739	0.0028979	1.19151	down	Etilevodopa	#N/A	#N/A
NP vs LP	S8013088	0.27703	-1.8519	0.0064143	1.1895	up	7-methylsulfinylheptyl isothiocyanate	#N/A	HMDB0038441
NP vs LP	S157181	2.7186	1.4428	0.023059	1.18808	down	Eugenol sulfate	#N/A	HMDB0135245
NP vs LP	S27022359	0.24779	-2.0128	0.011082	1.18737	up	Curvulalide	#N/A	#N/A
NP vs LP	S11963	0.37539	-1.4135	0.019894	1.1873	up	Pyrrole 2-carboxylate	C05942	HMDB0004230
NP vs LP	MReference-2394	3.578	1.8391	0.013778	1.18686	down	Monocrotaline	C10350	HMDB0034363
NP vs LP	S35014423	3.5737	1.8374	0.017873	1.18262	down	Tdp-2	#N/A	HMDB0037499
NP vs LP	S13869414	3.2206	1.6873	0.0025368	1.18159	down	4-methoxyaniline	C19326	HMDB0029300
NP vs LP	S110375	0.28098	-1.8314	0.0014422	1.17858	up	N,n-dimethylarginine	C03626	HMDB0001539
NP vs LP	S23259667	4.2439	2.0854	0.043411	1.17805	down	Samidorphan	#N/A	#N/A
NP vs LP	S5381	3.5097	1.8113	0.018408	1.17792	down	Trimetrexate	C11154	HMDB0015288
NP vs LP	MReference-436	0.2824	-1.8242	0.0023406	1.17679	up	Guanine	C00242	HMDB0000132
NP vs LP	S9784372	3.6658	1.8741	0.02127	1.17289	down	2,3,5,6-tetrafluoro-4-methylbenzyl 2,2-dimethyl-3-[(1e)-1-propen-1-yl]cyclopropanecarboxylate	#N/A	#N/A
NP vs LP	S91360	0.45156	-1.147	0.016253	0.972767	up	Apm	#N/A	HMDB0034252
NP vs LP	S3682061	3.9013	1.9639	0.03393	1.17061	down	1?€?-acetoxyeugenol acetate	#N/A	HMDB0036544
NP vs LP	S536429	3.3402	1.7399	0.018193	1.17006	down	2444643wxk	#N/A	HMDB0034046
NP vs LP	S2177	3.0561	1.6117	5.12e-05	1.16932	down	Azasetron	#N/A	#N/A
NP vs LP	S72464	0.41635	-1.2641	0.016381	0.954778	up	Methylxanthine	C16358	HMDB0010738
NP vs LP	S79488	0.31994	-1.6441	0.00037169	1.16697	up	Valproic acid beta-d-glucuronide	#N/A	HMDB0000901
NP vs LP	S2865	0.30867	-1.6959	0.0013826	1.16089	up	Decylubiquinone	C15494	#N/A
NP vs LP	S74851917	3.4898	1.8031	0.027472	1.15759	down	(2z)-2-benzylideneheptyl hydrogen sulfate	#N/A	HMDB0126522
NP vs LP	S8223249	0.32783	-1.609	0.00018146	1.15739	up	Carduusyne b	#N/A	#N/A
NP vs LP	S30791545	3.2372	1.6948	0.015157	1.15403	down	Fortimicin fu-10	C17971	#N/A
NP vs LP	S7677	0.29242	-1.7739	0.0016069	1.1531	up	Cyclohexylamine	C00571	HMDB0031404
NP vs LP	S8396552	2.4532	1.2947	0.017659	0.975201	down	Mfcd12912432	#N/A	#N/A
NP vs LP	S13625	0.29381	-1.767	0.0016502	1.14958	up	3-methylcyclopentene	#N/A	HMDB0031544
NP vs LP	S4445158	2.0196	1.014	0.017905	0.893591	down	(6r,7s)-6,7-dihydroxy-8-methyl-8-azabicyclo[3.2.1]oct-3-yl (2e)-2-methyl-2-butenoate	#N/A	#N/A
NP vs LP	MReference-2744	2.1373	1.0958	0.018173	0.911594	down	Acetophenone	C07113	HMDB0033910
NP vs LP	S16736211	3.4208	1.7743	0.037405	1.14623	down	Penicillin a	C17403	#N/A
NP vs LP	S17220805	0.35473	-1.4952	0.00052659	1.14451	up	Techin	#N/A	#N/A
NP vs LP	S50093	3.4539	1.7882	0.016064	1.14434	down	Lavoltidine	C11805	#N/A
NP vs LP	S28639181	3.1635	1.6615	0.012739	1.14297	down	O-(11-carboxyundecanoyl)carnitine	#N/A	#N/A
NP vs LP	S5816	0.42217	-1.2441	0.018463	0.998848	up	Fg7175000	C06338	#N/A
NP vs LP	S29787377	0.45165	-1.1467	0.018741	0.865534	up	(e)-3-o-methyl entacapone	#N/A	HMDB0142237
NP vs LP	S5293179	3.0569	1.6121	0.002938	1.14268	down	Donetidine	#N/A	#N/A
NP vs LP	S9917	0.47665	-1.069	0.018815	0.924553	up	Lu3453000	C17601	HMDB0032330
NP vs LP	S391773	0.30978	-1.6907	0.026545	1.14212	up	4-hydroxy-3-nitrosobenzamide	C12114	#N/A
NP vs LP	S389837	3.2999	1.7224	0.036547	1.14045	down	5'-butyrylphosphoinosine	C06435	#N/A
NP vs LP	S167804	2.0917	1.0647	0.019596	0.875083	down	1,2-dibutryl-sn-glycero-3-phosphocholine	#N/A	#N/A
NP vs LP	S10179688	0.35042	-1.5128	0.00037185	1.13757	up	N,n-diacetyllegionaminic acid	C20418	#N/A
NP vs LP	S74852087	3.0842	1.6249	0.007648	1.13717	down	4-ethyl-2-methoxyphenyl hydrogen sulfate	#N/A	HMDB0127988
NP vs LP	S35031929	3.5423	1.8247	0.017371	1.13715	down	4-carboxy-2-(histidylamino)butanoate	#N/A	#N/A
NP vs LP	S77872	3.17	1.6645	0.011865	1.13546	down	Tebufenpyrad	C11126	#N/A
NP vs LP	S4050	2.3705	1.2452	0.020381	0.999754	down	Midodrine	C07890	HMDB0014356
NP vs LP	S730	0.39445	-1.3421	0.036384	1.13273	up	Glycine	C00037	HMDB0000123
NP vs LP	S24808180	2.9347	1.5532	0.01494	1.13096	down	3-(6'-methylthio)hexylmalic acid	C17227	#N/A
NP vs LP	BGI188	0.36297	-1.4621	0.0031828	1.13085	up	Citrate	C00158	HMDB0000094
NP vs LP	S4566720	0.18816	-2.41	0.046914	1.13038	up	(e)-nitrofurazone	C08042	HMDB0014480
NP vs LP	MReference-753	0.21193	-2.2384	0.041238	1.12785	up	Uric acid	C00366	HMDB0000289
NP vs LP	S30791526	0.29523	-1.7601	0.0065345	1.12703	up	Istamycin b0	C17990	#N/A
NP vs LP	S44885	2.9103	1.5411	0.00045637	1.12493	down	Metazachlor	C10948	#N/A
NP vs LP	BGI119	0.33528	-1.5766	0.00046191	1.12244	up	4-hydroxybenzaldehyde	C00633	HMDB0011718
NP vs LP	S145690	0.40583	-1.3011	0.023463	0.91739	up	1,5-dimethylbicyclo(3.2.1)octan-8-one oxime	#N/A	HMDB0036030
NP vs LP	S15564	0.34848	-1.5208	0.035253	1.12123	up	Mfcd01706957	#N/A	HMDB0060991
NP vs LP	S28797	3.1061	1.6351	0.012888	1.12121	down	Yq3683000	#N/A	#N/A
NP vs LP	S198159	0.40097	-1.3184	0.038659	1.12108	up	N-acetylvaline	#N/A	HMDB0011757
NP vs LP	S7367	2.9181	1.545	0.0026027	1.1199	down	Benzyl butyrate	#N/A	HMDB0033376
NP vs LP	S13508105	0.40298	-1.3112	0.038062	1.11537	up	Ornithinoalanine	#N/A	HMDB0029448
NP vs LP	S331	2.9373	1.5545	0.0045443	1.11236	down	Salicylic acid	C00805	HMDB0001895
NP vs LP	S8552449	0.32022	-1.6429	0.024551	0.963339	up	N6-(2-(1h-imidazol-4-yl)ethyl)lysine	#N/A	HMDB0039160
NP vs LP	S110209	0.35357	-1.4999	0.024664	0.977936	up	Etoricoxib	C11718	HMDB0015565
NP vs LP	S3525	0.36767	-1.4435	0.032144	1.11136	up	Hydroxyamphetamine	#N/A	HMDB0060765
NP vs LP	S4470546	0.42836	-1.2231	0.025019	0.997914	up	Anthramycin	#N/A	#N/A
NP vs LP	S117134	0.26619	-1.9095	0.0241	1.10674	up	N1,n12-diacetylspermine	C03413	HMDB0002172
NP vs LP	S35031681	0.41065	-1.284	0.026433	1.10667	up	Trans-isoeugenol-o-glucuronide	#N/A	HMDB0060021
NP vs LP	S2795	0.38161	-1.3898	0.01319	1.10554	up	Cyclofenil	#N/A	#N/A
NP vs LP	S83927	2.929	1.5504	0.0087606	1.10511	down	Droxidopa	#N/A	HMDB0015627
NP vs LP	S4444329	0.37355	-1.4206	0.0041791	1.10257	up	Melilotoside	C05158	HMDB0033581
NP vs LP	S391607	2.8438	1.5078	0.0042326	1.09983	down	Devazepide	C11710	#N/A
NP vs LP	S15296	0.38305	-1.3844	0.020016	1.0928	up	Benzodepa	#N/A	#N/A
NP vs LP	S4444769	2.7015	1.4338	0.00013735	1.09237	down	(3ar,4s,6z,10z,11ar)-6,10-bis(hydroxymethyl)-3-methylene-2-oxo-2,3,3a,4,5,8,9,11a-octahydrocyclodeca[b]furan-4-yl 2-methylpropanoate	C09290	#N/A
NP vs LP	S4921755	2.2446	1.1664	0.027013	0.955543	down	Dihydroxymethylfuratrizine	C19289	#N/A
NP vs LP	MReference-432	0.4981	-1.0055	0.027022	0.923372	up	Glycylproline	#N/A	HMDB0000721
NP vs LP	MReference-141	0.3897	-1.3596	0.0161	1.09153	up	2-hydroxyphenylacetic acid	C05852	HMDB0000669
NP vs LP	S3214	3.2108	1.6829	0.04413	1.09137	down	Felbamate	C07501	HMDB0015084
NP vs LP	S7128	3.0515	1.6095	0.046759	1.09025	down	Cumene	C14396	HMDB0034029
NP vs LP	S1072	2.5096	1.3275	0.031447	1.09006	down	Spermine	C00750	HMDB0001256
NP vs LP	S10181339	2.6165	1.3876	4.12e-05	1.0899	down	3-phenylpropanoic acid	C05629	HMDB0000764
NP vs LP	S56304	2.4841	1.3127	0.028452	0.986496	down	Bumetrizole	#N/A	#N/A
NP vs LP	S942	0.32456	-1.6234	0.011835	1.08977	up	Orotic acid	C00295	HMDB0000226
NP vs LP	S388610	2.1634	1.1133	0.028906	0.881318	down	Agaritine	C01550	#N/A
NP vs LP	S10628316	0.36257	-1.4637	0.0011348	1.08956	up	Lys-gln	#N/A	#N/A
NP vs LP	S170267	2.7564	1.4628	0.0017198	1.08792	down	Auramycinone	C12419	#N/A
NP vs LP	S28423	0.37702	-1.4073	0.0067063	1.08719	up	4,4'-propylenebis(2,6-piperazinedione)	#N/A	#N/A
NP vs LP	S92947	0.4567	-1.1307	0.030101	0.830514	up	Cyclo(leucylprolyl)	#N/A	#N/A
NP vs LP	S47	0.4785	-1.0634	0.030525	0.902509	up	2-keto-glutaramic acid	C00940	HMDB0001552
NP vs LP	MReference-11	0.39546	-1.3384	0.0058711	1.08685	up	2-hydroxyphenylalanine	#N/A	#N/A
NP vs LP	S74291	0.3936	-1.3452	0.0084098	1.08456	up	1-ebio	C13840	#N/A
NP vs LP	S8141	0.40942	-1.2883	0.019721	1.08415	up	Cyclopentanone	C00557	HMDB0031407
NP vs LP	S4465	0.39018	-1.3578	0.032332	1.08227	up	Oxiracetam	#N/A	#N/A
NP vs LP	S1078	0.36053	-1.4718	0.0097949	1.08171	up	Succinic acid	C00042	HMDB0000254
NP vs LP	MReference-1814	0.39218	-1.3504	0.048107	1.07936	up	L-(-)-3-phenyllactic acid	#N/A	HMDB0000563
NP vs LP	S29368147	0.38138	-1.3907	0.031482	0.943742	up	14-carboxy-15,16,17,18,19,20-hexanor-leukotriene e3	#N/A	#N/A
NP vs LP	S64445	2.2426	1.1652	0.031747	0.955614	down	Pancopride	#N/A	#N/A
NP vs LP	BGI503	0.3431	-1.5433	0.021816	1.07847	up	Ribitol	C00474	HMDB0000508
NP vs LP	MReference-308	0.3635	-1.46	0.0093529	1.07807	up	Alanyltyrosine	#N/A	HMDB0028699
NP vs LP	S19007333	2.6632	1.4132	0.046161	1.07711	down	(2e)-2-(methoxyimino)-n-methyl-2-{2-[(e)-({1-[3-(trifluoromethyl)phenyl]ethoxy}imino)methyl]phenyl}acetamide	#N/A	HMDB0036028
NP vs LP	MReference-421	2.8692	1.5206	0.016253	1.07562	down	Ferulic acid	C01494	HMDB0000954
NP vs LP	S13871489	3.0196	1.5943	0.04135	1.07464	down	Diethyl tartrate	#N/A	HMDB0033584
NP vs LP	S4445054	0.25265	-1.9848	0.024871	1.07321	up	Otonecine	C10356	#N/A
NP vs LP	BGI176	0.25853	-1.9516	0.045854	1.07236	up	Caprylic acid (octanoic acid)	C06423	HMDB0000482
NP vs LP	S2378	2.6694	1.4165	0.011653	1.07235	down	Bunazosin	#N/A	#N/A
NP vs LP	S4572779	2.3283	1.2193	0.03358	0.97123	down	1,2-benzenediol, 4-(3-(3,5-dihydroxyphenyl)-2,3-dihydro-6-hydroxy-4-(2-(4-hydroxyphenyl)ethenyl)-2-benzofuranyl)-	#N/A	HMDB0129151
NP vs LP	S6252	2.1705	1.118	0.033764	0.932844	down	635994	C19177	#N/A
NP vs LP	S31150606	2.6674	1.4154	0.0018777	1.07227	down	Ascr#13	#N/A	#N/A
NP vs LP	S2300896	0.42767	-1.2254	0.044142	1.07023	up	(1s)-1-carboxy-n,n,n-trimethyl-2-(2-thioxo-2,3-dihydro-1h-imidazol-4-yl)ethanaminium	C05570	HMDB0003045
NP vs LP	S8648195	2.3138	1.2103	0.034237	0.994624	down	5-hydroxy-n-[(6-oxo-2-piperidinyl)methyl]-2-(2,2,2-trifluoroethoxy)benzamide	#N/A	HMDB0060832
NP vs LP	S5131	2.4061	1.2667	0.034282	0.989203	down	Sulfacytine	#N/A	HMDB0015412
NP vs LP	S102690	2.7438	1.4562	0.024083	1.06876	down	Dihydroxyindole	C05578	HMDB0004058
NP vs LP	S4945213	2.7808	1.4755	0.029671	1.06765	down	5460894	C16431	#N/A
NP vs LP	S3335651	0.33957	-1.5582	0.024139	1.06763	up	2,4-diamino-6,7-dimethoxyquinazoline	#N/A	HMDB0060724
NP vs LP	S570899	2.4432	1.2888	0.034744	0.978781	down	Proacacipetalin	C08338	#N/A
NP vs LP	S390759	0.41506	-1.2686	0.034872	0.975661	up	Picrotin	C09528	#N/A
NP vs LP	S14516	0.35364	-1.4997	0.0089772	1.06012	up	Ibufenac	#N/A	#N/A
NP vs LP	S122556	0.39637	-1.3351	0.033358	1.06012	up	Kahweofuran	#N/A	HMDB0032968
NP vs LP	S15401	2.6441	1.4028	0.017209	1.0586	down	Bamifylline	#N/A	#N/A
NP vs LP	S318098	2.6551	1.4088	0.0056309	1.052	down	Dimethyl (3-oxocyclohexyl)malonate	#N/A	HMDB0032496
NP vs LP	MReference-1783	0.40191	-1.3151	0.035978	1.04996	up	D-(+)-proline	C00763	HMDB0003411
NP vs LP	S391564	2.8472	1.5096	0.038753	1.04933	down	Lamioside	C11645	#N/A
NP vs LP	S58836	2.6118	1.385	0.0062911	1.04466	down	2-acrylamido-2-methyl-1-propane sulfonic acid	#N/A	HMDB0031200
NP vs LP	S2607	2.7335	1.4507	0.013836	1.04401	down	Chlorambucil	C06900	HMDB0014436
NP vs LP	S21004	0.39488	-1.3405	0.036535	0.902214	up	Butanilicaine	#N/A	#N/A
NP vs LP	S78360	2.4676	1.3031	0.00041232	1.04314	down	Ritalinic acid	#N/A	HMDB0042008
NP vs LP	S8861	2.0276	1.0197	0.036722	0.887764	down	Dibenzo-1,4-dioxin	C07732	#N/A
NP vs LP	S4665	2.8659	1.519	0.031886	1.04155	down	Pipemidic acid	#N/A	HMDB0041989
NP vs LP	S1021	0.38464	-1.3784	0.0011049	1.0411	up	Pyridoxal	C00250	HMDB0001545
NP vs LP	S813	2.5908	1.3734	0.0059657	1.04065	down	Dihydroxyphenylalanine	#N/A	HMDB0000609
NP vs LP	MReference-1525	0.49735	-1.0077	0.037716	0.979174	up	Cis-aconitic acid	C00417	HMDB0000072
NP vs LP	S4431	2.6197	1.3894	0.024201	1.03928	down	Olomoucine	#N/A	HMDB0035233
NP vs LP	S24843565	2.5955	1.376	0.035317	1.03901	down	(1s)-1,5-anhydro-1-[2-(3,4-dihydroxyphenyl)-5,7-dihydroxy-4-oxo-4h-chromen-6-yl]-6-o-(4-hydroxybenzoyl)-d-threo-hexitol	#N/A	#N/A
NP vs LP	S10348	0.4063	-1.2994	0.042385	1.03565	up	Mhpg	C05594	HMDB0001490
NP vs LP	S4018	2.5523	1.3518	0.0055037	1.03552	down	Methyprylon	#N/A	HMDB0015239
NP vs LP	S461063	2.5296	1.3389	0.0050051	1.0336	down	2-isobutyl-4,6-dimethyl-1,3,5-dithiazinane	#N/A	HMDB0040335
NP vs LP	S65005	0.37095	-1.4307	0.038381	1.03257	up	Nipradilol	#N/A	#N/A
NP vs LP	S7878771	0.24313	-2.0402	0.036531	1.03156	up	Methyl 2-[(4,6-dimethoxy-2-pyrimidinyl)oxy]-6-[(1e)-n-methoxyethanimidoyl]benzoate	C18486	HMDB0040546
NP vs LP	S64784	2.5113	1.3284	0.0074634	1.02463	down	Cafedrine	#N/A	#N/A
NP vs LP	S7970426	2.57	1.3618	0.01116	1.02454	down	8-(methylsulfinyl)octyl isothiocyanate	#N/A	HMDB0035923
NP vs LP	S59664337	2.906	1.539	0.035393	1.02276	down	N-[(2s)-2-hydroxypropanoyl]methionine	#N/A	HMDB0062182
NP vs LP	S15246	0.38518	-1.3764	0.0041291	1.02095	up	Etoglucid	C19537	#N/A
NP vs LP	MReference-1182	0.39732	-1.3316	0.042251	0.84303	up	Dodecanedioic acid	C02678	HMDB0000623
NP vs LP	MReference-3478	2.4082	1.268	0.0022759	1.02041	down	Radicinin	#N/A	#N/A
NP vs LP	S30776594	0.4717	-1.0841	0.042328	0.823567	up	2-oxo-3-(phosphonooxy)propyl decanoate	#N/A	HMDB0011675
NP vs LP	S395491	0.42426	-1.237	0.0010226	1.01968	up	(?)-epothilone a	C12153	#N/A
NP vs LP	S20102	0.4353	-1.1999	0.0058264	1.01654	up	Imidocarb	#N/A	#N/A
NP vs LP	S58827502	2.6058	1.3817	0.022768	1.01631	down	Tensyuic acid e	#N/A	#N/A
NP vs LP	S4444095	0.34416	-1.5389	0.014152	1.01455	up	Arachidonyl trifluoromethyl ketone	C01397	#N/A
NP vs LP	S94571	0.32805	-1.608	0.016273	1.014	up	Mizoribine	#N/A	HMDB0041934
NP vs LP	S3757733	0.40501	-1.304	0.0011866	1.00676	up	4-hydroxy-5-methylfuran-3(2h)-one	#N/A	HMDB0031859
NP vs LP	S30778600	2.4149	1.272	0.0072784	1.0057	down	4,7-dihydroxy-3-[(1s)-1-(4-nitrophenyl)-3-oxobutyl]-2h-chromen-2-one	#N/A	HMDB0060883
NP vs LP	S4444113	2.4315	1.2819	0.014005	1.00567	down	Scopoletin	C01752	HMDB0034344
NP vs LP	S8559	0.46451	-1.1062	0.045383	0.80773	up	Dodecylethanol amide	#N/A	#N/A
NP vs LP	S62058	2.3225	1.2157	0.00075795	1.00421	down	Guaietolin	#N/A	#N/A
NP vs LP	S10705150	0.46023	-1.1196	0.035463	1.00414	up	Lersivirine	#N/A	#N/A
NP vs LP	MReference-371	2.6174	1.3882	0.039286	1.00391	down	Δ-ribono-1,4-lactone	#N/A	HMDB0001900
NP vs LP	S10696908	0.47603	-1.0709	0.046717	0.965144	up	2h-pyrazino(1',2':1,5)pyrrolo(2,3-b)indole-1,4(3h,5ah)-dione, 10b-(1,1-dimethyl-2-propenyl)-6,10b,11,11a-tetrahydro-3-(1h-imidazol-4-ylmethylene)-	C22165	HMDB0030381
NP vs LP	S1056	2.434	1.2833	0.0084173	1.00377	down	Saccharopine	C00449	HMDB0000279
NP vs LP	S9195542	2.5225	1.3348	0.030673	1.00355	down	9,9-dimethoxynonanoic acid	#N/A	#N/A
NP vs LP	S2466	2.3627	1.2404	0.040068	1.00272	down	Carbinoxamine	C06871	HMDB0014886
NP vs LP	S74854310	2.379	1.2504	0.0040063	1.00177	down	N-(n-carbamoyl-l-threonyl)adenosine	#N/A	HMDB0041623
NP vs LP	S3196828	0.43159	-1.2123	0.0010459	1.00112	up	Leu-pro	#N/A	#N/A
NP vs LP	S393753	2.2801	1.1891	0.049738	0.866146	down	Thapsigargin	C09561	#N/A
EP vs MP	S4445129	0.025506	-5.293	0.016753	2.29923	up	Casimiroedine	C10577	HMDB0030274
EP vs MP	BGI85	0.036389	-4.7804	0.00044642	2.19082	up	3,5-diiodo-l-tyrosine	C01060	HMDB0003474
EP vs MP	S74853940	130.88	7.0321	0.029638	2.1856	down	3-(4-methoxyphenyl)propyl hydrogen sulfate	#N/A	HMDB0135750
EP vs MP	S4445367	0.088192	-3.5032	0.018136	2.16777	up	(2e)-2,5-dichloro-4-oxo-2-hexenedioic acid	C12835	HMDB0060363
EP vs MP	S9914115	0.048028	-4.38	0.027229	2.1331	up	N1-(2,4-dimethoxybenzyl)-n2-[2-(pyridin-2-yl)ethyl]oxalamide	#N/A	HMDB0032224
EP vs MP	S389575	0.068681	-3.864	0.00014181	2.07164	up	Pregnane-3,20-dione	C03681	HMDB0003759
EP vs MP	S17229620	0.027441	-5.1875	0.0083803	2.0544	up	Aderbasib	#N/A	#N/A
EP vs MP	S5962	0.068388	-3.8701	0.00041061	2.04495	up	Cycloheximide	C06685	#N/A
EP vs MP	MReference-4910	0.075555	-3.7263	7.38e-05	2.03013	up	(+/-)-cp 47,497-c7-hydroxy metabolite	#N/A	#N/A
EP vs MP	S155641	0.079664	-3.6499	0.00048659	2.02706	up	3-(sulfooxy)-l-tyrosine	#N/A	HMDB0002028
EP vs MP	S65266	0.085636	-3.5456	0.00050154	1.99953	up	Nomilin	C08773	HMDB0035772
EP vs MP	S9441534	0.083225	-3.5868	9.16e-05	1.99276	up	Cardanol triene	#N/A	#N/A
EP vs MP	MReference-340	0.11411	-3.1314	0.0079558	1.99006	up	Capsaicin	C06866	HMDB0002227
EP vs MP	MReference-552	0.083097	-3.5891	7.01e-05	1.98997	up	Pregnenolone	C01953	HMDB0000253
EP vs MP	S4445173	0.093949	-3.412	0.0014674	1.98956	up	Flupentixol	C11191	#N/A
EP vs MP	S187515	0.079983	-3.6442	7.09e-05	1.97729	up	Lenalidomide	#N/A	HMDB0014623
EP vs MP	S363983	0.071917	-3.7975	0.00056996	1.9527	up	2-amino-1,2-bis(4-chlorophenyl)ethanol	C15427	#N/A
EP vs MP	S29341560	0.091513	-3.4499	0.00010299	1.95198	up	N-oleoyl-l-serine	#N/A	#N/A
EP vs MP	S98408	0.08666	-3.5285	0.00024457	1.9494	up	Ethylvanillin propylene glycol acetal	#N/A	HMDB0036203
EP vs MP	S4944504	9.2568	3.2105	0.0035148	1.93808	down	Neopetasitenine	#N/A	HMDB0030329
EP vs MP	S9048411	0.07433	-3.7499	0.027961	1.93691	up	Myxochelin b	C12221	#N/A
EP vs MP	S4021	0.08739	-3.5164	0.004885	1.93441	up	Meticrane	#N/A	#N/A
EP vs MP	S59192	0.036255	-4.7857	0.029339	1.93186	up	Tretoquinol	#N/A	#N/A
EP vs MP	S61138	0.058676	-4.0911	0.0049488	1.91556	up	Perfluorononanoic acid	#N/A	HMDB0061739
EP vs MP	S154052	0.087245	-3.5188	0.00068521	1.91311	up	Bifenazate	C18589	#N/A
EP vs MP	S28492361	8.296	3.0524	0.017798	1.90483	down	Tanzisertib	#N/A	#N/A
EP vs MP	S30778634	10.544	3.3983	0.0023962	1.89487	down	(5alpha,6beta)-3-hydroxy-17-methyl-4,5-epoxymorphinan-6-yl beta-l-glucopyranosiduronic acid	#N/A	HMDB0061137
EP vs MP	S13394133	0.093142	-3.4244	0.0017785	1.89481	up	Desmethylolanzapine	#N/A	HMDB0060959
EP vs MP	S92439	8.8959	3.1531	0.032359	1.88828	down	P-gal	C02578	#N/A
EP vs MP	S402967	6.919	2.7906	0.04717	1.87969	down	Phylloflavan	#N/A	#N/A
EP vs MP	S10122984	12.749	3.6724	0.0077914	1.87745	down	Shanzhiside	C17066	#N/A
EP vs MP	S72581	0.10499	-3.2516	0.00025812	1.87188	up	P-nitrophenyl sulfate	#N/A	HMDB0006492
EP vs MP	S391313	0.093804	-3.4142	0.00064273	1.87185	up	Valeroidine	C10869	#N/A
EP vs MP	S74852087	30.727	4.9414	0.036959	1.85879	down	4-ethyl-2-methoxyphenyl hydrogen sulfate	#N/A	HMDB0127988
EP vs MP	S110805884	0.11523	-3.1174	1.68e-07	1.84138	up	(2r)-3-(hexadecyloxy)-2-hydroxypropyl methyl hydrogen phosphate	#N/A	#N/A
EP vs MP	S119692	0.098035	-3.3506	0.0010527	1.83514	up	Cystathionine ketimine	#N/A	HMDB0002015
EP vs MP	S4940580	10.3	3.3646	0.022711	1.82861	down	Fusarin c	C19243	HMDB0033337
EP vs MP	S24846149	10.759	3.4274	0.0018562	1.82491	down	(2e)-2-benzylidenefuro[2,3-e][1]benzofuran-3(2h)-one	#N/A	#N/A
EP vs MP	S390585	0.12635	-2.9845	4.53e-06	1.80228	up	(14r)-3beta,5,6beta,10,16-pentahydroxygrayanotoxan-14-yl acetate	C09103	#N/A
EP vs MP	S391620	7.3346	2.8747	0.0040518	1.80135	down	Sb-243213	C11743	#N/A
EP vs MP	S30896	0.11549	-3.1142	0.0018248	1.79516	up	Ripazepam	C19518	#N/A
EP vs MP	S141329	10.232	3.355	0.017787	1.79321	down	26ik2c76no	#N/A	HMDB0041969
EP vs MP	S113371269	0.13759	-2.8615	0.00051717	1.78757	up	(4r)-4-{[3,6-dideoxy-4-o-(4-hydroxybenzoyl)-alpha-l-arabino-hexopyranosyl]oxy}pentanoic acid	#N/A	#N/A
EP vs MP	MReference-525	0.12284	-3.0252	0.0007761	1.78449	up	Nornicotine	C06524	HMDB0001126
EP vs MP	S35031846	11.973	3.5818	0.01626	1.78122	down	(1r,3r,5r)-2-[(2s)-2-amino-2-(3,5-dihydroxyadamantan-1-yl)acetyl]-2-azabicyclo[3.1.0]hexane-3-carbonitrile	#N/A	HMDB0061099
EP vs MP	S10252021	6.6108	2.7248	0.0034521	1.78013	down	Tutin	C09570	#N/A
EP vs MP	S4519192	0.12364	-3.0157	0.00055848	1.77852	up	(z)-hex-3-enyl benzoate	#N/A	HMDB0033379
EP vs MP	S4874	11.361	3.5061	0.014836	1.77476	down	Repirinast	#N/A	#N/A
EP vs MP	S16735689	0.097367	-3.3604	0.036935	1.77213	up	Azidocillin	#N/A	HMDB0015685
EP vs MP	S390804	11.737	3.553	0.007475	1.77159	down	Diffutin	C09636	#N/A
EP vs MP	S4576532	0.139	-2.8468	0.00036298	1.75909	up	Trandolaprilat	C21515	HMDB0060583
EP vs MP	MReference-553	0.14116	-2.8246	0.00013219	1.75775	up	Progesterone	C00410	HMDB0001830
EP vs MP	S109812	0.1479	-2.7573	0.0058943	1.75646	up	P-methoxybenzylisothiocyanate	#N/A	HMDB0032581
EP vs MP	S147055	0.13486	-2.8905	9.19e-06	1.7555	up	10-gingerol	C17496	HMDB0033616
EP vs MP	S168455	0.14358	-2.8001	0.0058291	1.75219	up	2-amino-4-{6-[(3-methyl-2-buten-1-yl)amino]-3h-purin-3-yl}butanoic acid	C01804	#N/A
EP vs MP	S9186651	0.14787	-2.7576	0.0053021	1.75074	up	12-trans-hydroxy juvenile hormone iii	C16508	#N/A
EP vs MP	S24846411	6.3385	2.6641	0.0054193	1.74049	down	5-hydroxy-2-(4-methoxyphenyl)-6,8-dimethyl-4-oxo-3,4-dihydro-2h-chromen-7-yl beta-d-allopyranoside	#N/A	#N/A
EP vs MP	S4351	6.3299	2.6622	0.0095765	1.73716	down	Nitrendipine	C07713	HMDB0015187
EP vs MP	S26163763	7.2725	2.8625	0.0077457	1.73705	down	Acalyphin	C08324	#N/A
EP vs MP	S2730	7.9927	2.9987	0.010927	1.73356	down	Colcemid	C11250	#N/A
EP vs MP	S8697401	6.8049	2.7666	0.0051893	1.73226	down	Dihydrozeatin riboside	C16447	#N/A
EP vs MP	S344763	6.9721	2.8016	0.03844	1.73055	down	Exoticin	#N/A	#N/A
EP vs MP	S5293427	6.4666	2.693	0.0022007	1.72745	down	Gv 118819x	#N/A	#N/A
EP vs MP	S22078	0.14704	-2.7657	4.3e-05	1.72512	up	2-ethyl-2-phenylmalonamide	C07499	#N/A
EP vs MP	S3765	6.277	2.6501	0.0044864	1.72007	down	Letrozole	C08163	HMDB0015141
EP vs MP	S8223	6.3732	2.672	0.041593	1.71811	down	2-cyclohexyl-4,6-dinitrophenol	C19038	#N/A
EP vs MP	S398148	8.8106	3.1392	0.0022851	1.7177	down	4-amino-1-[(2s,5r)-2-(hydroxymethyl)-3-oxido-1,3-oxathiolan-5-yl]-2(1h)-pyrimidinone	#N/A	HMDB0060599
EP vs MP	S390380	6.7767	2.7606	0.0024341	1.71718	down	Bruceine d	C08752	#N/A
EP vs MP	S34448632	0.17285	-2.5324	0.0021231	1.71268	up	N-[2-hydroxy-4-(sulfooxy)phenyl]acetamide	#N/A	HMDB0062547
EP vs MP	S84434	0.13989	-2.8376	0.020802	1.71229	up	Pefurazoate	C18480	#N/A
EP vs MP	S2682	10.524	3.3956	0.011163	1.70953	down	Clidinium	C07853	HMDB0014909
EP vs MP	S4476547	0.249	-2.0058	0.043288	1.70638	up	Gomisin d	C17816	#N/A
EP vs MP	S323081	6.908	2.7883	0.0020374	1.70323	down	Spinacine	#N/A	HMDB0029873
EP vs MP	S3770715	6.9607	2.7992	9.36e-05	1.701	down	Threonylserine	#N/A	HMDB0029070
EP vs MP	S4447472	0.19108	-2.3878	0.014283	1.69222	up	L-glutamic acid, 5-[2-(4-carboxyphenyl)hydrazide]	#N/A	HMDB0040693
EP vs MP	S2052	0.14719	-2.7642	0.00096533	1.68752	up	Amfonelic acid	#N/A	#N/A
EP vs MP	S22044	6.6974	2.7436	0.024433	1.6866	down	Trimethaphan	C07174	HMDB0015248
EP vs MP	S2297294	6.7985	2.7652	0.042185	1.6844	down	N-[(4-amino-2-methyl-5-pyrimidinyl)methyl]-n-[4-hydroxy-1-methyl-2-(propyldithio)-1-butenyl]formamide	#N/A	#N/A
EP vs MP	S5976	8.8534	3.1462	0.016481	1.68153	down	Barbituric acid	C00813	HMDB0041833
EP vs MP	S28639179	0.16554	-2.5948	2.85e-05	1.67963	up	(5z,8z)-tetradecadienoylcarnitine	#N/A	#N/A
EP vs MP	S19331	7.6767	2.9405	0.0021378	1.67805	down	Cu8460000	#N/A	HMDB0029648
EP vs MP	S148552	0.06906	-3.856	0.02529	1.67728	up	Hydroxyprogesterone caproate	C08148	#N/A
EP vs MP	S111484	0.13953	-2.8413	0.016454	1.67294	up	Acmimycin	C17970	#N/A
EP vs MP	MReference-4733	0.16731	-2.5794	6.32e-07	1.67098	up	U-44069	#N/A	#N/A
EP vs MP	S141134	0.16851	-2.5691	0.00022822	1.66976	up	4-(isothiocyanatomethyl)phenol	#N/A	HMDB0032580
EP vs MP	S147805	6.5379	2.7088	0.019582	1.66726	down	6,7-dimethyl-8-ribityllumazine	C04332	HMDB0003826
EP vs MP	S4110	0.20834	-2.263	0.018495	1.66475	up	Moxisylyte	#N/A	#N/A
EP vs MP	S8000665	10.137	3.3416	0.0099239	1.66176	down	Sergliflozin etabonate	#N/A	#N/A
EP vs MP	S2045	0.10658	-3.23	0.0087147	1.65858	up	Amantadine	C06818	HMDB0015051
EP vs MP	S155882	5.368	2.4244	0.022056	1.65819	down	Mallotophenone	C10708	#N/A
EP vs MP	S30791259	6.1649	2.6241	0.029922	1.65085	down	4-de(dimethylamino)-4-oxoanhydrotetracycline	C06627	#N/A
EP vs MP	S3676766	0.16719	-2.5804	0.00085544	1.64924	up	N~6~,n~6~-dimethyllysine	#N/A	HMDB0013287
EP vs MP	S30777082	7.9559	2.992	0.0072143	1.64604	down	Galactopinitol b	#N/A	HMDB0035321
EP vs MP	S55974	0.15557	-2.6843	0.041823	1.63908	up	S-(2-furylmethyl) propanethioate	#N/A	HMDB0037732
EP vs MP	S4332	9.8205	3.2958	0.038409	1.62804	down	Nifenazone	#N/A	#N/A
EP vs MP	S4478458	5.5208	2.4649	0.01213	1.62642	down	2,3-dimethoxy-6-({4-methoxy-6-[2-(methylamino)ethyl]-1,3-benzodioxol-5-yl}acetyl)benzoic acid	#N/A	HMDB0030247
EP vs MP	MReference-287	0.18759	-2.4143	9.99e-05	1.62537	up	17α-hydroxyprogesterone	C01176	HMDB0000374
EP vs MP	MReference-2633	0.19177	-2.3825	0.00053818	1.62236	up	8-hydroxyquinoline	C19434	#N/A
EP vs MP	S17216355	5.3066	2.4078	0.0032525	1.62128	down	2-(formamido)-n1-(5-phospho-d-ribosyl)acetamidine	#N/A	#N/A
EP vs MP	S272334	6.3648	2.6701	0.020297	1.61902	down	N-methylanthranilamide	C17512	#N/A
EP vs MP	S106563	8.2686	3.0477	0.025128	1.61806	down	Linustatin	C08333	#N/A
EP vs MP	S4938688	0.12645	-2.9834	0.010424	1.61788	up	Lidimycin	#N/A	#N/A
EP vs MP	S4524664	5.0818	2.3453	0.0048236	1.61113	down	Zearalenone	C09981	HMDB0031752
EP vs MP	S4445178	6.4458	2.6884	0.017219	1.60468	down	Verlukast	C11239	#N/A
EP vs MP	S55860	0.18896	-2.4039	0.0059955	1.60446	up	3789	#N/A	HMDB0032427
EP vs MP	S30778480	0.18309	-2.4494	0.036411	1.60127	up	N-phenylacetyl pyroglutamic acid	#N/A	HMDB0059782
EP vs MP	S391324	4.5372	2.1818	0.01415	1.60032	down	(+)-syringaresinol	C10889	#N/A
EP vs MP	S4446214	0.1946	-2.3614	8.44e-07	1.59803	up	(5z,9alpha,11alpha,13e,15s)-11-acetoxy-9,15-dihydroxyprosta-5,13-dien-1-oic acid	#N/A	#N/A
EP vs MP	S21864799	0.16638	-2.5874	0.01576	1.59575	up	6-imino-5-oxocyclohexa-1,3-dienecarboxylic acid	C04584	#N/A
EP vs MP	S388576	0.18122	-2.4642	0.00082327	1.595	up	6-hydroxypseudooxynicotine	C01297	HMDB0240264
EP vs MP	S35032834	0.16406	-2.6077	0.010995	1.59058	up	2-hydroxy-5-[(5-oxotetrahydro-2-furanyl)methyl]phenyl hydrogen sulfate	#N/A	HMDB0029191
EP vs MP	S76800	0.1861	-2.4258	0.00028572	1.58543	up	4-(heptyloxy)benzoic acid	C14274	#N/A
EP vs MP	S4090	0.20488	-2.2872	0.011976	1.58203	up	3125	#N/A	#N/A
EP vs MP	S6646	0.22447	-2.1554	0.013651	1.57283	up	Xylitol	C00379	HMDB0002917
EP vs MP	S410660	6.2037	2.6331	0.018555	1.56789	down	(-)-epiafzelechin 3-o-gallate	#N/A	HMDB0038846
EP vs MP	S24846108	8.5035	3.0881	0.020526	1.56664	down	4-[3-oxo-3-(2,4,6-trimethoxyphenyl)propyl]phenyl beta-d-threo-hexopyranoside	#N/A	#N/A
EP vs MP	S33600	5.8162	2.5401	0.0015251	1.56305	down	Butralin	C18582	#N/A
EP vs MP	S390776	7.8603	2.9746	0.033421	1.56258	down	Vernodalol	C09577	#N/A
EP vs MP	S4445261	0.19176	-2.3827	0.0010204	1.55458	up	(+)-10-deoxymethynolide	C11993	#N/A
EP vs MP	S40130	0.21003	-2.2514	0.00034233	1.55109	up	Captopril	C06867	HMDB0015328
EP vs MP	S4590	4.774	2.2552	0.019161	1.55047	down	Phenacetin	C07591	#N/A
EP vs MP	S4445408	4.6808	2.2268	1.5e-05	1.54851	down	Metofluthrin, cis-(e)-	C13487	#N/A
EP vs MP	MReference-9880	0.23736	-2.0749	0.0051307	1.54825	up	13,14-dihydro-15-keto-tetranor prostaglandin f1α	#N/A	#N/A
EP vs MP	S5657	0.22318	-2.1637	0.00044442	1.5477	up	Tetrahydrocortisone	C05470	HMDB0000903
EP vs MP	S110572	6.8257	2.771	0.035832	1.54114	down	Casimiroin	C10654	HMDB0033349
EP vs MP	S390383	9.0293	3.1746	0.041525	1.53421	down	Chaparrin	C08756	#N/A
EP vs MP	S3095008	4.9265	2.3006	0.0044709	1.53417	down	3-(3,5-dimethoxyphenyl)propanoic acid	#N/A	HMDB0127493
EP vs MP	S5655	0.22487	-2.1529	7.46e-05	1.53314	up	Tetrahydrocortisol	C05472	HMDB0000949
EP vs MP	S319876	8.6494	3.1126	0.03208	1.53145	down	1-(2,3,4,5-tetramethoxyphenyl)-3-(2,4,5-trimethoxyphenyl)-1,3-propanedione	#N/A	#N/A
EP vs MP	S9784372	0.13568	-2.8818	0.022233	1.53018	up	2,3,5,6-tetrafluoro-4-methylbenzyl 2,2-dimethyl-3-[(1e)-1-propen-1-yl]cyclopropanecarboxylate	#N/A	#N/A
EP vs MP	BGI17	0.25941	-1.9467	0.021383	1.52801	up	L-histidine	C00135	HMDB0000177
EP vs MP	S133115	0.22087	-2.1787	1.57e-05	1.5277	up	L-gamma-glutamyl-l-leucine	#N/A	HMDB0011171
EP vs MP	S1556	0.21015	-2.2505	0.00017015	1.52533	up	Mdma	C07577	#N/A
EP vs MP	S8007148	4.6926	2.2304	0.0046397	1.52311	down	Ethyl docosahexaenoate	C16185	#N/A
EP vs MP	S1361783	0.21919	-2.1898	0.0041844	1.51962	up	1872050	#N/A	HMDB0013267
EP vs MP	S23325665	0.18961	-2.3989	0.0069666	1.51774	up	Delanzomib	#N/A	#N/A
EP vs MP	S1116	0.17162	-2.5427	0.0059151	1.51433	up	Dl-tryptophan	C00806	HMDB0030396
EP vs MP	MReference-295	4.2819	2.0983	0.0032005	1.50533	down	Acetyl-n-formyl-5-methoxykynurenamine	C05642	HMDB0004259
EP vs MP	S390954	0.23804	-2.0707	0.0096446	1.50416	up	8169012	C09955	HMDB0029399
EP vs MP	S35032809	0.19	-2.3959	0.0045273	1.50343	up	4-hydroxyprolyltryptophan	#N/A	HMDB0028874
EP vs MP	S389176	5.4408	2.4438	0.034144	1.4986	down	5'-o-beta-d-glucosylpyridoxine	C03996	#N/A
EP vs MP	S30649	4.4259	2.146	0.018244	1.49482	down	Isopropyl methoxy pyrazine	#N/A	HMDB0040340
EP vs MP	S65017	0.20295	-2.3008	0.0014068	1.4936	up	Perindoprilat	C21517	HMDB0060574
EP vs MP	S389308	0.23542	-2.0867	0.00032969	1.49249	up	2-ammonio-4-{4-[(2s)-2-ammonio-2-carboxylatoethyl]-1h-imidazol-2-yl}butanoate	#N/A	HMDB0011655
EP vs MP	MReference-2255	0.1812	-2.4644	0.0065047	1.49146	up	L-tyrosine	C00082	HMDB0000158
EP vs MP	MReference-6586	0.21732	-2.2021	0.0055661	1.4856	up	Citral	C01499	HMDB0035078
EP vs MP	S557578	0.21585	-2.2119	0.021859	1.48442	up	(z)-3-butylidenephthalide	C16924	HMDB0032061
EP vs MP	MReference-519	0.19119	-2.3869	0.004058	1.48391	up	Nicotinic acid	C00253	HMDB0001488
EP vs MP	MReference-6185	0.24628	-2.0216	0.00055871	1.47744	up	Β-cortolone	#N/A	#N/A
EP vs MP	S9043	0.24968	-2.0018	1.04e-05	1.4736	up	Mexacarbate	C18952	#N/A
EP vs MP	S4341	5.1498	2.3645	0.0096022	1.47341	down	Nimodipine	C07267	HMDB0014537
EP vs MP	S30790755	0.30363	-1.7196	0.042967	1.47083	up	Alpha-l-arabinofuranosyl-(1->5)-alpha-l-arabinofuranosyl-(1->5)-alpha-l-arabinofuranosyl-(1->5)-l-arabinofuranose	C20572	#N/A
EP vs MP	S295006	0.24185	-2.0478	5.91e-05	1.46928	up	Asp-leu	#N/A	HMDB0028757
EP vs MP	S6916	3.0828	1.6242	0.046103	1.46878	down	Butylparaben	#N/A	HMDB0032575
EP vs MP	MReference-320	0.2047	-2.2884	0.0073803	1.4687	up	2-aminoadipic acid	C00956	HMDB0000510
EP vs MP	MReference-195	0.25755	-1.9571	0.0012702	1.46598	up	Dehydroepiandrosterone (dhea)	C01227	HMDB0000077
EP vs MP	S2297683	4.0682	2.0244	0.015051	1.46233	down	Thiophanate-methyl	C14432	#N/A
EP vs MP	S2224	6.0016	2.5854	0.026073	1.46102	down	Bendiocarb	C14433	#N/A
EP vs MP	S8648195	4.119	2.0423	0.00019815	1.45961	down	5-hydroxy-n-[(6-oxo-2-piperidinyl)methyl]-2-(2,2,2-trifluoroethoxy)benzamide	#N/A	HMDB0060832
EP vs MP	S113377840	0.26826	-1.8983	0.0030812	1.45884	up	(2s)-2,3-dihydroxypropyl (2r)-2-hydroxy-3-(icosyloxy)propyl hydrogen phosphate	#N/A	#N/A
EP vs MP	S63018	0.24872	-2.0074	0.0044601	1.45074	up	8-hydroxyoctanoic acid	#N/A	HMDB0061914
EP vs MP	S8243	0.18776	-2.413	0.0055639	1.45022	up	Di-n-amyl phthalate	C14300	#N/A
EP vs MP	BGI320	7.2494	2.8579	0.039744	1.44921	down	Indole-3-acetaldehyde	C00637	HMDB0001190
EP vs MP	S58845	5.2036	2.3795	0.0097382	1.4466	down	(-)-secoisolariciresinol	C18167	HMDB0013692
EP vs MP	S102089	0.24791	-2.0121	0.0025645	1.44401	up	Dimethylaminopropionylphenothiazine	C17619	#N/A
EP vs MP	S21111723	3.0651	1.6159	0.047854	1.44137	down	Dc2810000	#N/A	HMDB0059963
EP vs MP	BGI45	0.2348	-2.0905	0.0067719	1.43954	up	1-methyl-l-histidine	C01152	HMDB0000479
EP vs MP	S5988	3.6868	1.8824	0.0010338	1.43488	down	Gliotoxin	C10595	#N/A
EP vs MP	S135060	0.26444	-1.919	7.36e-05	1.43015	up	Merimepodib	#N/A	#N/A
EP vs MP	S35013080	4.3473	2.1201	0.0090642	1.42483	down	2-deoxy-4-o-[(2e)-3-(4-hydroxyphenyl)-2-propenoyl]pentaric acid	#N/A	HMDB0029783
EP vs MP	S2228	3.5256	1.8179	0.036816	1.42081	down	Benfluorex	#N/A	#N/A
EP vs MP	S10218	3.6752	1.8778	0.0017725	1.42051	down	Dimethylthiambutene	#N/A	HMDB0061719
EP vs MP	MReference-770	0.27702	-1.8519	0.00011967	1.42022	up	Urocanic acid	C00785	HMDB0000301
EP vs MP	S16196	0.23613	-2.0823	0.0098229	1.41952	up	Polaris	C19132	#N/A
EP vs MP	MReference-9847	0.25357	-1.9795	0.00037913	1.41819	up	2,3-dinor prostaglandin e1	#N/A	#N/A
EP vs MP	S272190	0.23596	-2.0834	0.0052281	1.41716	up	Dl-decyline	#N/A	#N/A
EP vs MP	S8732	4.5704	2.1923	0.032069	1.41285	down	Homo-l-arginine	C01924	HMDB0000670
EP vs MP	S11201333	0.21339	-2.2284	0.017186	1.4122	up	Asp-gln	#N/A	HMDB0028751
EP vs MP	S15185955	5.0061	2.3237	0.01412	1.41212	down	N-acetylvanilalanine	#N/A	HMDB0011716
EP vs MP	S5705	0.32914	-1.6032	0.036726	1.41039	up	3,4-diaminopyridine	#N/A	#N/A
EP vs MP	MReference-2385	0.24037	-2.0567	0.010297	1.408	up	Pilocarpine	C07474	HMDB0015217
EP vs MP	BGI97	0.25498	-1.9715	0.00038656	1.40674	up	3-hydroxybutanoate	C01089	HMDB0000011
EP vs MP	S421123	0.24678	-2.0187	0.023664	1.40569	up	Elatol	C17118	#N/A
EP vs MP	S169298	4.4326	2.1482	0.018946	1.40526	down	Tetracenomycin b3	C12369	#N/A
EP vs MP	MReference-124	6.3094	2.6575	0.048917	1.40172	down	2,3-bisphospho-d-glyceric acid	C03339	#N/A
EP vs MP	S16568306	3.8435	1.9424	0.0032178	1.39949	down	Gln-phe	#N/A	#N/A
EP vs MP	S110209	0.21185	-2.2389	0.029963	1.39543	up	Etoricoxib	C11718	HMDB0015565
EP vs MP	S8536132	5.4668	2.4507	0.034973	1.39532	down	Quinbolone	#N/A	#N/A
EP vs MP	S85006	4.5733	2.1932	0.044352	1.3919	down	3,7-diketo-5β-cholan-24-oic acid	#N/A	#N/A
EP vs MP	S4445151	0.2981	-1.7461	0.01594	1.39049	up	Geroquinol	C10793	#N/A
EP vs MP	MReference-388	3.4302	1.7783	5.23e-06	1.39007	down	Deoxycholic acid	C04483	HMDB0000626
EP vs MP	S359	4.4101	2.1408	0.011828	1.38914	down	Mu-ac	C03837	HMDB0032989
EP vs MP	S10792	0.29289	-1.7716	0.028662	1.38602	up	Mfcd00070502	#N/A	#N/A
EP vs MP	S30791704	4.6658	2.2221	0.014441	1.38516	down	P-hydroxybenzyldesulphoglucosinolate	C17240	#N/A
EP vs MP	S11318	3.6802	1.8798	0.023688	1.38439	down	L-3-hydroxykynurenine	C03227	HMDB0011631
EP vs MP	S66232	4.9096	2.2956	0.030962	1.38176	down	Tcmdc-125859	C10742	#N/A
EP vs MP	S390395	3.6439	1.8655	0.0013777	1.3791	down	Rutaevin	C08779	#N/A
EP vs MP	S8409	0.28632	-1.8043	0.042101	1.3756	up	N-butyl lactate	#N/A	HMDB0040254
EP vs MP	S4522051	3.6604	1.872	0.02728	1.37346	down	Dicrotophos	C18656	#N/A
EP vs MP	S4514548	5.2066	2.3803	0.031688	1.36706	down	Morphine 6-beta-d-glucopyranosiduronide	C16578	HMDB0041937
EP vs MP	S4431	3.4074	1.7687	0.00078631	1.35579	down	Olomoucine	#N/A	HMDB0035233
EP vs MP	S16272	3.4206	1.7743	0.039239	1.35522	down	1,4,5,8-tetraamino-9,10-anthraquinone	C19236	#N/A
EP vs MP	S87926	3.3641	1.7502	0.0087711	1.35489	down	Gly-phe	#N/A	HMDB0028848
EP vs MP	S1031	0.26668	-1.9068	0.0093637	1.35031	up	Pyruvic acid	C00022	HMDB0000243
EP vs MP	S7791	0.26503	-1.9158	0.005945	1.34911	up	2908	C01746	HMDB0034301
EP vs MP	S17589967	3.1723	1.6655	0.00066737	1.34585	down	Danegaptide	#N/A	#N/A
EP vs MP	S59069	0.28655	-1.8031	0.0019204	1.34302	up	Bendamustine	#N/A	#N/A
EP vs MP	S390164	0.33821	-1.564	0.027702	1.34267	up	1-(2-deoxy-5-o-phosphono-beta-d-erythro-pentofuranosyl)-1,2-dihydropyrimidine	#N/A	#N/A
EP vs MP	S18027	0.31087	-1.6856	0.00054362	1.34265	up	Chloralodol	#N/A	#N/A
EP vs MP	S319761	0.30639	-1.7066	0.00015621	1.34264	up	2-bromo-1h-indole-3-carbaldehyde	#N/A	HMDB0040147
EP vs MP	S391599	4.1419	2.0503	0.015382	1.34054	down	(1s,2r)-2-(6-chloro-3-pyridinyl)-7-azabicyclo[2.2.1]heptane	C11690	#N/A
EP vs MP	S1207	3.2237	1.6887	0.00062742	1.34028	down	Vanillyl mandelic acid	C05584	HMDB0133489
EP vs MP	S8321	3.2277	1.6905	0.021017	1.33714	down	5-fluorodeoxyuridine monophosphate	C04242	HMDB0060394
EP vs MP	MReference-885	0.29884	-1.7425	0.0037883	1.33677	up	Acetylcholine	C01996	HMDB0000895
EP vs MP	S57	0.22534	-2.1498	0.030401	1.3363	up	2-oxobutyric acid	C00109	HMDB0000005
EP vs MP	BGI19	0.3209	-1.6398	0.00033389	1.33558	up	L-kynurenine	C00328	HMDB0000684
EP vs MP	BGI423	0.34203	-1.5478	0.041377	1.33497	up	N-acetylmethionine	C02712	HMDB0011745
EP vs MP	MReference-308	0.27492	-1.8629	0.0072759	1.33323	up	Alanyltyrosine	#N/A	HMDB0028699
EP vs MP	S2468	0.3209	-1.6398	3.78e-05	1.3327	up	Carbofuran	C14291	HMDB0031770
EP vs MP	S4209	3.4897	1.8031	0.0012433	1.33119	down	N-ethylmaleimide	C02441	#N/A
EP vs MP	S139840	0.30811	-1.6985	0.0033157	1.3299	up	4129939	C02989	HMDB0002005
EP vs MP	S43536	0.36026	-1.4729	0.029882	1.32964	up	4760	#N/A	#N/A
EP vs MP	S22336944	3.1167	1.64	0.02924	1.32853	down	3-(4,7-dimethoxy-1,3-benzodioxol-5-yl)propanoic acid	#N/A	HMDB0137285
EP vs MP	S13846749	3.3393	1.7396	0.0064604	1.32552	down	Ethylparaben	#N/A	HMDB0032573
EP vs MP	S4445207	0.32391	-1.6264	0.00014617	1.3253	up	3,4-dihydro-7-methoxy-2-methylene-3-oxo-2h-1,4-benzoxazine-5-carboxylic acid	C11468	#N/A
EP vs MP	MReference-2754	3.4202	1.7741	0.015942	1.31733	down	Sorbic acid	D02411	HMDB0029581
EP vs MP	S4444393	0.26453	-1.9185	0.0084778	1.31585	up	Mfcd24849370	C05855	#N/A
EP vs MP	S8663	0.31137	-1.6833	0.0024393	1.31553	up	(4-ethoxyphenyl)urea	C19415	HMDB0032565
EP vs MP	S65255	0.32972	-1.6007	0.0011142	1.31421	up	Isoflavone	C00799	#N/A
EP vs MP	S2625	0.32242	-1.633	0.0018134	1.31058	up	Chlorpromazine	C06906	HMDB0014620
EP vs MP	S9817	0.31956	-1.6459	0.0067899	1.30954	up	Binapacryl	C19022	#N/A
EP vs MP	S58475	0.49107	-1.026	0.011142	0.992722	up	Propamidine	#N/A	#N/A
EP vs MP	S167561	3.9299	1.9745	0.046082	1.30471	down	4-(2-aminoethyl)phenyl ??-d-glucopyranosiduronic acid	#N/A	HMDB0010328
EP vs MP	S21105870	0.34382	-1.5403	0.024663	1.3034	up	Cinnamyl alcohol	C02394	HMDB0029698
EP vs MP	S459	0.34157	-1.5497	0.014524	1.30271	up	4-(2-aminophenyl)-2,4-dioxobutanoic acid	C01252	HMDB0000978
EP vs MP	S82581	0.28587	-1.8066	0.018686	1.30153	up	Hecogenin	C08902	#N/A
EP vs MP	S553441	0.2296	-2.1228	0.029339	1.30053	up	Piperlongumine	C10166	HMDB0030341
EP vs MP	S10509431	3.1504	1.6555	0.0017809	1.30004	down	1-(8-chloro-6-phenyl-4h-[1,2,4]triazolo[4,3-a][1,4]benzodiazepin-1-yl)methanamine	#N/A	HMDB0060969
EP vs MP	S113368287	0.32484	-1.6222	0.00018934	1.29977	up	(5z)-7,10-dihydroxy-5-tetradecen-8-ynoic acid	#N/A	#N/A
EP vs MP	S13863629	0.33198	-1.5908	0.0001351	1.29821	up	Furfural	C14279	HMDB0032914
EP vs MP	S168002	0.35532	-1.4928	0.015461	1.29778	up	N~2~,n~6~-bis(2,3-dihydroxybenzoyl)-l-lysine	C06446	#N/A
EP vs MP	S14419	0.34638	-1.5296	0.0031321	1.29559	up	Naftalofos	#N/A	#N/A
EP vs MP	MReference-2394	3.8765	1.9548	0.029256	1.29404	down	Monocrotaline	C10350	HMDB0034363
EP vs MP	S16831	2.72	1.4436	0.022109	1.29378	down	11-bromoundecanoic acid	#N/A	#N/A
EP vs MP	S8035531	0.34516	-1.5347	0.00088546	1.29135	up	(1r,5r)-3,3,5-trimethylcyclohexyl 5-oxo-l-prolinate	#N/A	#N/A
EP vs MP	S29341814	0.34604	-1.531	0.00043381	1.28757	up	3-hydroxy-n-[(3s)-2-oxotetrahydro-3-furanyl]decanamide	#N/A	#N/A
EP vs MP	S39512	0.41036	-1.285	0.043649	1.2861	up	Lt9970000	C18912	#N/A
EP vs MP	S17924	0.28467	-1.8126	0.010629	1.27905	up	5-methoxy-3-indoleaceate	C05660	HMDB0004096
EP vs MP	S391330	3.0371	1.6027	0.031396	1.27613	down	Azafenidin	C10895	#N/A
EP vs MP	S520	0.25008	-1.9995	0.033459	1.27284	up	Acpc	C01234	HMDB0036458
EP vs MP	S145073	0.32736	-1.6111	0.0065806	1.27246	up	Scymnol	C16260	#N/A
EP vs MP	S74853048	3.1219	1.6424	0.0104	1.26954	down	2-(1,2-dihydroxy-2-propanyl)-9-hydroxy-2,3-dihydro-7h-furo[3,2-g]chromen-7-one	#N/A	HMDB0132919
EP vs MP	S110352	2.8766	1.5243	0.0003173	1.26705	down	N-glycolylneuraminic acid	#N/A	HMDB0000833
EP vs MP	S7357	0.35717	-1.4853	0.0014473	1.2639	up	2505694	C14584	#N/A
EP vs MP	S4446456	0.3618	-1.4667	0.00026987	1.26272	up	(e)-non-2-enal	#N/A	#N/A
EP vs MP	S10449259	0.32088	-1.6399	0.0027955	1.26262	up	Phosphonic acid	C06701	#N/A
EP vs MP	S47881	2.8068	1.4889	0.0039849	1.25717	down	Sulfometuron-methyl [ansi]	C10955	#N/A
EP vs MP	MReference-449	0.2925	-1.7735	0.0058877	1.25467	up	Indole-3-acrylic acid	#N/A	#N/A
EP vs MP	S16798	2.5436	1.3469	0.027344	1.25306	down	Dinoseb acetate	C19119	HMDB0032560
EP vs MP	BGI382	0.29405	-1.7659	0.0058216	1.25205	up	L-tryptophan	C00078	HMDB0000929
EP vs MP	S643000	0.34849	-1.5208	0.00082397	1.25196	up	Methyl 3,4,5-trimethoxycinnamate	#N/A	HMDB0038551
EP vs MP	S59865	0.3672	-1.4454	0.029378	1.2517	up	Phthalin	C14223	#N/A
EP vs MP	S389348	0.36626	-1.4491	0.0050503	1.24628	up	Diethyl (2r,3r)-2-hydroxy-3-methylsuccinate	C04586	#N/A
EP vs MP	S390152	0.36021	-1.4731	0.0074921	1.24392	up	6-deoxy-3-o-methyl-beta-d-galactopyranose	C08235	#N/A
EP vs MP	S142242	0.36982	-1.4351	3.72e-06	1.2439	up	Palmitoyl glutamic acid	#N/A	#N/A
EP vs MP	S312227	0.48959	-1.0304	0.016985	0.955701	up	Histidylglycine	#N/A	HMDB0028885
EP vs MP	BGI603	0.36577	-1.451	0.0042293	1.24384	up	O-acetylcarnitine	C02571	#N/A
EP vs MP	MReference-2244	0.29337	-1.7692	0.028758	1.24225	up	L-isoleucine	C00407	HMDB0000172
EP vs MP	S64953	0.38508	-1.3768	0.025586	1.24089	up	Flavodic acid	#N/A	#N/A
EP vs MP	S9359446	0.38937	-1.3608	0.03052	1.23961	up	Hostmaniane	#N/A	HMDB0032796
EP vs MP	S3221	0.3185	-1.6507	0.014883	1.23682	up	Fenipentol	#N/A	#N/A
EP vs MP	S30459	0.33446	-1.5801	0.012521	1.23466	up	Isofenphos	C11002	HMDB0031796
EP vs MP	S62159	0.37298	-1.4228	0.0067735	1.23442	up	Cifostodine	C02354	#N/A
EP vs MP	S5816	0.37501	-1.415	0.00012575	1.23361	up	Fg7175000	C06338	#N/A
EP vs MP	S8015298	2.7178	1.4424	0.0073742	1.23324	down	Fructoselysine	C16488	#N/A
EP vs MP	S35031798	2.7729	1.4714	0.003679	1.2286	down	3-(2-acetamidoethyl)-1-hexopyranuronosyl-5-methoxy-1h-indole	#N/A	HMDB0060830
EP vs MP	S8861	2.6482	1.405	0.002828	1.22545	down	Dibenzo-1,4-dioxin	C07732	#N/A
EP vs MP	S26580128	0.32846	-1.6062	0.030665	1.22338	up	[1,2-phenylenebis(oxy)]bis(trimethylsilane)	#N/A	HMDB0094664
EP vs MP	S31583	3.5569	1.8306	0.024104	1.22199	down	Cypendazole	C18917	#N/A
EP vs MP	S2795	0.34538	-1.5338	0.0065382	1.21816	up	Cyclofenil	#N/A	#N/A
EP vs MP	MReference-8	0.32897	-1.604	0.0034338	1.21788	up	L-phenylalanine	C00079	HMDB0000159
EP vs MP	S392447	0.3293	-1.6025	0.0034048	1.21783	up	Cinnamic acid	C00423	HMDB0000930
EP vs MP	S5830	0.411	-1.2828	0.017644	1.21693	up	Phenylethyl alcohol	C05853	HMDB0033944
EP vs MP	S86081	0.32065	-1.6409	0.020885	1.21303	up	Dibutyl malate	#N/A	HMDB0031696
EP vs MP	S8034790	0.39095	-1.355	0.00087436	1.21249	up	3,10-dihydroxydecanoic acid	#N/A	#N/A
EP vs MP	S3682061	3.0093	1.5894	0.0097844	1.21004	down	1?€?-acetoxyeugenol acetate	#N/A	HMDB0036544
EP vs MP	S3627	0.39315	-1.3468	0.0076483	1.2092	up	Ibmx	C13708	#N/A
EP vs MP	MReference-1478	0.35176	-1.5074	0.0034556	1.20887	up	D-(-)-fructose	C02336	HMDB0000660
EP vs MP	S10122002	0.40785	-1.2939	0.046788	1.2079	up	Romidepsin	#N/A	#N/A
EP vs MP	S10482000	0.39046	-1.3567	0.00031325	1.20784	up	Tranexamic acid	C12535	HMDB0014447
EP vs MP	S4587677	0.40155	-1.3164	0.024743	1.20747	up	Semilicoisoflavone b	#N/A	HMDB0035184
EP vs MP	S815	2.9163	1.5442	0.0060198	1.20646	down	Adrenaline	#N/A	HMDB0062515
EP vs MP	MReference-1245	2.9757	1.5732	0.029084	1.20186	down	L-(+)-tartaric acid	C00898	HMDB0000956
EP vs MP	S75037	0.39588	-1.3369	0.0049206	1.20171	up	N-(tert-butoxycarbonyl)-l-leucine	C04301	#N/A
EP vs MP	S571146	0.40354	-1.3092	0.0052573	1.19812	up	Cis-2-carboxycyclohexyl-acetic acid	C14112	#N/A
EP vs MP	S69741	0.39584	-1.337	0.0075158	1.19688	up	Th 427-1	C18974	#N/A
EP vs MP	S35014702	0.39196	-1.3512	7.49e-05	1.19595	up	(1z)-1-({1-[(1e)-1-propen-1-yldisulfanyl]propyl}sulfanyl)-1-propene	#N/A	HMDB0038967
EP vs MP	MReference-1285	0.32663	-1.6143	0.023135	1.19427	up	Gibberellin a4	C11864	#N/A
EP vs MP	S394087	0.29507	-1.7609	0.023623	1.19353	up	(2e)-5-hydroxyferulic acid	C05619	HMDB0035484
EP vs MP	BGI64	0.3991	-1.3252	0.00028485	1.19191	up	2'-deoxyguanosine	C00330	HMDB0000085
EP vs MP	S5374	0.37502	-1.415	0.0089114	1.19176	up	Trimethadione	#N/A	HMDB0014491
EP vs MP	S68160	0.37089	-1.4309	0.012002	1.19096	up	Methyl 3,5-ditert-butyl-4-hydroxybenzoate	#N/A	HMDB0061935
EP vs MP	MReference-3276	2.0113	1.0081	0.023856	0.982308	down	L-tyrosine methyl ester	C03404	HMDB0029217
EP vs MP	S26633344	0.35921	-1.4771	0.033453	1.19089	up	Ieodomycin a	#N/A	#N/A
EP vs MP	MReference-501	0.35444	-1.4964	0.013646	1.18882	up	N6-acetyl-l-lysine	C02727	HMDB0000206
EP vs MP	S6684	2.4503	1.293	0.0017211	1.1885	down	Dinoseb	C14302	HMDB0032559
EP vs MP	S28997	2.5096	1.3275	0.00028991	1.1865	down	Aj4900000	C14179	#N/A
EP vs MP	MReference-2914	0.35496	-1.4943	0.011654	1.18578	up	Mono(2-ethylhexyl) phthalate (mehp)	C03343	HMDB0013248
EP vs MP	S103115	0.40554	-1.3021	0.0014834	1.18564	up	Stachydrine	C10172	HMDB0004827
EP vs MP	S27057	0.37478	-1.4159	0.0039445	1.18088	up	Caroxazone	#N/A	#N/A
EP vs MP	S1184	2.4887	1.3154	0.0013942	1.18033	down	Ampa	C13672	#N/A
EP vs MP	S141828	2.8099	1.4905	0.0071477	1.17888	down	Leonurine	C16985	#N/A
EP vs MP	MReference-1814	0.40837	-1.292	0.00014486	1.17821	up	L-(-)-3-phenyllactic acid	#N/A	HMDB0000563
EP vs MP	S13871489	2.4493	1.2924	0.0073676	1.17742	down	Diethyl tartrate	#N/A	HMDB0033584
EP vs MP	S58170415	0.43193	-1.2111	0.024175	1.17541	up	4-vinylguaiacol sulfate	#N/A	HMDB0127980
EP vs MP	S2300896	0.42092	-1.2484	0.037456	1.1754	up	(1s)-1-carboxy-n,n,n-trimethyl-2-(2-thioxo-2,3-dihydro-1h-imidazol-4-yl)ethanaminium	C05570	HMDB0003045
EP vs MP	S4508994	0.42066	-1.2493	0.014896	1.17074	up	Dl-cerulenin	#N/A	#N/A
EP vs MP	MReference-2710	0.40962	-1.2876	0.032275	1.16983	up	Hexanoic acid	C01585	HMDB0000535
EP vs MP	S5293568	0.41378	-1.2731	0.034129	1.16927	up	Aprepitant	C21555	HMDB0014811
EP vs MP	S4587696	2.4934	1.3181	0.0052544	1.16916	down	Morusinol	C17868	HMDB0030620
EP vs MP	S31718	2.7853	1.4778	0.049883	1.16836	down	2822138	C18785	#N/A
EP vs MP	S4563	0.42023	-1.2508	0.0043661	1.16766	up	Penciclovir	C07417	HMDB0014444
EP vs MP	MReference-9812	0.40392	-1.3079	0.00024453	1.16519	up	13,14-dihydro-15-keto-tetranor prostaglandin f1β	#N/A	#N/A
EP vs MP	S5134	3.0743	1.6203	0.041226	1.16281	down	Sulfamerazine	#N/A	HMDB0015521
EP vs MP	S29368147	0.4359	-1.1979	0.014314	1.16229	up	14-carboxy-15,16,17,18,19,20-hexanor-leukotriene e3	#N/A	#N/A
EP vs MP	MReference-414	0.30894	-1.6946	0.03107	1.16122	up	Dl-β-leucine	C02486	#N/A
EP vs MP	S12305	0.42284	-1.2418	0.0014951	1.15487	up	Nl8513000	#N/A	HMDB0001896
EP vs MP	S28639206	0.44056	-1.1826	0.023008	1.15452	up	O-[(5z,8z)-3-hydroxytetradecadienoyl]carnitine	#N/A	#N/A
EP vs MP	S84998	0.40537	-1.3027	0.025557	1.15379	up	Panthenyl ethyl ether	#N/A	#N/A
EP vs MP	S10348	0.42511	-1.2341	0.00019184	1.15023	up	Mhpg	C05594	HMDB0001490
EP vs MP	S12791	0.39325	-1.3465	0.033628	1.14669	up	(hydroxyethyl)methacrylate	C14530	#N/A
EP vs MP	BGI107	0.43166	-1.212	0.0043013	1.14475	up	3-methylglutaric acid	#N/A	#N/A
EP vs MP	S97217	0.36626	-1.4491	0.025799	1.14044	up	Lacinilene c 7-methyl ether	C09695	#N/A
EP vs MP	S2656	2.3354	1.2236	0.00050527	1.14033	down	(+/-)-eucalyptol	C09844	HMDB0004472
EP vs MP	S8300665	0.43645	-1.1961	0.001529	1.13574	up	1-isothiocyanato-7-(methylthio)heptane	#N/A	HMDB0038440
EP vs MP	S4486264	0.4417	-1.1788	0.0043165	1.13336	up	Sunitinib	#N/A	HMDB0015397
EP vs MP	S626174	2.909	1.5405	0.023869	1.12997	down	(2e)-3-(3,4-dimethoxyphenyl)acrylic acid	#N/A	HMDB0034315
EP vs MP	S16568270	0.45381	-1.1398	0.017396	1.12747	up	Asn-val	#N/A	HMDB0028744
EP vs MP	S8560827	0.44621	-1.1642	0.035757	1.12655	up	Mfcd08063665	#N/A	HMDB0014009
EP vs MP	S94028	0.49109	-1.0259	0.030297	0.986564	up	11343172	C18830	#N/A
EP vs MP	BGI295	0.45938	-1.1222	0.029491	1.12585	up	Glycocholate	C01921	HMDB0000138
EP vs MP	S389355	0.38968	-1.3596	0.021957	1.12259	up	5-(3,4-diacetoxybut-1-ynyl)-2,2'-bithiophene	C04606	#N/A
EP vs MP	S388948	2.3136	1.2102	0.0032014	1.1197	down	2-o-sulfo-l-idopyranuronic acid	C03126	#N/A
EP vs MP	S21212	0.42636	-1.2299	0.0014523	1.11831	up	2453103	#N/A	HMDB0061943
EP vs MP	S407004	0.37031	-1.4332	0.03277	1.11164	up	5,7-dihydroxy-3',4',5'-trimethoxyflavanone	#N/A	HMDB0124860
EP vs MP	S10473395	2.6269	1.3934	0.024139	1.11125	down	Xestosponge ethyl ester	#N/A	#N/A
EP vs MP	S4472163	0.4543	-1.1383	0.0024624	1.10449	up	Queen bee acid	#N/A	#N/A
EP vs MP	S24808082	0.43783	-1.1916	0.0097191	1.10409	up	2-oxo-10-methylthiodecanoic acid	C17232	#N/A
EP vs MP	S388520	0.42142	-1.2467	0.0040559	1.10287	up	7,8-dihydroxykynurenic acid	C01111	#N/A
EP vs MP	S6252	2.4023	1.2644	0.011068	1.09963	down	635994	C19177	#N/A
EP vs MP	S149914	0.42391	-1.2382	0.0092323	1.09886	up	5-o-methyl embelin	C10373	HMDB0040867
EP vs MP	S995	2.2952	1.1986	0.008542	1.09825	down	Porphobilinogen	C00931	HMDB0000245
EP vs MP	S140553	2.3041	1.2042	0.0032762	1.09783	down	Acetyltaurine	#N/A	HMDB0240253
EP vs MP	MReference-510	2.3688	1.2441	0.0067965	1.09735	down	N-acetyl-l-carnosine	#N/A	#N/A
EP vs MP	S13842001	2.362	1.24	0.005862	1.09672	down	2-(diethylamino)ethanol	#N/A	HMDB0033971
EP vs MP	BGI441	0.45851	-1.125	0.0010439	1.09649	up	Normetanephrine	C05589	#N/A
EP vs MP	S571082	2.2508	1.1705	0.007568	1.09568	down	Adenosine 5'-(hexanoyl phosphate)	C13825	#N/A
EP vs MP	S85710	2.2471	1.1681	0.00043521	1.09263	down	2-nitro-9h-fluoren-9-ol	C10924	#N/A
EP vs MP	BGI197	2.2901	1.1954	0.047533	1.0919	down	Creatinine	C00791	HMDB0000562
EP vs MP	S26711	2.3342	1.223	0.027228	1.08492	down	Clonixin	#N/A	#N/A
EP vs MP	S4586	2.8654	1.5187	0.04507	1.0843	down	Perphenazine	C07427	HMDB0014988
EP vs MP	S22568547	2.38	1.251	0.012439	1.08311	down	2cx9cn85qm	#N/A	HMDB0060604
EP vs MP	BGI537	0.49163	-1.0244	0.035412	0.918428	up	Thymidine	C00214	HMDB0000273
EP vs MP	S16568265	0.42722	-1.227	0.0072806	1.08245	up	Asn-phe	#N/A	HMDB0028738
EP vs MP	S18218	0.46776	-1.0962	0.0018746	1.08209	up	Furaneol	C20717	HMDB0040594
EP vs MP	S54735	0.48399	-1.0469	0.036228	1.08135	up	Adaprolol	#N/A	#N/A
EP vs MP	S1781075	2.1136	1.0797	0.00070672	1.0799	down	N-(3,5-dimethoxybenzoyl)glycine	#N/A	HMDB0131468
EP vs MP	S6463	0.43958	-1.1858	0.027369	1.07989	up	Diphenadione	C18698	#N/A
EP vs MP	S2521927	0.47271	-1.081	0.0092895	1.07879	up	Nbqx	C13667	#N/A
EP vs MP	BGI76	2.4267	1.279	0.029408	1.07861	down	2-phosphoglycerate	#N/A	#N/A
EP vs MP	S12282	2.1373	1.0958	0.00051532	1.07674	down	2361	#N/A	HMDB0037116
EP vs MP	S35032789	0.45822	-1.1259	0.0028287	1.07472	up	Asparaginyl-4-hydroxyproline	#N/A	#N/A
EP vs MP	S60257	2.3567	1.2368	0.015855	1.07333	down	(e)-prontosil	C07573	#N/A
EP vs MP	S389314	2.0854	1.0603	0.011459	1.06662	down	L-2-succinylamino-6-oxoheptanedioic acid	C04462	HMDB0012266
EP vs MP	MReference-141	0.46834	-1.0944	0.019358	1.06608	up	2-hydroxyphenylacetic acid	C05852	HMDB0000669
EP vs MP	S7970426	2.3426	1.2281	0.019198	1.06458	down	8-(methylsulfinyl)octyl isothiocyanate	#N/A	HMDB0035923
EP vs MP	S8270844	2.4488	1.2921	0.039549	1.06402	down	Timobesone acetate	#N/A	#N/A
EP vs MP	S2298299	2.3223	1.2156	0.035313	1.0637	down	5395	C11734	#N/A
EP vs MP	S21864898	0.47563	-1.0721	0.00061727	1.05637	up	Streptamine	C01854	#N/A
EP vs MP	BGI231	0.4803	-1.058	0.003139	1.05201	up	Diacetyl	C00741	HMDB0003407
EP vs MP	S11963	0.46826	-1.0946	0.0096333	1.05124	up	Pyrrole 2-carboxylate	C05942	HMDB0004230
EP vs MP	S390063	0.47321	-1.0794	0.0085852	1.05106	up	Abacavir	C07624	HMDB0015182
EP vs MP	S4444535	2.438	1.2857	0.047664	1.04861	down	Mycophenolate mofetil	C07908	HMDB0014826
EP vs MP	S58795	2.0938	1.0662	0.0021192	1.04788	down	8722455	C04580	#N/A
EP vs MP	S979	2.0921	1.0649	0.033594	1.04541	down	Phosphoric acid	C00009	HMDB0001429
EP vs MP	S227831	2.2509	1.1705	0.020903	1.04128	down	Mfcd00025555	#N/A	#N/A
EP vs MP	S4477686	2.1144	1.0803	0.018792	1.04117	down	5-hydroxy-6-isobutyryl-8,8-dimethyl-4-phenyl-2h,8h-pyrano[2,3-f]chromen-2-one	#N/A	HMDB0035876
EP vs MP	S59725	0.49618	-1.0111	0.02383	1.03501	up	Tetraacetylethylenediamine	#N/A	HMDB0040573
EP vs MP	S388952	2.0119	1.0085	0.0069827	1.03238	down	N-phenyl-beta-d-glucopyranosylamine	C03142	#N/A
EP vs MP	S391301	2.0229	1.0164	0.0015841	1.02558	down	8-methyl-8-azabicyclo[3.2.1]oct-3-yl (3s)-1,2-dithiolane-3-carboxylate	C10849	#N/A
EP vs MP	S19878	0.48235	-1.0519	0.024186	1.02059	up	Nifurquinazol	#N/A	#N/A
EP vs MP	S10299	0.49976	-1.0007	0.011729	1.02031	up	Furathiazole	C19273	#N/A
EP vs MP	S519616	0.47054	-1.0876	0.034209	1.01918	up	Glycylglutamine	#N/A	HMDB0028839
EP vs MP	S124103	2.2298	1.1569	0.026113	1.0168	down	Lysylvaline	#N/A	HMDB0028964
EP vs MP	S85053	2.2613	1.1771	0.047735	1.01473	down	Leu-leu	C11332	#N/A
EP vs MP	S83927	2.0349	1.025	0.0020488	1.01217	down	Droxidopa	#N/A	HMDB0015627
EP vs MP	MReference-1259	2.0879	1.0621	0.0092041	1.01111	down	Puromycin	C01610	#N/A
EP vs MP	S15401	0.47663	-1.069	0.044709	1.01091	up	Bamifylline	#N/A	#N/A
EP vs MP	S22786	0.49782	-1.0063	0.037091	1.00883	up	Fenestrel	#N/A	#N/A
EP vs MP	S21243783	2.0419	1.0299	0.0068511	1.00771	down	Acetylcarnitine	#N/A	#N/A
EP vs MP	S20102	0.38165	-1.3897	0.045135	1.00723	up	Imidocarb	#N/A	#N/A
EP vs MP	S23889	0.47888	-1.0623	0.016221	1.00333	up	Ac 45594	C14236	#N/A
EP vs LP	S402967	65.939	6.0431	0.0003407	2.41426	down	Phylloflavan	#N/A	#N/A
EP vs LP	S74853940	194.23	7.6017	0.018837	2.33598	down	3-(4-methoxyphenyl)propyl hydrogen sulfate	#N/A	HMDB0135750
EP vs LP	S9914115	0.042176	-4.5674	0.012355	2.30729	up	N1-(2,4-dimethoxybenzyl)-n2-[2-(pyridin-2-yl)ethyl]oxalamide	#N/A	HMDB0032224
EP vs LP	S30791676	54.897	5.7787	0.0055018	2.28637	down	Oa-6129 e	C17376	#N/A
EP vs LP	MReference-340	0.046582	-4.4241	0.0034954	2.2762	up	Capsaicin	C06866	HMDB0002227
EP vs LP	S28492361	22.365	4.4832	0.00066828	2.23207	down	Tanzisertib	#N/A	#N/A
EP vs LP	S4445129	0.048473	-4.3667	0.025305	2.19347	up	Casimiroedine	C10577	HMDB0030274
EP vs LP	S64845	171.36	7.4209	0.047379	2.1783	down	Chlormidazole	#N/A	#N/A
EP vs LP	MReference-5357	36.389	5.1854	0.0037198	2.15317	down	Salvinorin a	#N/A	#N/A
EP vs LP	S24846811	35.638	5.1553	0.0029661	2.14298	down	(1r,2s,6r,7r,11r,12r,13r,14r)-6-hydroxy-3,7,13-trimethyl-9-oxo-15-oxatetracyclo[10.2.1.0~1,5~.0~6,11~]pentadec-3-ene-2,13,14-triyl triacetate	#N/A	#N/A
EP vs LP	S2730	25.587	4.6774	0.00046686	2.14143	down	Colcemid	C11250	#N/A
EP vs LP	S30778634	22.478	4.4904	0.00023311	2.13801	down	(5alpha,6beta)-3-hydroxy-17-methyl-4,5-epoxymorphinan-6-yl beta-l-glucopyranosiduronic acid	#N/A	HMDB0061137
EP vs LP	S4445058	45.256	5.5	0.0085871	2.11943	down	Riddelline	C10375	#N/A
EP vs LP	S4110	0.067907	-3.8803	0.0040897	2.09395	up	Moxisylyte	#N/A	#N/A
EP vs LP	S388708	23.586	4.5598	0.0039102	2.07311	down	(1r,2r,5s,8s,9s,10r)-5-hydroxy-11-methyl-6-methylene-16-oxo-15-oxapentacyclo[9.3.2.1~5,8~.0~1,10~.0~2,8~]heptadecane-9-carboxylic acid	#N/A	#N/A
EP vs LP	S168455	0.068021	-3.8779	0.00098526	2.06312	up	2-amino-4-{6-[(3-methyl-2-buten-1-yl)amino]-3h-purin-3-yl}butanoic acid	C01804	#N/A
EP vs LP	MReference-9847	0.05129	-4.2852	0.00017897	2.06253	up	2,3-dinor prostaglandin e1	#N/A	#N/A
EP vs LP	S8409	0.063161	-3.9848	0.001404	2.05539	up	N-butyl lactate	#N/A	HMDB0040254
EP vs LP	S389575	0.064686	-3.9504	0.00025238	2.05027	up	Pregnane-3,20-dione	C03681	HMDB0003759
EP vs LP	S141329	22.631	4.5003	0.002672	2.04743	down	26ik2c76no	#N/A	HMDB0041969
EP vs LP	S9186651	0.071164	-3.8127	0.00099115	2.04657	up	12-trans-hydroxy juvenile hormone iii	C16508	#N/A
EP vs LP	S4944504	15.339	3.9391	7.62e-05	2.03379	down	Neopetasitenine	#N/A	HMDB0030329
EP vs LP	S10252021	15.057	3.9124	2.01e-05	2.03	down	Tutin	C09570	#N/A
EP vs LP	S391620	15.048	3.9115	0.00011009	2.00857	down	Sb-243213	C11743	#N/A
EP vs LP	S149914	0.06621	-3.9168	3.5e-05	2.00532	up	5-o-methyl embelin	C10373	HMDB0040867
EP vs LP	S26163763	15.099	3.9164	0.00047545	1.98535	down	Acalyphin	C08324	#N/A
EP vs LP	BGI85	0.067203	-3.8953	0.00064944	1.98212	up	3,5-diiodo-l-tyrosine	C01060	HMDB0003474
EP vs LP	S389176	17.861	4.1587	0.0021899	1.9576	down	5'-o-beta-d-glucosylpyridoxine	C03996	#N/A
EP vs LP	S82824	0.067428	-3.8905	0.049401	1.95627	up	5433281	C14268	#N/A
EP vs LP	S6221	20.383	4.3493	0.0046358	1.95587	down	Aprobarbital	C07826	HMDB0015441
EP vs LP	S22044	10.719	3.4221	0.0088206	1.95324	down	Trimethaphan	C07174	HMDB0015248
EP vs LP	S17229620	0.05308	-4.2357	0.0059848	1.95215	up	Aderbasib	#N/A	#N/A
EP vs LP	S24844454	37.056	5.2116	0.041569	1.94698	down	5,7-dihydroxy-2-(4-hydroxyphenyl)-8-(3-methyl-2-buten-1-yl)-4-oxo-4h-chromen-3-yl 6-deoxy-alpha-l-erythro-hexopyranoside	#N/A	#N/A
EP vs LP	S24846450	25.908	4.6953	0.025438	1.94505	down	(2s)-2-(3,4-dihydroxyphenyl)-5-hydroxy-4-oxo-3,4-dihydro-2h-chromen-7-yl 6-o-[(2e)-3-(4-hydroxyphenyl)-2-propenoyl]-beta-d-threo-hexopyranoside	#N/A	#N/A
EP vs LP	S155882	12.986	3.6989	0.00097003	1.93772	down	Mallotophenone	C10708	#N/A
EP vs LP	S4940580	11.199	3.4853	0.016092	1.93513	down	Fusarin c	C19243	HMDB0033337
EP vs LP	S8697401	10.726	3.423	0.001732	1.93313	down	Dihydrozeatin riboside	C16447	#N/A
EP vs LP	S4445261	0.085364	-3.5502	5.77e-05	1.92798	up	(+)-10-deoxymethynolide	C11993	#N/A
EP vs LP	S30896	0.050912	-4.2959	0.017807	1.91987	up	Ripazepam	C19518	#N/A
EP vs LP	S4021	0.093202	-3.4235	0.0031079	1.91911	up	Meticrane	#N/A	#N/A
EP vs LP	MReference-9812	0.074522	-3.7462	0.00037807	1.91189	up	13,14-dihydro-15-keto-tetranor prostaglandin f1β	#N/A	#N/A
EP vs LP	S304127	10.979	3.4567	8.62e-05	1.90304	down	Maxima-iso-flavone a	#N/A	#N/A
EP vs LP	S13747764	0.076921	-3.7005	0.0007394	1.89327	up	Trp-lys	#N/A	HMDB0029088
EP vs LP	S3128372	23.186	4.5352	0.029496	1.8917	down	1,1'-ethylidenebis(tryptophan)	#N/A	HMDB0034899
EP vs LP	S7991264	15.493	3.9535	0.0038745	1.88761	down	Cotinine n-oxide	#N/A	HMDB0001411
EP vs LP	S147055	0.095124	-3.394	3.42e-06	1.88171	up	10-gingerol	C17496	HMDB0033616
EP vs LP	S147805	10.609	3.4072	0.0045613	1.87615	down	6,7-dimethyl-8-ribityllumazine	C04332	HMDB0003826
EP vs LP	S113947	15.392	3.9441	0.0051194	1.87323	down	Salvinorin a	C20196	#N/A
EP vs LP	S1606	14.485	3.8565	0.0045013	1.87019	down	3-methoxytyramine	C05587	HMDB0000022
EP vs LP	S4234749	12.782	3.6761	0.0035216	1.86698	down	Tyrosyltyrosine	#N/A	HMDB0029117
EP vs LP	S16735689	0.10869	-3.2016	0.010521	1.86595	up	Azidocillin	#N/A	HMDB0015685
EP vs LP	MReference-553	0.099685	-3.3265	0.00015698	1.86569	up	Progesterone	C00410	HMDB0001830
EP vs LP	S4769	12.151	3.6031	0.0011325	1.86556	down	Propentofylline	#N/A	#N/A
EP vs LP	S344763	8.2523	3.0448	0.016689	1.85273	down	Exoticin	#N/A	#N/A
EP vs LP	S2228	9.8836	3.305	0.00069692	1.85157	down	Benfluorex	#N/A	#N/A
EP vs LP	S390380	10.464	3.3874	0.00010168	1.84456	down	Bruceine d	C08752	#N/A
EP vs LP	S5293427	9.4881	3.2461	0.00018941	1.84283	down	Gv 118819x	#N/A	#N/A
EP vs LP	S4445173	0.13265	-2.9143	0.0027353	1.83192	up	Flupentixol	C11191	#N/A
EP vs LP	S19331	10.257	3.3586	0.0015855	1.82698	down	Cu8460000	#N/A	HMDB0029648
EP vs LP	S7223	13.252	3.7281	0.0064439	1.82354	down	Benzylamine	C15562	HMDB0033871
EP vs LP	S303816	11.047	3.4656	0.0032541	1.81774	down	Sesartemin	C10884	HMDB0038931
EP vs LP	S8223	9.0638	3.1801	0.0073825	1.80607	down	2-cyclohexyl-4,6-dinitrophenol	C19038	#N/A
EP vs LP	S168247	21.419	4.4208	0.04405	1.80541	down	Phellamurin	C09808	#N/A
EP vs LP	S3292	8.5858	3.1019	1.04e-05	1.80357	down	Formoterol	C07805	HMDB0015118
EP vs LP	S389381	10.763	3.428	0.0021533	1.79738	down	Methyl 2-o-alpha-l-fucopyranosyl-beta-d-galactoside	C04698	#N/A
EP vs LP	S30777064	11.822	3.5634	0.0053492	1.79464	down	3-(4-acetoxyphenyl)dibenzo[b,d]furan-1,2,4,7,8-pentayl pentaacetate	#N/A	HMDB0034711
EP vs LP	S74852087	26.308	4.7175	0.046192	1.79217	down	4-ethyl-2-methoxyphenyl hydrogen sulfate	#N/A	HMDB0127988
EP vs LP	S113371156	10.927	3.4498	0.0015951	1.79163	down	N-hexanoyl-l-histidine	#N/A	#N/A
EP vs LP	S6916	8.3145	3.0556	0.00015126	1.7862	down	Butylparaben	#N/A	HMDB0032575
EP vs LP	S4519192	0.085625	-3.5458	0.0073274	1.78504	up	(z)-hex-3-enyl benzoate	#N/A	HMDB0033379
EP vs LP	S65017	0.12387	-3.013	1.23e-05	1.78466	up	Perindoprilat	C21517	HMDB0060574
EP vs LP	S11267158	15.012	3.908	0.030052	1.77646	down	5-formiminotetrahydrofolic acid	#N/A	HMDB0001534
EP vs LP	S389673	0.096087	-3.3795	0.0014908	1.77617	up	4-methylene-2-oxoglutarate	C06035	HMDB0037759
EP vs LP	S2682	11.839	3.5654	0.0099051	1.77377	down	Clidinium	C07853	HMDB0014909
EP vs LP	S16568306	7.7514	2.9545	0.0026261	1.77192	down	Gln-phe	#N/A	#N/A
EP vs LP	S85142	11.674	3.5452	0.0045814	1.76879	down	Gamma-l-glutamyl-l-tyrosine	#N/A	HMDB0011741
EP vs LP	S4445178	10.306	3.3654	0.0038387	1.76713	down	Verlukast	C11239	#N/A
EP vs LP	S390804	11.15	3.479	0.0096363	1.76378	down	Diffutin	C09636	#N/A
EP vs LP	S4351	5.9107	2.5633	0.0085019	1.76237	down	Nitrendipine	C07713	HMDB0015187
EP vs LP	S390383	13.451	3.7496	0.019247	1.75866	down	Chaparrin	C08756	#N/A
EP vs LP	S21111723	8.0471	3.0085	0.00018656	1.75701	down	Dc2810000	#N/A	HMDB0059963
EP vs LP	S4768	0.12213	-3.0335	0.012584	1.756	up	Propazine	C14312	#N/A
EP vs LP	S18027	0.11387	-3.1346	0.00042338	1.75311	up	Chloralodol	#N/A	#N/A
EP vs LP	S391324	7.0114	2.8097	0.0024979	1.75091	down	(+)-syringaresinol	C10889	#N/A
EP vs LP	S28502	6.8158	2.7689	0.0047474	1.74416	down	Diftalone	#N/A	#N/A
EP vs LP	S4874	11.963	3.5805	0.012099	1.74259	down	Repirinast	#N/A	#N/A
EP vs LP	S30791259	6.0085	2.587	0.021972	1.73696	down	4-de(dimethylamino)-4-oxoanhydrotetracycline	C06627	#N/A
EP vs LP	S113369165	10.029	3.3261	0.0066163	1.73407	down	(2e,4e,6e,9s,10r)-9-(beta-d-glucopyranosyloxy)-4,10-dimethyl-2,4,6-dodecatrienedioic acid	#N/A	#N/A
EP vs LP	S84434	0.15119	-2.7256	0.024164	1.73324	up	Pefurazoate	C18480	#N/A
EP vs LP	S59142	0.13222	-2.919	0.004952	1.72709	up	Etofamide	#N/A	#N/A
EP vs LP	S2268	7.745	2.9533	0.00052708	1.71968	down	Dimboa	C04720	HMDB0034864
EP vs LP	S390585	0.14442	-2.7917	5.29e-06	1.71947	up	(14r)-3beta,5,6beta,10,16-pentahydroxygrayanotoxan-14-yl acetate	C09103	#N/A
EP vs LP	S35031846	11.106	3.4732	0.01822	1.71944	down	(1r,3r,5r)-2-[(2s)-2-amino-2-(3,5-dihydroxyadamantan-1-yl)acetyl]-2-azabicyclo[3.1.0]hexane-3-carbonitrile	#N/A	HMDB0061099
EP vs LP	S111484	0.14281	-2.8078	0.018291	1.71312	up	Acmimycin	C17970	#N/A
EP vs LP	S65266	0.15722	-2.6691	0.0025139	1.70495	up	Nomilin	C08773	HMDB0035772
EP vs LP	S30777652	0.18498	-2.4345	0.024448	1.70193	up	4-(2-hydroxyethyl)phenyl hydrogen sulfate	#N/A	HMDB0041785
EP vs LP	S34448632	0.13735	-2.864	0.007317	1.69747	up	N-[2-hydroxy-4-(sulfooxy)phenyl]acetamide	#N/A	HMDB0062547
EP vs LP	MReference-4910	0.15153	-2.7224	0.00073063	1.69689	up	(+/-)-cp 47,497-c7-hydroxy metabolite	#N/A	#N/A
EP vs LP	S31271	7.3106	2.87	0.004523	1.69497	down	Eterobarb	#N/A	#N/A
EP vs LP	S106563	10.756	3.4271	0.013862	1.69279	down	Linustatin	C08333	#N/A
EP vs LP	S4445151	0.16341	-2.6134	0.0021114	1.69174	up	Geroquinol	C10793	#N/A
EP vs LP	S390932	9.8095	3.2942	0.013085	1.69075	down	Bacancosin	C09914	#N/A
EP vs LP	S4590	5.5631	2.4759	0.015471	1.68629	down	Phenacetin	C07591	#N/A
EP vs LP	S24846411	6.3383	2.6641	0.00096978	1.68266	down	5-hydroxy-2-(4-methoxyphenyl)-6,8-dimethyl-4-oxo-3,4-dihydro-2h-chromen-7-yl beta-d-allopyranoside	#N/A	#N/A
EP vs LP	S5962	0.086857	-3.5252	0.03398	1.68135	up	Cycloheximide	C06685	#N/A
EP vs LP	S9441534	0.16058	-2.6386	0.00077941	1.6735	up	Cardanol triene	#N/A	#N/A
EP vs LP	S410660	6.5054	2.7016	0.019296	1.67183	down	(-)-epiafzelechin 3-o-gallate	#N/A	HMDB0038846
EP vs LP	S3765	4.8863	2.2887	0.0081223	1.67164	down	Letrozole	C08163	HMDB0015141
EP vs LP	S77711	8.6146	3.1068	0.015089	1.67154	down	Imazamox	C18598	#N/A
EP vs LP	S24842637	6.8	2.7655	0.0076125	1.66947	down	4-{(e)-2-[(2r,4r)-2-(4-hydroxyphenyl)-7-methoxy-3,4-dihydro-2h-chromen-4-yl]vinyl}phenol	#N/A	#N/A
EP vs LP	S421123	0.1709	-2.5487	0.0025096	1.66546	up	Elatol	C17118	#N/A
EP vs LP	S53964	0.096302	-3.3763	0.01757	1.66178	up	Sabeluzole	#N/A	#N/A
EP vs LP	MReference-552	0.16352	-2.6125	0.00065274	1.66164	up	Pregnenolone	C01953	HMDB0000253
EP vs LP	S22498	0.18691	-2.4196	0.013844	1.65554	up	Zalcitabine	C07207	HMDB0015078
EP vs LP	S272334	8.1968	3.0351	0.0040389	1.65064	down	N-methylanthranilamide	C17512	#N/A
EP vs LP	S113380999	10.797	3.4326	0.03965	1.64424	down	(2e)-4,7-dioxo-7-{[(2r)-1-(palmitoyloxy)-3-(phosphonooxy)-2-propanyl]oxy}-2-heptenoic acid	#N/A	#N/A
EP vs LP	S3676766	0.16901	-2.5648	0.00060107	1.64082	up	N~6~,n~6~-dimethyllysine	#N/A	HMDB0013287
EP vs LP	S35032809	0.14676	-2.7685	0.0011088	1.64048	up	4-hydroxyprolyltryptophan	#N/A	HMDB0028874
EP vs LP	S29341560	0.17499	-2.5146	0.00077391	1.6355	up	N-oleoyl-l-serine	#N/A	#N/A
EP vs LP	S16272	6.6745	2.7387	0.0029316	1.63008	down	1,4,5,8-tetraamino-9,10-anthraquinone	C19236	#N/A
EP vs LP	S2045	0.17208	-2.5388	0.0011441	1.62828	up	Amantadine	C06818	HMDB0015051
EP vs LP	S8243	0.10547	-3.2451	0.01232	1.62804	up	Di-n-amyl phthalate	C14300	#N/A
EP vs LP	S129864	0.13715	-2.8662	0.0046144	1.6275	up	Oxychelerythrine	C12225	#N/A
EP vs LP	S388633	8.2552	3.0453	0.012456	1.62591	down	94536	C01632	#N/A
EP vs LP	MReference-320	0.16297	-2.6174	0.00054891	1.62489	up	2-aminoadipic acid	C00956	HMDB0000510
EP vs LP	S5253	6.6007	2.7226	0.0017124	1.62326	down	Thioridazine	#N/A	HMDB0014817
EP vs LP	S148552	0.10638	-3.2327	0.034299	1.62248	up	Hydroxyprogesterone caproate	C08148	#N/A
EP vs LP	S4470614	10.232	3.3551	0.026551	1.61694	down	Mfcd01321063	#N/A	HMDB0005773
EP vs LP	S4054	0.16672	-2.5845	3.42e-05	1.61502	up	Minaprine	#N/A	HMDB0014943
EP vs LP	S92439	6.4955	2.6994	0.0011028	1.61357	down	P-gal	C02578	#N/A
EP vs LP	S2340764	7.7345	2.9513	0.0097151	1.61198	down	Eugenitin	#N/A	HMDB0029467
EP vs LP	S76046	7.1625	2.8405	0.0041967	1.60989	down	Asperuloside	C09769	#N/A
EP vs LP	S119692	0.15148	-2.7228	0.003304	1.60968	up	Cystathionine ketimine	#N/A	HMDB0002015
EP vs LP	S11201333	0.18092	-2.4666	0.00020081	1.6078	up	Asp-gln	#N/A	HMDB0028751
EP vs LP	S5657	0.17998	-2.4741	0.00051675	1.60648	up	Tetrahydrocortisone	C05470	HMDB0000903
EP vs LP	S21864898	0.4662	-1.101	0.0042343	0.996105	up	Streptamine	C01854	#N/A
EP vs LP	S22078	0.14898	-2.7468	0.0030534	1.60353	up	2-ethyl-2-phenylmalonamide	C07499	#N/A
EP vs LP	S30777082	6.9895	2.8052	0.011977	1.59462	down	Galactopinitol b	#N/A	HMDB0035321
EP vs LP	S30778480	0.20686	-2.2733	0.02954	1.58368	up	N-phenylacetyl pyroglutamic acid	#N/A	HMDB0059782
EP vs LP	S155641	0.17305	-2.5307	0.0099311	1.58356	up	3-(sulfooxy)-l-tyrosine	#N/A	HMDB0002028
EP vs LP	S16736570	6.7174	2.7479	0.0046576	1.57961	down	Amicycline	#N/A	#N/A
EP vs LP	S24846340	10.274	3.361	0.048896	1.57821	down	5-hydroxy-4-oxo-2-phenyl-3,4-dihydro-2h-chromen-7-yl benzoate	#N/A	#N/A
EP vs LP	S4341	6.381	2.6738	0.0050429	1.57222	down	Nimodipine	C07267	HMDB0014537
EP vs LP	S391773	0.18138	-2.4629	0.019179	1.56886	up	4-hydroxy-3-nitrosobenzamide	C12114	#N/A
EP vs LP	S4524664	3.8605	1.9488	0.015055	1.56874	down	Zearalenone	C09981	HMDB0031752
EP vs LP	S8321	5.4853	2.4556	0.00085912	1.56436	down	5-fluorodeoxyuridine monophosphate	C04242	HMDB0060394
EP vs LP	S58475	0.19856	-2.3324	0.00022127	1.56184	up	Propamidine	#N/A	#N/A
EP vs LP	S4447472	0.20606	-2.2789	0.039975	1.56001	up	L-glutamic acid, 5-[2-(4-carboxyphenyl)hydrazide]	#N/A	HMDB0040693
EP vs LP	S2297665	7.9173	2.985	0.030134	1.55937	down	Benfotiamine	#N/A	#N/A
EP vs LP	S393753	7.2629	2.8606	0.014872	1.55921	down	Thapsigargin	C09561	#N/A
EP vs LP	S8518318	6.7342	2.7515	0.01098	1.55886	down	1,3,8-trihydroxy-5,5,11,11-tetramethyl-5a,6-dihydro-5h,7h,11h-[1]benzofuro[3,4-bc]pyrano[3,2-h]xanthen-7-one	#N/A	#N/A
EP vs LP	S10792	0.22478	-2.1534	0.0071083	1.55739	up	Mfcd00070502	#N/A	#N/A
EP vs LP	S2337034	5.5585	2.4747	0.0007619	1.54784	down	3-(4,9-dihydrothieno[2,3-c][2]benzothiepin-4-yl)-n,n-dimethyl-1-propanamine	#N/A	#N/A
EP vs LP	S4586	5.7209	2.5163	0.010643	1.54557	down	Perphenazine	C07427	HMDB0014988
EP vs LP	S363983	0.088255	-3.5022	0.031828	1.54427	up	2-amino-1,2-bis(4-chlorophenyl)ethanol	C15427	#N/A
EP vs LP	S24844745	8.4712	3.0826	0.043702	1.54115	down	5,7-dihydroxy-8-(3-hydroxy-3-methylbutyl)-2-(4-methoxyphenyl)-4-oxo-4h-chromen-3-yl 6-deoxy-alpha-l-erythro-hexopyranoside	#N/A	#N/A
EP vs LP	S75650	5.0362	2.3323	0.00021838	1.53906	down	Biotinamide	C01893	HMDB0001458
EP vs LP	S8420081	6.5323	2.7076	0.037559	1.53725	down	2-amino-5-[2-(4-formylphenyl)hydrazino]-5-oxopentanoic acid	#N/A	HMDB0040694
EP vs LP	S4522051	4.9608	2.3106	0.010822	1.53207	down	Dicrotophos	C18656	#N/A
EP vs LP	S390773	5.4881	2.4563	0.0074637	1.52962	down	N-methylanhalonine	C09573	#N/A
EP vs LP	MReference-6570	7.5324	2.9131	0.032456	1.5295	down	4-ethylbenzaldehyde	#N/A	HMDB0032024
EP vs LP	S30791673	6.8175	2.7692	0.025582	1.52449	down	Asparenomycin a	C17400	#N/A
EP vs LP	S12032	6.0474	2.5963	0.045174	1.52347	down	3-[(3-formamido-2-hydroxybenzoyl)amino]-8-hexyl-2,6-dimethyl-4,9-dioxo-1,5-dioxonan-7-yl 3-methylbutanoate	C11339	#N/A
EP vs LP	S4445207	0.1209	-3.0481	0.026482	1.5232	up	3,4-dihydro-7-methoxy-2-methylene-3-oxo-2h-1,4-benzoxazine-5-carboxylic acid	C11468	#N/A
EP vs LP	MReference-2255	0.21691	-2.2049	0.00022204	1.52305	up	L-tyrosine	C00082	HMDB0000158
EP vs LP	S109812	0.22951	-2.1234	0.015179	1.52264	up	P-methoxybenzylisothiocyanate	#N/A	HMDB0032581
EP vs LP	S319761	0.18306	-2.4496	0.002725	1.52138	up	2-bromo-1h-indole-3-carbaldehyde	#N/A	HMDB0040147
EP vs LP	S389595	6.1887	2.6296	0.020158	1.52072	down	N-[(5s)-5-amino-5-carboxypentanoyl]cysteinyl-d-valine	C05556	#N/A
EP vs LP	S17207458	0.49394	-1.0176	0.0065744	0.961373	up	N-(4-heptanyl)-1,3-benzodioxole-5-carboxamide	#N/A	HMDB0032305
EP vs LP	S3678858	0.22923	-2.1251	0.0087208	1.52022	up	(1e)-1-[2-(2,6-dicarboxy-2,3-dihydro-4(1h)-pyridinylidene)ethylidene]-2-pyrrolidiniumcarboxylate	C08549	HMDB0029386
EP vs LP	S319876	7.6317	2.932	0.042968	1.51844	down	1-(2,3,4,5-tetramethoxyphenyl)-3-(2,4,5-trimethoxyphenyl)-1,3-propanedione	#N/A	#N/A
EP vs LP	S391313	0.14238	-2.8122	0.033145	1.51736	up	Valeroidine	C10869	#N/A
EP vs LP	S58390	7.9293	2.9872	0.049142	1.51318	down	3,4,5-trimethoxyhydrocinnamic acid	#N/A	HMDB0030254
EP vs LP	S389843	8.0806	3.0145	0.040385	1.50421	down	N~6~-(2,3-dihydroxybenzoyl)-n~2~-[(2,3-dihydroxyphenyl)(hydroxy)methyl]lysine	#N/A	#N/A
EP vs LP	S389355	0.15665	-2.6744	0.0083365	1.50409	up	5-(3,4-diacetoxybut-1-ynyl)-2,2'-bithiophene	C04606	#N/A
EP vs LP	S2297294	5.0185	2.3273	0.04414	1.49999	down	N-[(4-amino-2-methyl-5-pyrimidinyl)methyl]-n-[4-hydroxy-1-methyl-2-(propyldithio)-1-butenyl]formamide	#N/A	#N/A
EP vs LP	S24846149	5.9327	2.5687	0.010915	1.49827	down	(2e)-2-benzylidenefuro[2,3-e][1]benzofuran-3(2h)-one	#N/A	#N/A
EP vs LP	S64990	6.1847	2.6287	0.016142	1.4978	down	Lamtidine	C11804	#N/A
EP vs LP	BGI19	0.18208	-2.4574	0.0064865	1.49294	up	L-kynurenine	C00328	HMDB0000684
EP vs LP	BGI45	0.23606	-2.0828	0.0012806	1.49102	up	1-methyl-l-histidine	C01152	HMDB0000479
EP vs LP	S4445408	4.3064	2.1065	3.61e-05	1.48819	down	Metofluthrin, cis-(e)-	C13487	#N/A
EP vs LP	S459	0.14697	-2.7665	0.04461	1.48593	up	4-(2-aminophenyl)-2,4-dioxobutanoic acid	C01252	HMDB0000978
EP vs LP	S40130	0.19378	-2.3675	0.0068447	1.48455	up	Captopril	C06867	HMDB0015328
EP vs LP	S2340730	7.1206	2.832	0.034348	1.48184	down	Furametpyr	C18503	#N/A
EP vs LP	S15185955	5.6073	2.4873	0.011956	1.48102	down	N-acetylvanilalanine	#N/A	HMDB0011716
EP vs LP	S16196	0.23405	-2.0951	0.0028404	1.47884	up	Polaris	C19132	#N/A
EP vs LP	S65255	0.20127	-2.3128	0.0045639	1.47815	up	Isoflavone	C00799	#N/A
EP vs LP	S5816	0.47745	-1.0666	0.0075732	0.988961	up	Fg7175000	C06338	#N/A
EP vs LP	S391330	4.7904	2.2601	0.0029944	1.47703	down	Azafenidin	C10895	#N/A
EP vs LP	S571082	3.6008	1.8483	0.024079	1.47423	down	Adenosine 5'-(hexanoyl phosphate)	C13825	#N/A
EP vs LP	S74854310	2.0489	1.0348	0.0077859	0.99721	down	N-(n-carbamoyl-l-threonyl)adenosine	#N/A	HMDB0041623
EP vs LP	S390395	4.0338	2.0122	0.0040364	1.46945	down	Rutaevin	C08779	#N/A
EP vs LP	S187515	0.20649	-2.2759	0.0032717	1.46831	up	Lenalidomide	#N/A	HMDB0014623
EP vs LP	S4444393	0.19835	-2.3339	0.0017364	1.46808	up	Mfcd24849370	C05855	#N/A
EP vs LP	S87926	4.4378	2.1499	0.00052508	1.46695	down	Gly-phe	#N/A	HMDB0028848
EP vs LP	MReference-359	2.049	1.0349	0.0081386	0.984195	down	Cuminaldehyde	C06577	HMDB0002214
EP vs LP	S22336944	4.4296	2.1472	0.0048567	1.46364	down	3-(4,7-dimethoxy-1,3-benzodioxol-5-yl)propanoic acid	#N/A	HMDB0137285
EP vs LP	S3095008	3.6775	1.8787	0.022037	1.46359	down	3-(3,5-dimethoxyphenyl)propanoic acid	#N/A	HMDB0127493
EP vs LP	S33600	4.7323	2.2425	0.0046261	1.45857	down	Butralin	C18582	#N/A
EP vs LP	S390957	3.2083	1.6818	0.038417	1.45592	down	Paeoniflorin	C09959	#N/A
EP vs LP	S398148	4.7308	2.2421	0.031984	1.45517	down	4-amino-1-[(2s,5r)-2-(hydroxymethyl)-3-oxido-1,3-oxathiolan-5-yl]-2(1h)-pyrimidinone	#N/A	HMDB0060599
EP vs LP	MReference-525	0.22275	-2.1665	0.0070618	1.45414	up	Nornicotine	C06524	HMDB0001126
EP vs LP	S5293722	0.26583	-1.9114	0.015471	1.4529	up	Pardoprunox	#N/A	#N/A
EP vs LP	S215110	4.1749	2.0618	0.049811	1.44554	down	Blastmycin	#N/A	HMDB0039001
EP vs LP	S1031	0.25128	-1.9926	0.00055515	1.44515	up	Pyruvic acid	C00022	HMDB0000243
EP vs LP	S24846108	6.5162	2.704	0.040896	1.44348	down	4-[3-oxo-3-(2,4,6-trimethoxyphenyl)propyl]phenyl beta-d-threo-hexopyranoside	#N/A	#N/A
EP vs LP	S4308	0.18655	-2.4224	0.030164	1.44166	up	Nevirapine	C07263	HMDB0014383
EP vs LP	S21243783	2.0428	1.0305	0.0090875	0.993563	down	Acetylcarnitine	#N/A	#N/A
EP vs LP	S8270844	4.2298	2.0806	0.0013927	1.44087	down	Timobesone acetate	#N/A	#N/A
EP vs LP	S30791935	4.7157	2.2375	0.046908	1.44035	down	Dihydrozeatin-o-glucoside	C16448	#N/A
EP vs LP	S10509431	4.0931	2.0332	0.0012302	1.43831	down	1-(8-chloro-6-phenyl-4h-[1,2,4]triazolo[4,3-a][1,4]benzodiazepin-1-yl)methanamine	#N/A	HMDB0060969
EP vs LP	S8170478	4.0434	2.0156	0.0060153	1.43597	down	Mfcd24849356	#N/A	HMDB0033026
EP vs LP	MReference-2633	0.26673	-1.9065	0.0020002	1.42483	up	8-hydroxyquinoline	C19434	#N/A
EP vs LP	S38867	3.8471	1.9438	0.0016392	1.41487	down	Diaziquone	#N/A	#N/A
EP vs LP	S4445149	0.29599	-1.7564	0.039856	1.41007	up	Ellagic acid	C10788	HMDB0002899
EP vs LP	S68160	0.2443	-2.0333	0.0029394	1.40958	up	Methyl 3,5-ditert-butyl-4-hydroxybenzoate	#N/A	HMDB0061935
EP vs LP	S1207	3.8266	1.9361	0.003069	1.40939	down	Vanillyl mandelic acid	C05584	HMDB0133489
EP vs LP	S77371	3.6576	1.8709	0.0039628	1.4085	down	Mfcd00004231	C05580	HMDB0001866
EP vs LP	MReference-2570	0.26113	-1.9372	8.65e-05	1.40755	up	L-valine	C00183	HMDB0000883
EP vs LP	S388520	0.17154	-2.5434	0.032044	1.40623	up	7,8-dihydroxykynurenic acid	C01111	#N/A
EP vs LP	S10218	3.1423	1.6518	0.019178	1.40604	down	Dimethylthiambutene	#N/A	HMDB0061719
EP vs LP	S2297683	4.1594	2.0564	0.0067672	1.40518	down	Thiophanate-methyl	C14432	#N/A
EP vs LP	MReference-3120	2.0327	1.0234	0.011702	0.964855	down	N-(2,6-dimethylphenyl)-n-(methoxyacetyl) alanine	#N/A	#N/A
EP vs LP	S50374	2.0386	1.0276	0.011819	0.965965	down	Bemitradine	#N/A	#N/A
EP vs LP	S8000665	5.9068	2.5624	0.043372	1.40492	down	Sergliflozin etabonate	#N/A	#N/A
EP vs LP	S3214	4.228	2.08	0.0062677	1.40334	down	Felbamate	C07501	HMDB0015084
EP vs LP	S5026	0.31139	-1.6832	0.031923	1.40283	up	Sulfadiazine	C07658	HMDB0014503
EP vs LP	S78360	2.0574	1.0408	0.012187	0.970213	down	Ritalinic acid	#N/A	HMDB0042008
EP vs LP	MReference-1398	0.28034	-1.8348	0.02257	1.40036	up	Taurochenodeoxycholic acid	C05465	HMDB0000951
EP vs LP	MReference-2394	4.5998	2.2016	0.019366	1.39261	down	Monocrotaline	C10350	HMDB0034363
EP vs LP	S69741	0.19464	-2.3611	0.021792	1.38606	up	Th 427-1	C18974	#N/A
EP vs LP	S26580128	0.24296	-2.0412	0.018434	1.38489	up	[1,2-phenylenebis(oxy)]bis(trimethylsilane)	#N/A	HMDB0094664
EP vs LP	S59352	0.14471	-2.7887	0.02382	1.3846	up	Azelnidipine	#N/A	#N/A
EP vs LP	S11934	2.0473	1.0337	0.012884	0.980654	down	(s)-(+)-bulbocapnine	C09367	#N/A
EP vs LP	S58845	4.0771	2.0275	0.033152	1.3755	down	(-)-secoisolariciresinol	C18167	HMDB0013692
EP vs LP	S76800	0.22339	-2.1624	0.016452	1.37369	up	4-(heptyloxy)benzoic acid	C14274	#N/A
EP vs LP	S7822150	0.27563	-1.8592	0.043513	1.36436	up	4-acetamido-2-amino-6-nitrotoluene	C16420	HMDB0060384
EP vs LP	S113371269	0.2299	-2.1209	0.024013	1.3636	up	(4r)-4-{[3,6-dideoxy-4-o-(4-hydroxybenzoyl)-alpha-l-arabino-hexopyranosyl]oxy}pentanoic acid	#N/A	#N/A
EP vs LP	BGI97	0.25983	-1.9444	0.0025072	1.36065	up	3-hydroxybutanoate	C01089	HMDB0000011
EP vs LP	S1116	0.29563	-1.7581	3.93e-05	1.35809	up	Dl-tryptophan	C00806	HMDB0030396
EP vs LP	MReference-1796	0.28338	-1.8192	0.0015827	1.35608	up	Dl-malic acid	C03668	HMDB0000744
EP vs LP	S519616	0.30111	-1.7316	0.0014423	1.354	up	Glycylglutamine	#N/A	HMDB0028839
EP vs LP	S8013088	0.32138	-1.6377	0.040176	1.35252	up	7-methylsulfinylheptyl isothiocyanate	#N/A	HMDB0038441
EP vs LP	S23325665	0.26249	-1.9297	0.016933	1.34672	up	Delanzomib	#N/A	#N/A
EP vs LP	S388948	3.2946	1.7201	0.0085109	1.34486	down	2-o-sulfo-l-idopyranuronic acid	C03126	#N/A
EP vs LP	S30791923	0.43148	-1.2126	0.015082	0.98981	up	(10s)-juvenile hormone iii diol phosphate	C16507	#N/A
EP vs LP	S391590	3.7375	1.9021	0.0030088	1.34216	down	Mfcd00210294	C11673	HMDB0034942
EP vs LP	S141828	3.6688	1.8753	0.0035708	1.34159	down	Leonurine	C16985	#N/A
EP vs LP	S4209	3.5366	1.8223	0.0076338	1.33922	down	N-ethylmaleimide	C02441	#N/A
EP vs LP	S11963	0.31237	-1.6787	0.00023998	1.33426	up	Pyrrole 2-carboxylate	C05942	HMDB0004230
EP vs LP	S323081	3.6451	1.866	0.0063238	1.33307	down	Spinacine	#N/A	HMDB0029873
EP vs LP	MReference-2385	0.213	-2.2311	0.041563	1.33251	up	Pilocarpine	C07474	HMDB0015217
EP vs LP	S144467	4.1194	2.0424	0.029503	1.32212	down	L-serine phosphoethanolamine	C03872	#N/A
EP vs LP	S4576532	0.32599	-1.6171	0.0040243	1.3128	up	Trandolaprilat	C21515	HMDB0060583
EP vs LP	S141134	0.29234	-1.7743	0.0070964	1.30389	up	4-(isothiocyanatomethyl)phenol	#N/A	HMDB0032580
EP vs LP	S2052	0.28242	-1.8241	0.0074129	1.3035	up	Amfonelic acid	#N/A	#N/A
EP vs LP	S3682061	3.3713	1.7533	0.0068023	1.30237	down	1?€?-acetoxyeugenol acetate	#N/A	HMDB0036544
EP vs LP	S5374	0.33011	-1.599	0.0006158	1.30118	up	Trimethadione	#N/A	HMDB0014491
EP vs LP	S30649	3.614	1.8536	0.0070435	1.29904	down	Isopropyl methoxy pyrazine	#N/A	HMDB0040340
EP vs LP	S13863636	3.9897	1.9963	0.01891	1.29858	down	Diethyl malonate	#N/A	HMDB0029573
EP vs LP	S8648195	3.0436	1.6058	0.017479	1.29609	down	5-hydroxy-n-[(6-oxo-2-piperidinyl)methyl]-2-(2,2,2-trifluoroethoxy)benzamide	#N/A	HMDB0060832
EP vs LP	S553441	3.3153	1.7291	0.0088913	1.29395	down	Piperlongumine	C10166	HMDB0030341
EP vs LP	MReference-596	0.32136	-1.6377	0.029384	1.28987	up	Sepiapterin	C00835	HMDB0000238
EP vs LP	S8087481	3.4182	1.7733	0.02665	1.28826	down	Tivozanib	#N/A	#N/A
EP vs LP	S25279	0.30924	-1.6932	0.0043335	1.28645	up	Cartap	C11080	#N/A
EP vs LP	S8015298	2.9114	1.5417	0.034714	1.28427	down	Fructoselysine	C16488	#N/A
EP vs LP	MReference-465	0.25602	-1.9657	0.01408	1.28253	up	L-cysteine-s-sulfate	C05824	HMDB0000731
EP vs LP	S13863629	0.32944	-1.6019	0.00012496	1.28252	up	Furfural	C14279	HMDB0032914
EP vs LP	S83195	0.36762	-1.4437	0.033599	1.27581	up	Phosphoarginine	C05945	HMDB0029438
EP vs LP	S26043	3.7052	1.8896	0.045818	1.27527	down	1581740	#N/A	HMDB0032776
EP vs LP	S389640	2.7072	1.4368	0.022509	1.27309	down	Gamma-glutamyl-gamma-glutamyl-n-carboxy-beta-alanine	#N/A	#N/A
EP vs LP	S133115	0.31357	-1.6731	0.0013681	1.27146	up	L-gamma-glutamyl-l-leucine	#N/A	HMDB0011171
EP vs LP	S1361783	0.33039	-1.5978	0.022822	1.26389	up	1872050	#N/A	HMDB0013267
EP vs LP	S31583	3.7491	1.9065	0.030478	1.26248	down	Cypendazole	C18917	#N/A
EP vs LP	S7357	0.33486	-1.5784	0.0032724	1.26206	up	2505694	C14584	#N/A
EP vs LP	S390809	0.34429	-1.5383	0.014199	1.26159	up	Cuauhtemone	C09645	#N/A
EP vs LP	S388576	0.31257	-1.6778	0.008225	1.25997	up	6-hydroxypseudooxynicotine	C01297	HMDB0240264
EP vs LP	S110805884	0.30545	-1.711	0.0065472	1.25753	up	(2r)-3-(hexadecyloxy)-2-hydroxypropyl methyl hydrogen phosphate	#N/A	#N/A
EP vs LP	S4431	2.9012	1.5367	0.0041318	1.25215	down	Olomoucine	#N/A	HMDB0035233
EP vs LP	S2177	3.4128	1.7709	0.0065506	1.25131	down	Azasetron	#N/A	#N/A
EP vs LP	S14332664	3.1396	1.6506	0.0080353	1.24966	down	Citibrasine	#N/A	HMDB0037797
EP vs LP	MReference-5544	2.7991	1.485	0.006861	1.24772	down	Myristicin	C10480	HMDB0035873
EP vs LP	S166036	3.6569	1.8706	0.023331	1.24593	down	N-(2-phenylethyl)-beta-d-glucopyranuronosylamine	#N/A	HMDB0010323
EP vs LP	S21212	0.29898	-1.7419	0.011296	1.24151	up	2453103	#N/A	HMDB0061943
EP vs LP	S169298	3.4236	1.7755	0.040133	1.24003	down	Tetracenomycin b3	C12369	#N/A
EP vs LP	MReference-9880	0.37855	-1.4014	0.034505	1.2372	up	13,14-dihydro-15-keto-tetranor prostaglandin f1α	#N/A	#N/A
EP vs LP	BGI76	2.9815	1.576	0.0021025	1.23419	down	2-phosphoglycerate	#N/A	#N/A
EP vs LP	S35031798	2.8347	1.5032	0.00030985	1.23116	down	3-(2-acetamidoethyl)-1-hexopyranuronosyl-5-methoxy-1h-indole	#N/A	HMDB0060830
EP vs LP	S64421	2.7193	1.4433	0.027171	1.23061	down	Nebivolol	#N/A	HMDB0015594
EP vs LP	S23889	0.33735	-1.5677	0.0052308	1.22885	up	Ac 45594	C14236	#N/A
EP vs LP	S13871489	2.6488	1.4053	0.0085124	1.22821	down	Diethyl tartrate	#N/A	HMDB0033584
EP vs LP	MReference-6574	3.6416	1.8646	0.035862	1.22427	down	4'-methoxyacetophenone	#N/A	HMDB0032570
EP vs LP	MReference-287	0.36325	-1.461	0.0034264	1.22364	up	17α-hydroxyprogesterone	C01176	HMDB0000374
EP vs LP	S30791545	2.8406	1.5062	0.028195	1.22125	down	Fortimicin fu-10	C17971	#N/A
EP vs LP	S643000	0.48185	-1.0533	0.023523	0.991607	up	Methyl 3,4,5-trimethoxycinnamate	#N/A	HMDB0038551
EP vs LP	MReference-295	2.8496	1.5108	0.0030054	1.22103	down	Acetyl-n-formyl-5-methoxykynurenamine	C05642	HMDB0004259
EP vs LP	S295006	0.35686	-1.4866	0.00035961	1.22057	up	Asp-leu	#N/A	HMDB0028757
EP vs LP	S8663	0.37083	-1.4312	0.0013384	1.21994	up	(4-ethoxyphenyl)urea	C19415	HMDB0032565
EP vs LP	S556435	2.843	1.5074	0.00048797	1.21861	down	Ilepcimide	#N/A	#N/A
EP vs LP	S642910	2.6852	1.425	0.0083557	1.21387	down	(e)-3,4,5-trimethoxycinnamic acid	#N/A	HMDB0002511
EP vs LP	S154052	0.30277	-1.7237	0.040658	1.21057	up	Bifenazate	C18589	#N/A
EP vs LP	S8035531	0.33952	-1.5584	0.010358	1.21053	up	(1r,5r)-3,3,5-trimethylcyclohexyl 5-oxo-l-prolinate	#N/A	#N/A
EP vs LP	S10299	0.36553	-1.4519	0.0038494	1.20761	up	Furathiazole	C19273	#N/A
EP vs LP	S1078	0.34307	-1.5434	0.0069666	1.2026	up	Succinic acid	C00042	HMDB0000254
EP vs LP	S30459	0.35766	-1.4833	0.0091253	1.19895	up	Isofenphos	C11002	HMDB0031796
EP vs LP	S389308	0.32756	-1.6102	0.022129	1.19843	up	2-ammonio-4-{4-[(2s)-2-ammonio-2-carboxylatoethyl]-1h-imidazol-2-yl}butanoate	#N/A	HMDB0011655
EP vs LP	S16739162	2.5414	1.3457	0.021288	1.19554	down	Haloprogesterone	#N/A	#N/A
EP vs LP	MReference-1814	0.34913	-1.5182	0.0069969	1.18973	up	L-(-)-3-phenyllactic acid	#N/A	HMDB0000563
EP vs LP	S129557	2.0966	1.0681	0.026109	0.966892	down	1778635	C16589	#N/A
EP vs LP	S4446214	0.37529	-1.4139	0.00040453	1.18815	up	(5z,9alpha,11alpha,13e,15s)-11-acetoxy-9,15-dihydroxyprosta-5,13-dien-1-oic acid	#N/A	#N/A
EP vs LP	MReference-770	0.3329	-1.5869	0.017131	1.1859	up	Urocanic acid	C00785	HMDB0000301
EP vs LP	MReference-4733	0.37579	-1.412	0.0006122	1.18445	up	U-44069	#N/A	#N/A
EP vs LP	S61138	0.37048	-1.4325	0.0016486	1.18252	up	Perfluorononanoic acid	#N/A	HMDB0061739
EP vs LP	MReference-1525	0.40284	-1.3117	0.020386	1.1814	up	Cis-aconitic acid	C00417	HMDB0000072
EP vs LP	S4470940	2.0638	1.0453	0.02721	0.947225	down	Stiripentol	#N/A	#N/A
EP vs LP	S6684	2.5211	1.334	0.00013652	1.18025	down	Dinoseb	C14302	HMDB0032559
EP vs LP	S11481	0.31051	-1.6873	0.03032	1.17707	up	2085522	C19218	#N/A
EP vs LP	S1528	3.1147	1.6391	0.037917	1.17629	down	2-phenylaminoadenosine	#N/A	HMDB0001069
EP vs LP	S59664337	3.6164	1.8546	0.045225	1.17505	down	N-[(2s)-2-hydroxypropanoyl]methionine	#N/A	HMDB0062182
EP vs LP	S35014702	0.38817	-1.3652	0.00023329	1.17152	up	(1z)-1-({1-[(1e)-1-propen-1-yldisulfanyl]propyl}sulfanyl)-1-propene	#N/A	HMDB0038967
EP vs LP	MReference-141	0.39597	-1.3365	0.0068141	1.16982	up	2-hydroxyphenylacetic acid	C05852	HMDB0000669
EP vs LP	MReference-251	0.49052	-1.0276	0.029296	0.925298	up	5-aminovaleric acid	C00431	HMDB0003355
EP vs LP	S4445054	0.26247	-1.9298	0.028024	1.16887	up	Otonecine	C10356	#N/A
EP vs LP	S10348	0.36183	-1.4666	0.0078657	1.16745	up	Mhpg	C05594	HMDB0001490
EP vs LP	S29227	3.1049	1.6345	0.029743	1.16252	down	Dimetofrine	#N/A	#N/A
EP vs LP	MReference-1339	0.39573	-1.3374	0.00013533	1.15949	up	Methylmalonic acid	C02170	HMDB0000202
EP vs LP	S15564	0.37799	-1.4036	0.024445	1.15935	up	Mfcd01706957	#N/A	HMDB0060991
EP vs LP	S28639179	0.38293	-1.3848	0.0048658	1.15831	up	(5z,8z)-tetradecadienoylcarnitine	#N/A	#N/A
EP vs LP	S62159	0.38032	-1.3947	0.017829	1.15766	up	Cifostodine	C02354	#N/A
EP vs LP	MReference-2754	2.8405	1.5061	0.022802	1.15664	down	Sorbic acid	D02411	HMDB0029581
EP vs LP	S626174	2.938	1.5548	0.025906	1.15393	down	(2e)-3-(3,4-dimethoxyphenyl)acrylic acid	#N/A	HMDB0034315
EP vs LP	BGI188	0.41318	-1.2752	0.0033584	1.14932	up	Citrate	C00158	HMDB0000094
EP vs LP	S7970426	2.0719	1.0509	0.030401	0.946546	down	8-(methylsulfinyl)octyl isothiocyanate	#N/A	HMDB0035923
EP vs LP	S11318	2.7705	1.4702	0.024818	1.14764	down	L-3-hydroxykynurenine	C03227	HMDB0011631
EP vs LP	MReference-501	0.30839	-1.6972	0.026521	1.14613	up	N6-acetyl-l-lysine	C02727	HMDB0000206
EP vs LP	S19355701	0.31467	-1.6681	0.023655	1.14185	up	Beta-d-ethyl glucuronide	#N/A	HMDB0010325
EP vs LP	S2795	0.41525	-1.268	0.0080914	1.13948	up	Cyclofenil	#N/A	#N/A
EP vs LP	S26331459	2.4062	1.2668	0.0011503	1.13872	down	Carbapenem mm22383	C17398	#N/A
EP vs LP	S5655	0.41586	-1.2658	0.0045028	1.12827	up	Tetrahydrocortisol	C05472	HMDB0000949
EP vs LP	S1794	0.43989	-1.1848	0.014422	1.12485	up	6-hydroxymelatonin	C05643	HMDB0004081
EP vs LP	S28907	2.4034	1.2651	0.01322	1.12469	down	Triflubazam	#N/A	#N/A
EP vs LP	S10696908	0.41234	-1.2781	0.002947	1.1223	up	2h-pyrazino(1',2':1,5)pyrrolo(2,3-b)indole-1,4(3h,5ah)-dione, 10b-(1,1-dimethyl-2-propenyl)-6,10b,11,11a-tetrahydro-3-(1h-imidazol-4-ylmethylene)-	C22165	HMDB0030381
EP vs LP	S8240672	2.7532	1.4611	0.028122	1.12021	down	Lithospermoside	C17771	#N/A
EP vs LP	S2625	0.4031	-1.3108	0.019418	1.11563	up	Chlorpromazine	C06906	HMDB0014620
EP vs LP	S3757733	0.40756	-1.2949	0.0033571	1.11547	up	4-hydroxy-5-methylfuran-3(2h)-one	#N/A	HMDB0031859
EP vs LP	MReference-2713	0.41482	-1.2694	0.0025182	1.10758	up	Glycolic acid	C00160	HMDB0000115
EP vs LP	S113385589	0.42075	-1.249	0.043787	1.10672	up	N-[(3beta,7beta)-3,7-dihydroxy-24-oxochol-5-en-24-yl]glycine	#N/A	#N/A
EP vs LP	S1184	2.2639	1.1788	0.0059595	1.09922	down	Ampa	C13672	#N/A
EP vs LP	MReference-195	0.44222	-1.1772	0.01838	1.09569	up	Dehydroepiandrosterone (dhea)	C01227	HMDB0000077
EP vs LP	S20080	2.0094	1.0068	0.034629	0.950793	down	2347	#N/A	HMDB0031403
EP vs LP	S17589967	2.2289	1.1563	0.00082078	1.09481	down	Danegaptide	#N/A	#N/A
EP vs LP	S9702119	0.40996	-1.2865	0.044453	1.09182	up	Diclocymet	C18518	#N/A
EP vs LP	S813	2.2116	1.1451	7.26e-05	1.09146	down	Dihydroxyphenylalanine	#N/A	HMDB0000609
EP vs LP	S33786	2.5812	1.368	0.039008	1.07975	down	Dobutamine	C06967	HMDB0014979
EP vs LP	S5131	2.3056	1.2052	0.035306	1.07902	down	Sulfacytine	#N/A	HMDB0015412
EP vs LP	S8300665	0.4514	-1.1475	0.0036689	1.07668	up	1-isothiocyanato-7-(methylthio)heptane	#N/A	HMDB0038440
EP vs LP	S5988	2.244	1.1661	0.0046239	1.07625	down	Gliotoxin	C10595	#N/A
EP vs LP	S110209	0.3666	-1.4477	0.041578	1.07319	up	Etoricoxib	C11718	HMDB0015565
EP vs LP	S113377840	0.46381	-1.1084	0.047986	1.07302	up	(2s)-2,3-dihydroxypropyl (2r)-2-hydroxy-3-(icosyloxy)propyl hydrogen phosphate	#N/A	#N/A
EP vs LP	MReference-449	0.39987	-1.3224	0.019496	1.07267	up	Indole-3-acrylic acid	#N/A	#N/A
EP vs LP	S65003	2.3446	1.2293	0.02262	1.07158	down	Emiglitate	#N/A	#N/A
EP vs LP	S13876103	2.4466	1.2908	0.020297	1.07092	down	Eugenol	C10453	HMDB0005809
EP vs LP	BGI382	0.402	-1.3147	0.019027	1.07007	up	L-tryptophan	C00078	HMDB0000929
EP vs LP	S148944	2.262	1.1776	0.0068531	1.06731	down	Etilevodopa	#N/A	#N/A
EP vs LP	MReference-5831	2.4859	1.3138	0.028004	1.06464	down	Β-asarone	C10430	#N/A
EP vs LP	S16736894	2.1641	1.1138	0.010385	1.06423	down	Mfcd00867883	#N/A	#N/A
EP vs LP	BGI164	2.1068	1.0751	0.0052615	1.06207	down	Benzyl alcohol	C00556	HMDB0003119
EP vs LP	S29787543	2.5435	1.3468	0.041035	1.05656	down	Mono(3-carboxypropyl) phthalate	#N/A	HMDB0061748
EP vs LP	S23628	2.2817	1.1901	0.014032	1.05584	down	Chloropyramine	#N/A	HMDB0015690
EP vs LP	S24843239	2.5847	1.37	0.045989	1.05565	down	5-hydroxy-8,8-dimethyl-6-[(1e)-3-methyl-1,3-butadien-1-yl]-2-phenyl-4h,8h-pyrano[2,3-f]chromen-4-one	#N/A	#N/A
EP vs LP	S1556	0.39388	-1.3442	0.017416	1.05528	up	Mdma	C07577	#N/A
EP vs LP	S28639181	2.2034	1.1397	0.014853	1.05524	down	O-(11-carboxyundecanoyl)carnitine	#N/A	#N/A
EP vs LP	S15235	2.1023	1.0719	3.35e-05	1.05335	down	Tbhq	#N/A	HMDB0032062
EP vs LP	S47881	2.1616	1.1121	0.0020203	1.05231	down	Sulfometuron-methyl [ansi]	C10955	#N/A
EP vs LP	S4444095	0.37888	-1.4002	0.029033	1.05187	up	Arachidonyl trifluoromethyl ketone	C01397	#N/A
EP vs LP	S25948207	0.46854	-1.0938	0.030898	1.04609	up	Dasolampanel	#N/A	#N/A
EP vs LP	S22786	0.48639	-1.0398	0.016049	1.04497	up	Fenestrel	#N/A	#N/A
EP vs LP	S6663	0.47762	-1.0661	0.020029	1.04482	up	Do0750000	#N/A	HMDB0032048
EP vs LP	S8861	2.0873	1.0616	0.0087466	1.03969	down	Dibenzo-1,4-dioxin	C07732	#N/A
EP vs LP	S869	2.3958	1.2605	0.034521	1.03779	down	Methyl-com	C03920	#N/A
EP vs LP	S390103	2.3606	1.2392	0.037745	1.0354	down	Metirosine	C07921	HMDB0014903
EP vs LP	S10482000	0.43199	-1.2109	0.012674	1.03425	up	Tranexamic acid	C12535	HMDB0014447
EP vs LP	S35031950	2.1983	1.1364	0.0051063	1.03286	down	(1e)-n-(1-carboxy-2-hydroxypropyl)-3-[(carboxymethyl)amino]-5-hydroxy-5-(hydroxymethyl)-2-methoxy-2-cyclohexen-1-iminium	#N/A	#N/A
EP vs LP	BGI603	0.45662	-1.1309	0.034914	1.03088	up	O-acetylcarnitine	C02571	#N/A
EP vs LP	S12791	0.46264	-1.112	0.045747	1.02865	up	(hydroxyethyl)methacrylate	C14530	#N/A
EP vs LP	S2521927	0.47567	-1.072	0.01695	1.02767	up	Nbqx	C13667	#N/A
EP vs LP	S17924	0.47501	-1.074	0.0095884	1.02366	up	5-methoxy-3-indoleaceate	C05660	HMDB0004096
EP vs LP	S43038	0.44065	-1.1823	0.046842	0.953127	up	Nnk	C16453	HMDB0011603
EP vs LP	MReference-414	0.46028	-1.1194	0.018195	1.02253	up	Dl-β-leucine	C02486	#N/A
EP vs LP	S26711	2.2838	1.1914	0.028285	1.02102	down	Clonixin	#N/A	#N/A
EP vs LP	S103115	0.45605	-1.1327	0.018338	1.01637	up	Stachydrine	C10172	HMDB0004827
EP vs LP	S6463	0.46508	-1.1045	0.031235	1.01324	up	Diphenadione	C18698	#N/A
EP vs LP	S8102425	2.053	1.0378	0.025718	1.01259	down	Tofacitinib	#N/A	#N/A
EP vs LP	S113369099	0.43044	-1.2161	0.040363	1.0094	up	(2s,4e,6e,8s,9r)-9-hydroxy-2,8-dimethyl-3-oxo-4,6-undecadienoic acid	#N/A	#N/A
EP vs LP	S35031929	2.3138	1.2102	0.029973	1.00552	down	4-carboxy-2-(histidylamino)butanoate	#N/A	#N/A
MP vs LP	S4682	0.053025	-4.2372	0.00025256	2.70218	up	Pirenzepine	C07508	HMDB0014808
MP vs LP	S553441	14.439	3.8519	0.0020174	2.52943	down	Piperlongumine	C10166	HMDB0030341
MP vs LP	S59192	25.979	4.6993	0.027191	2.39522	down	Tretoquinol	#N/A	#N/A
MP vs LP	S4447461	21.821	4.4476	0.040962	2.36862	down	5,6-dimethoxysterigmatocystin	#N/A	HMDB0030592
MP vs LP	S8007148	0.038954	-4.6821	0.036622	2.20612	up	Ethyl docosahexaenoate	C16185	#N/A
MP vs LP	S149914	0.15619	-2.6786	0.00067124	2.17324	up	5-o-methyl embelin	C10373	HMDB0040867
MP vs LP	S36721	0.10171	-3.2974	0.012721	2.1028	up	Methyl 5-(2,4-dichloro-6-fluorophenoxy)-2-nitrobenzoate	C11070	#N/A
MP vs LP	S10202249	0.14655	-2.7705	0.0041982	2.09727	up	Isatidine	C10364	#N/A
MP vs LP	S5391	5.7029	2.5117	0.0086529	2.08815	down	Tropicamide	#N/A	HMDB0014947
MP vs LP	S13747764	0.15725	-2.6688	0.0077401	2.07998	up	Trp-lys	#N/A	HMDB0029088
MP vs LP	S5120	8.2958	3.0524	0.022868	2.06089	down	Vorinostat	#N/A	HMDB0015568
MP vs LP	S4445064	0.15393	-2.6996	0.010284	2.04368	up	Seneciphylline	C10391	#N/A
MP vs LP	S391773	0.19468	-2.3608	0.011089	2.03377	up	4-hydroxy-3-nitrosobenzamide	C12114	#N/A
MP vs LP	MReference-923	0.22829	-2.131	0.031688	2.01589	up	Taurocholic acid	C05122	HMDB0000036
MP vs LP	S24846340	4.8958	2.2915	0.00026	2.01027	down	5-hydroxy-4-oxo-2-phenyl-3,4-dihydro-2h-chromen-7-yl benzoate	#N/A	#N/A
MP vs LP	S9784372	7.4862	2.9042	0.023706	1.98252	down	2,3,5,6-tetrafluoro-4-methylbenzyl 2,2-dimethyl-3-[(1e)-1-propen-1-yl]cyclopropanecarboxylate	#N/A	#N/A
MP vs LP	MReference-3017	0.14289	-2.807	0.011544	1.95528	up	Thymol	C09908	HMDB0001878
MP vs LP	MReference-9812	0.1845	-2.4383	0.0042596	1.95502	up	13,14-dihydro-15-keto-tetranor prostaglandin f1β	#N/A	#N/A
MP vs LP	S3221	3.4903	1.8033	0.031605	1.94236	down	Fenipentol	#N/A	#N/A
MP vs LP	MReference-9847	0.20227	-2.3056	0.007488	1.91068	up	2,3-dinor prostaglandin e1	#N/A	#N/A
MP vs LP	S61138	6.314	2.6586	0.041578	1.87034	down	Perfluorononanoic acid	#N/A	HMDB0061739
MP vs LP	S8409	0.22059	-2.1805	0.012884	1.86958	up	N-butyl lactate	#N/A	HMDB0040254
MP vs LP	MReference-1398	0.27285	-1.8738	0.022987	1.86468	up	Taurochenodeoxycholic acid	C05465	HMDB0000951
MP vs LP	S31271	4.8063	2.2649	0.041929	1.84688	down	Eterobarb	#N/A	#N/A
MP vs LP	S113385589	0.25698	-1.9603	0.0037454	1.83092	up	N-[(3beta,7beta)-3,7-dihydroxy-24-oxochol-5-en-24-yl]glycine	#N/A	#N/A
MP vs LP	S3290	0.2617	-1.934	0.0033685	1.82972	up	Fominoben	#N/A	#N/A
MP vs LP	S34981331	0.19329	-2.3712	0.046473	1.82619	up	Methyl (9alpha,11alpha,13e,15s)-11,15-diacetoxy-9-hydroxyprost-13-en-1-oate	#N/A	#N/A
MP vs LP	S62926	0.30493	-1.7134	0.015778	1.82507	up	1-u	C16359	HMDB0003099
MP vs LP	S110560	4.9701	2.3133	0.031932	1.81987	down	Glabridin	C10421	HMDB0034188
MP vs LP	S8536132	0.21215	-2.2368	0.022416	1.80355	up	Quinbolone	#N/A	#N/A
MP vs LP	S389673	0.21988	-2.1852	0.02026	1.80094	up	4-methylene-2-oxoglutarate	C06035	HMDB0037759
MP vs LP	S55860	3.7308	1.8995	0.0031184	1.78975	down	3789	#N/A	HMDB0032427
MP vs LP	S113376768	0.20976	-2.2532	0.023882	1.78431	up	O-{hydroxy[(2r)-2-hydroxy-3-(icosyloxy)propoxy]phosphoryl}-l-serine	#N/A	#N/A
MP vs LP	S4940183	5.6703	2.5034	0.038133	1.78177	down	Cilastatin	C01675	HMDB0015535
MP vs LP	S4478458	0.27992	-1.8369	0.025669	1.78014	up	2,3-dimethoxy-6-({4-methoxy-6-[2-(methylamino)ethyl]-1,3-benzodioxol-5-yl}acetyl)benzoic acid	#N/A	HMDB0030247
MP vs LP	S67600	4.6793	2.2263	0.036191	1.77884	down	Mfcd00155432	C14250	#N/A
MP vs LP	S1448	4.1579	2.0559	0.017286	1.77703	down	2,4-dinitrophenol	C02496	#N/A
MP vs LP	S4938688	5.1367	2.3608	0.032767	1.75363	down	Lidimycin	#N/A	#N/A
MP vs LP	S154052	3.4703	1.7951	0.027332	1.71981	down	Bifenazate	C18589	#N/A
MP vs LP	S58625	0.34922	-1.5178	0.028599	1.71345	up	4-nitrophenyl-beta-d-galactoside	C04452	#N/A
MP vs LP	S4054	0.31231	-1.679	0.0036581	1.70691	up	Minaprine	#N/A	HMDB0014943
MP vs LP	S29436	3.0687	1.6176	0.00071433	1.70034	down	Boxidine	#N/A	#N/A
MP vs LP	S8115	0.35367	-1.4995	0.025599	1.679	up	Beta-naphthoxyacetic acid	C18750	HMDB0032706
MP vs LP	S167877	0.21881	-2.1922	0.049669	1.6606	up	N-acetylgalactosamine 6-sulfate	#N/A	HMDB0000841
MP vs LP	S10108	0.38522	-1.3762	0.034933	1.65769	up	Echothiophate	C06975	HMDB0015190
MP vs LP	S113369165	4.0041	2.0015	0.047313	1.64757	down	(2e,4e,6e,9s,10r)-9-(beta-d-glucopyranosyloxy)-4,10-dimethyl-2,4,6-dodecatrienedioic acid	#N/A	#N/A
MP vs LP	S66273	4.2394	2.0839	0.040345	1.63321	down	Deidaclin	C08329	#N/A
MP vs LP	S528	0.27861	-1.8437	0.037215	1.62585	up	2-carboxy-2,5-dihydro-5-oxo-2-furanacetic acid	C01278	#N/A
MP vs LP	S110805884	2.6508	1.4064	0.0061937	1.62329	down	(2r)-3-(hexadecyloxy)-2-hydroxypropyl methyl hydrogen phosphate	#N/A	#N/A
MP vs LP	S30790755	2.8696	1.5208	0.025346	1.62126	down	Alpha-l-arabinofuranosyl-(1->5)-alpha-l-arabinofuranosyl-(1->5)-alpha-l-arabinofuranosyl-(1->5)-l-arabinofuranose	C20572	#N/A
MP vs LP	S4521424	0.31082	-1.6858	0.004738	1.61934	up	Indole-3-acryloylglycine	#N/A	HMDB0006005
MP vs LP	S13863636	2.7549	1.462	0.00026092	1.61627	down	Diethyl malonate	#N/A	HMDB0029573
MP vs LP	S9043	2.7484	1.4586	0.0088438	1.60286	down	Mexacarbate	C18952	#N/A
MP vs LP	S15296	0.34933	-1.5173	0.048447	1.60045	up	Benzodepa	#N/A	#N/A
MP vs LP	S86081	3.2542	1.7023	0.01326	1.59348	down	Dibutyl malate	#N/A	HMDB0031696
MP vs LP	S117134	0.30225	-1.7262	0.044494	1.58019	up	N1,n12-diacetylspermine	C03413	HMDB0002172
MP vs LP	S4445103	3.3103	1.7269	0.032344	1.57514	down	3-methyl-2-butenyl caffeate	C10487	HMDB0041140
MP vs LP	S72464	0.34212	-1.5474	0.0063457	1.57136	up	Methylxanthine	C16358	HMDB0010738
MP vs LP	S113380999	2.588	1.3718	0.025445	1.56402	down	(2e)-4,7-dioxo-7-{[(2r)-1-(palmitoyloxy)-3-(phosphonooxy)-2-propanyl]oxy}-2-heptenoic acid	#N/A	#N/A
MP vs LP	S4087	3.6613	1.8724	0.041673	1.55964	down	Aurorix	#N/A	HMDB0015302
MP vs LP	S4445054	0.25766	-1.9564	0.027908	1.5557	up	Otonecine	C10356	#N/A
MP vs LP	S4110	0.32594	-1.6173	0.020924	1.55061	up	Moxisylyte	#N/A	#N/A
MP vs LP	S85053	0.27628	-1.8558	0.027964	1.5427	up	Leu-leu	C11332	#N/A
MP vs LP	S15401	2.7321	1.45	0.024815	1.52788	down	Bamifylline	#N/A	#N/A
MP vs LP	S389125	0.34587	-1.5317	0.015391	1.52566	up	S-methyl d-thioglycerate	C03804	#N/A
MP vs LP	S187515	2.5816	1.3683	0.017953	1.52258	down	Lenalidomide	#N/A	HMDB0014623
MP vs LP	S26633344	2.8688	1.5205	0.01533	1.50973	down	Ieodomycin a	#N/A	#N/A
MP vs LP	S58475	0.40434	-1.3064	0.0019442	1.50169	up	Propamidine	#N/A	#N/A
MP vs LP	S223204	0.40406	-1.3074	0.0010175	1.49897	up	Mfcd00273304	C15291	#N/A
MP vs LP	S10647	0.40197	-1.3149	0.0092984	1.48897	up	5-nitro-2-propoxyaniline	#N/A	HMDB0037688
MP vs LP	S113377007	0.32231	-1.6335	0.027611	1.4887	up	(8z,20r,26s)-23,26,27-trihydroxy-23-oxido-17-oxo-18,22,24-trioxa-23lambda~5~-phosphaheptacos-8-en-20-yl (11z)-11-icosenoate	#N/A	#N/A
MP vs LP	S28639179	2.3133	1.21	0.0024871	1.47928	down	(5z,8z)-tetradecadienoylcarnitine	#N/A	#N/A
MP vs LP	S43536	2.2609	1.1769	0.0011301	1.45584	down	4760	#N/A	#N/A
MP vs LP	MReference-4733	2.2461	1.1674	0.0010346	1.45555	down	U-44069	#N/A	#N/A
MP vs LP	S7128	2.2606	1.1767	0.02797	1.45552	down	Cumene	C14396	HMDB0034029
MP vs LP	S4447658	0.32811	-1.6077	0.047765	1.44108	up	Proscillaridin	C12816	#N/A
MP vs LP	S591	2.6702	1.4169	0.018362	1.43299	down	Dl-glutamic acid	C00302	HMDB0060475
MP vs LP	S18027	0.36629	-1.4489	0.016157	1.43294	up	Chloralodol	#N/A	#N/A
MP vs LP	S50093	2.5771	1.3657	0.020405	1.43236	down	Lavoltidine	C11805	#N/A
MP vs LP	S4576532	2.3452	1.2297	0.0026896	1.43124	down	Trandolaprilat	C21515	HMDB0060583
MP vs LP	MReference-6185	2.2992	1.2011	0.004334	1.42206	down	Β-cortolone	#N/A	#N/A
MP vs LP	MReference-436	0.4139	-1.2726	0.028451	1.41782	up	Guanine	C00242	HMDB0000132
MP vs LP	S28533122	2.2003	1.1377	0.00036749	1.41668	down	4-nitro-6-oxohepta-2,4-dienedioic acid	C20367	#N/A
MP vs LP	S4979	0.45506	-1.1359	0.0066519	1.40062	up	Sb-206553	C11740	#N/A
MP vs LP	S4470940	2.541	1.3454	0.0294	1.39839	down	Stiripentol	#N/A	#N/A
MP vs LP	S6663	0.46024	-1.1195	0.0009871	1.38975	up	Do0750000	#N/A	HMDB0032048
MP vs LP	S4445261	0.44517	-1.1676	0.020118	1.38889	up	(+)-10-deoxymethynolide	C11993	#N/A
MP vs LP	S2285525	2.1395	1.0973	0.0033377	1.38336	down	3-hydroxysebacic acid	#N/A	HMDB0000350
MP vs LP	S155641	2.1722	1.1192	0.045381	1.37317	down	3-(sulfooxy)-l-tyrosine	#N/A	HMDB0002028
MP vs LP	S388960	0.45839	-1.1254	0.0057655	1.36288	up	1-(beta-d-ribofuranosyl)-1,2-dihydropyrimidine	#N/A	#N/A
MP vs LP	MReference-885	2.2099	1.144	0.029842	1.36071	down	Acetylcholine	C01996	HMDB0000895
MP vs LP	S13876103	2.304	1.2041	0.017692	1.35348	down	Eugenol	C10453	HMDB0005809
MP vs LP	S390809	0.45034	-1.1509	0.0067375	1.35332	up	Cuauhtemone	C09645	#N/A
MP vs LP	S2865	0.46902	-1.0923	0.049265	1.35248	up	Decylubiquinone	C15494	#N/A
MP vs LP	S4446456	2.0065	1.0047	0.0048948	1.34803	down	(e)-non-2-enal	#N/A	#N/A
MP vs LP	MReference-4910	2.0055	1.004	0.0036131	1.34133	down	(+/-)-cp 47,497-c7-hydroxy metabolite	#N/A	#N/A
MP vs LP	S10340	0.46512	-1.1043	0.0048898	1.33997	up	2-methylfuran	#N/A	HMDB0013749
MP vs LP	S168455	0.47375	-1.0778	0.022818	1.33856	up	2-amino-4-{6-[(3-methyl-2-buten-1-yl)amino]-3h-purin-3-yl}butanoic acid	C01804	#N/A
MP vs LP	MReference-210	0.46539	-1.1035	0.0057475	1.33717	up	3-methylcrotonylglycine	C20828	HMDB0000459
MP vs LP	S59664337	2.5112	1.3284	0.048577	1.33609	down	N-[(2s)-2-hydroxypropanoyl]methionine	#N/A	HMDB0062182
MP vs LP	S139840	2.0754	1.0534	0.041916	1.33419	down	4129939	C02989	HMDB0002005
MP vs LP	S571213	0.4508	-1.1495	0.011902	1.33204	up	?±-n-acetylcitrulline	C15532	HMDB0000856
MP vs LP	S168002	2.0206	1.0148	0.0011321	1.33128	down	N~2~,n~6~-bis(2,3-dihydroxybenzoyl)-l-lysine	C06446	#N/A
MP vs LP	S9186651	0.48127	-1.0551	0.014693	1.33065	up	12-trans-hydroxy juvenile hormone iii	C16508	#N/A
MP vs LP	MReference-339	2.4315	1.2818	0.026652	1.31887	down	Capryloylglycine	#N/A	HMDB0000832
MP vs LP	S11795	0.49277	-1.021	0.0042044	1.30298	up	.	C01842	#N/A
MP vs LP	S65003	2.0834	1.0589	0.029941	1.28511	down	Emiglitate	#N/A	#N/A
MP vs LP	S4444769	2.1019	1.0717	0.023878	1.2751	down	(3ar,4s,6z,10z,11ar)-6,10-bis(hydroxymethyl)-3-methylene-2-oxo-2,3,3a,4,5,8,9,11a-octahydrocyclodeca[b]furan-4-yl 2-methylpropanoate	C09290	#N/A
MP vs LP	S407004	2.2995	1.2013	0.045694	1.25526	down	5,7-dihydroxy-3',4',5'-trimethoxyflavanone	#N/A	HMDB0124860
MP vs LP	S31150606	2.2442	1.1662	0.044793	1.24751	down	Ascr#13	#N/A	#N/A
MP vs LP	S59865	2.022	1.0158	0.015845	1.24747	down	Phthalin	C14223	#N/A
MP vs LP	S4446442	2.0039	1.0028	0.034964	1.23242	down	(e,e)-2,4-heptadienal	#N/A	#N/A
