# Supplementary material for: Biological characteristics of pregnancy in captive Yangtze finless porpoises revealed by urinary metabolomics
Source: Biol Reprod. 2024 Jan 3;110(4):808–18. doi: 10.1093/biolre/ioad175 (PMC11017131; doi:10.1093/biolre/ioad175)
Supplement: Table_S5_ioad175 [file table_s5_ioad175.xlsx]

## Sheet: Sheet1
Table S5 Summary of KEGG pathway enrichment
Comparison group	Pathyway	Hits	Total	Raw p	Class
NP vs EP	Steroid hormone biosynthesis	6	85	8.07e-05	Lipid metabolism
NP vs EP	Tyrosine metabolism	3	42	0.00688	Amino acid metabolism
NP vs EP	One carbon pool by folate	1	9	0.0847	Metabolism of cofactors and vitamins
NP vs EP	Starch and sucrose metabolism	1	18	0.163	Carbohydrate metabolism
NP vs EP	beta-Alanine metabolism	1	21	0.187	Metabolism of other amino acids
NP vs EP	Glutathione metabolism	1	28	0.242	Metabolism of other amino acids
NP vs EP	Arginine and proline metabolism	1	38	0.314	Amino acid metabolism
NP vs EP	Pyrimidine metabolism	1	39	0.321	Amino acid metabolism
NP vs EP	Tryptophan metabolism	1	41	0.335	Amino acid metabolism
NP vs EP	Metabolism of xenobiotics by cytochrome P450	1	68	0.495	Xenobiotics biodegradation and metabolism
NP vs MP	Valine, leucine and isoleucine biosynthesis	3	8	0.000256	Amino acid metabolism
NP vs MP	Steroid hormone biosynthesis	7	85	0.000446	Lipid metabolism
NP vs MP	Cysteine and methionine metabolism	2	33	0.113	Amino acid metabolism
NP vs MP	Amino sugar and nucleotide sugar metabolism	2	37	0.136	Carbohydrate metabolism
NP vs MP	Arginine and proline metabolism	2	38	0.142	Amino acid metabolism
NP vs MP	One carbon pool by folate	1	9	0.148	Metabolism of cofactors and vitamins
NP vs MP	Valine, leucine and isoleucine degradation	2	40	0.154	Amino acid metabolism
NP vs MP	Tryptophan metabolism	2	41	0.161	Amino acid metabolism
NP vs MP	Phenylalanine metabolism	1	10	0.163	Amino acid metabolism
NP vs MP	Aminoacyl-tRNA biosynthesis	2	48	0.205	Pantothenate and CoA biosynthesis
NP vs MP	Nicotinate and nicotinamide metabolism	1	15	0.235	Metabolism of cofactors and vitamins
NP vs MP	Pentose and glucuronate interconversions	1	18	0.275	Carbohydrate metabolism
NP vs MP	Starch and sucrose metabolism	1	18	0.275	Carbohydrate metabolism
NP vs MP	Pantothenate and CoA biosynthesis	1	19	0.287	Pantothenate and CoA biosynthesis
NP vs MP	Fructose and mannose metabolism	1	20	0.3	Carbohydrate metabolism
NP vs MP	Propanoate metabolism	1	23	0.337	Carbohydrate metabolism
NP vs MP	Galactose metabolism	1	27	0.383	Carbohydrate metabolism
NP vs MP	Porphyrin and chlorophyll metabolism	1	30	0.416	Metabolism of cofactors and vitamins
NP vs MP	Glycine, serine and threonine metabolism	1	33	0.446	Amino acid metabolism
NP vs MP	Drug metabolism - other enzymes	1	39	0.504	Xenobiotics biodegradation and metabolism
NP vs MP	Tyrosine metabolism	1	42	0.53	Amino acid metabolism
NP vs MP	Primary bile acid biosynthesis	1	46	0.563	Lipid metabolism
NP vs MP	Purine metabolism	1	65	0.692	Nucleotide metabolism
NP vs MP	Metabolism of xenobiotics by cytochrome P450	1	68	0.709	Xenobiotics biodegradation and metabolism
NP vs LP	Steroid hormone biosynthesis	7	85	0.000893	Lipid metabolism
NP vs LP	Citrate cycle (TCA cycle)	3	20	0.00613	Carbohydrate metabolism
NP vs LP	Tyrosine metabolism	4	42	0.0079	Amino acid metabolism
NP vs LP	Alanine, aspartate and glutamate metabolism	3	28	0.0159	Amino acid metabolism
NP vs LP	Glyoxylate and dicarboxylate metabolism	3	32	0.0228	Carbohydrate metabolism
NP vs LP	Glutathione metabolism	2	28	0.102	Metabolism of other amino acids
NP vs LP	Valine, leucine and isoleucine biosynthesis	1	8	0.146	Amino acid metabolism
NP vs LP	One carbon pool by folate	1	9	0.163	Metabolism of cofactors and vitamins
NP vs LP	Vitamin B6 metabolism	1	9	0.163	Metabolism of cofactors and vitamins
NP vs LP	Arginine and proline metabolism	2	38	0.168	Amino acid metabolism
NP vs LP	Caffeine metabolism	1	10	0.179	Biosynthesis of other secondary metabolites
NP vs LP	Phenylalanine metabolism	1	10	0.179	Amino acid metabolism
NP vs LP	Aminoacyl-tRNA biosynthesis	2	48	0.241	Genetic Information Processing; Translation
NP vs LP	Butanoate metabolism	1	15	0.257	Carbohydrate metabolism
NP vs LP	Starch and sucrose metabolism	1	18	0.3	Carbohydrate metabolism
NP vs LP	Pantothenate and CoA biosynthesis	1	19	0.314	Pantothenate and CoA biosynthesis
NP vs LP	beta-Alanine metabolism	1	21	0.341	Metabolism of other amino acids
NP vs LP	Purine metabolism	2	65	0.365	Nucleotide metabolism
NP vs LP	Propanoate metabolism	1	23	0.367	Carbohydrate metabolism
NP vs LP	Lysine degradation	1	25	0.392	Amino acid metabolism
NP vs LP	Porphyrin and chlorophyll metabolism	1	30	0.45	Metabolism of cofactors and vitamins
NP vs LP	Glycine, serine and threonine metabolism	1	33	0.482	Amino acid metabolism
NP vs LP	Pyrimidine metabolism	1	39	0.541	Nucleotide metabolism
NP vs LP	Drug metabolism - other enzymes	1	39	0.541	Xenobiotics biodegradation and metabolism
NP vs LP	Valine, leucine and isoleucine degradation	1	40	0.55	Amino acid metabolism
NP vs LP	Primary bile acid biosynthesis	1	46	0.602	Lipid metabolism
NP vs LP	Metabolism of xenobiotics by cytochrome P450	1	68	0.746	Xenobiotics biodegradation and metabolism
EP vs MP	Tryptophan metabolism	6	41	0.000364	Amino acid metabolism
EP vs MP	Phenylalanine metabolism	3	10	0.00149	Amino acid metabolism
EP vs MP	Tyrosine metabolism	5	42	0.00308	Amino acid metabolism
EP vs MP	Phenylalanine, tyrosine and tryptophan biosynthesis	2	4	0.00347	Amino acid metabolism
EP vs MP	Steroid hormone biosynthesis	7	85	0.00385	Lipid metabolism
EP vs MP	Aminoacyl-tRNA biosynthesis	5	48	0.00557	Genetic Information Processing; Translation
EP vs MP	Histidine metabolism	3	16	0.00627	Amino acid metabolism
EP vs MP	Valine, leucine and isoleucine biosynthesis	2	8	0.0152	Amino acid metabolism
EP vs MP	Synthesis and degradation of ketone bodies	1	5	0.118	Carbohydrate metabolism
EP vs MP	Glycine, serine and threonine metabolism	2	33	0.195	Amino acid metabolism
EP vs MP	Cysteine and methionine metabolism	2	33	0.195	Amino acid metabolism
EP vs MP	Ubiquinone and other terpenoid-quinone biosynthesis	1	9	0.202	Metabolism of cofactors and vitamins
EP vs MP	Amino sugar and nucleotide sugar metabolism	2	37	0.232	Carbohydrate metabolism
EP vs MP	Butanoate metabolism	1	15	0.314	Carbohydrate metabolism
EP vs MP	Nicotinate and nicotinamide metabolism	1	15	0.314	Metabolism of cofactors and vitamins
EP vs MP	Pentose and glucuronate interconversions	1	18	0.365	Carbohydrate metabolism
EP vs MP	Starch and sucrose metabolism	1	18	0.365	Carbohydrate metabolism
EP vs MP	Citrate cycle (TCA cycle)	1	20	0.396	Carbohydrate metabolism
EP vs MP	Fructose and mannose metabolism	1	20	0.396	Carbohydrate metabolism
EP vs MP	beta-Alanine metabolism	1	21	0.411	Metabolism of other amino acids
EP vs MP	Pyruvate metabolism	1	22	0.426	Carbohydrate metabolism
EP vs MP	Propanoate metabolism	1	23	0.44	Carbohydrate metabolism
EP vs MP	Lysine degradation	1	25	0.468	Amino acid metabolism
EP vs MP	Glycolysis / Gluconeogenesis	1	26	0.481	Amino acid metabolism
EP vs MP	Galactose metabolism	1	27	0.495	Carbohydrate metabolism
EP vs MP	Alanine, aspartate and glutamate metabolism	1	28	0.507	Amino acid metabolism
EP vs MP	Porphyrin and chlorophyll metabolism	1	30	0.532	Metabolism of cofactors and vitamins
EP vs MP	Glyoxylate and dicarboxylate metabolism	1	32	0.555	Carbohydrate metabolism
EP vs MP	Glycerophospholipid metabolism	1	36	0.598	Lipid metabolism
EP vs MP	Arginine and proline metabolism	1	38	0.619	Amino acid metabolism
EP vs MP	Pyrimidine metabolism	1	39	0.628	Nucleotide metabolism
EP vs MP	Drug metabolism - other enzymes	1	39	0.628	Xenobiotics biodegradation and metabolism
EP vs MP	Valine, leucine and isoleucine degradation	1	40	0.638	Amino acid metabolism
EP vs MP	Primary bile acid biosynthesis	1	46	0.69	Lipid metabolism
EP vs MP	Drug metabolism - cytochrome P450	1	55	0.754	Xenobiotics biodegradation and metabolism
EP vs MP	Purine metabolism	1	65	0.811	Nucleotide metabolism
EP vs LP	Tryptophan metabolism	6	41	0.000192	Amino acid metabolism
EP vs LP	Tyrosine metabolism	6	42	0.000221	Amino acid metabolism
EP vs LP	Citrate cycle (TCA cycle)	4	20	0.000756	Carbohydrate metabolism
EP vs LP	Steroid hormone biosynthesis	7	85	0.00197	Lipid metabolism
EP vs LP	Glyoxylate and dicarboxylate metabolism	4	32	0.00464	Carbohydrate metabolism
EP vs LP	Phenylalanine metabolism	2	10	0.0192	Amino acid metabolism
EP vs LP	Alanine, aspartate and glutamate metabolism	3	28	0.0223	Amino acid metabolism
EP vs LP	Butanoate metabolism	2	15	0.0417	Carbohydrate metabolism
EP vs LP	Histidine metabolism	2	16	0.047	Amino acid metabolism
EP vs LP	Phenylalanine, tyrosine and tryptophan biosynthesis	1	4	0.0857	Amino acid metabolism
EP vs LP	Aminoacyl-tRNA biosynthesis	3	48	0.0871	Genetic Information Processing; Translation
EP vs LP	Synthesis and degradation of ketone bodies	1	5	0.106	Carbohydrate metabolism
EP vs LP	Valine, leucine and isoleucine biosynthesis	1	8	0.164	Amino acid metabolism
EP vs LP	Ubiquinone and other terpenoid-quinone biosynthesis	1	9	0.183	Metabolism of cofactors and vitamins
EP vs LP	One carbon pool by folate	1	9	0.183	Metabolism of cofactors and vitamins
EP vs LP	Valine, leucine and isoleucine degradation	2	40	0.221	Amino acid metabolism
EP vs LP	Pantothenate and CoA biosynthesis	1	19	0.348	Pantothenate and CoA biosynthesis
EP vs LP	Pyruvate metabolism	1	22	0.391	Carbohydrate metabolism
EP vs LP	Propanoate metabolism	1	23	0.405	Carbohydrate metabolism
EP vs LP	Lysine degradation	1	25	0.431	Amino acid metabolism
EP vs LP	Glycolysis / Gluconeogenesis	1	26	0.444	Amino acid metabolism
EP vs LP	Folate biosynthesis	1	26	0.444	Metabolism of cofactors and vitamins
EP vs LP	Glycine, serine and threonine metabolism	1	33	0.526	Amino acid metabolism
EP vs LP	Cysteine and methionine metabolism	1	33	0.526	Amino acid metabolism
EP vs LP	Arginine and proline metabolism	1	38	0.577	Amino acid metabolism
EP vs LP	Drug metabolism - other enzymes	1	39	0.587	Xenobiotics biodegradation and metabolism
EP vs LP	Primary bile acid biosynthesis	1	46	0.648	Lipid metabolism
MP vs LP	Caffeine metabolism	2	10	0.000788	Biosynthesis of other secondary metabolites
MP vs LP	Primary bile acid biosynthesis	2	46	0.0167	Lipid metabolism
MP vs LP	Taurine and hypotaurine metabolism	1	8	0.036	Metabolism of other amino acids
MP vs LP	Glycerophospholipid metabolism	1	36	0.153	Lipid metabolism
MP vs LP	Purine metabolism	1	65	0.262	Nucleotide metabolism
MP vs LP	Steroid hormone biosynthesis	1	85	0.329	Lipid metabolism
